# Supplementary material for: Complex Evolutionary Dynamics of H5N8 Influenza A Viruses Revealed by Comprehensive Reassortment Analysis
Source: Viruses. 2024 Sep 3;16(9):1405. doi: 10.3390/v16091405 (PMC11437431; doi:10.3390/v16091405)
Supplement: Supplementary file 1 [file viruses-16-01405-s001.zip]

Archive with 4 entries (4 files):
- Supplementary Figure_S1.pdf
- Supplementary Figure_S2.pdf
- Supplementary Table S1.xlsx
- Supplementary Table S2.xlsx
