# Supplementary material for: Complex Evolutionary Dynamics of H5N8 Influenza A Viruses Revealed by Comprehensive Reassortment Analysis
Source: Viruses. 2024 Sep 3;16(9):1405. doi: 10.3390/v16091405 (PMC11437431; doi:10.3390/v16091405)
Supplement: Supplementary file 1 [file viruses-16-01405-s001.zip › Supplementary Table S1.xlsx]

## Sheet: Sequences retrieved from GISAID
Isolate ID	Identifier	Segment number	Clade	Collection date
EPI_ISL_614401	A/mute_swan/Kazakhstan/1-267-20-B/2020	1	2.3.4.4b	2020.727
EPI_ISL_614401	A/mute_swan/Kazakhstan/1-267-20-B/2020	2	2.3.4.4b	2020.727
EPI_ISL_614401	A/mute_swan/Kazakhstan/1-267-20-B/2020	3	2.3.4.4b	2020.727
EPI_ISL_614401	A/mute_swan/Kazakhstan/1-267-20-B/2020	4	2.3.4.4b	2020.727
EPI_ISL_614401	A/mute_swan/Kazakhstan/1-267-20-B/2020	5	2.3.4.4b	2020.727
EPI_ISL_614401	A/mute_swan/Kazakhstan/1-267-20-B/2020	6	2.3.4.4b	2020.727
EPI_ISL_614401	A/mute_swan/Kazakhstan/1-267-20-B/2020	7	2.3.4.4b	2020.727
EPI_ISL_614401	A/mute_swan/Kazakhstan/1-267-20-B/2020	8	2.3.4.4b	2020.727
EPI_ISL_614400	A/barnacle_goose/Germany-SH/AI02167/2020	4	2.3.4.4b	2020.822
EPI_ISL_614400	A/barnacle_goose/Germany-SH/AI02167/2020	7	2.3.4.4b	2020.822
EPI_ISL_614400	A/barnacle_goose/Germany-SH/AI02167/2020	6	2.3.4.4b	2020.822
EPI_ISL_614400	A/barnacle_goose/Germany-SH/AI02167/2020	5	2.3.4.4b	2020.822
EPI_ISL_614400	A/barnacle_goose/Germany-SH/AI02167/2020	8	2.3.4.4b	2020.822
EPI_ISL_614400	A/barnacle_goose/Germany-SH/AI02167/2020	3	2.3.4.4b	2020.822
EPI_ISL_614400	A/barnacle_goose/Germany-SH/AI02167/2020	2	2.3.4.4b	2020.822
EPI_ISL_614400	A/barnacle_goose/Germany-SH/AI02167/2020	1	2.3.4.4b	2020.822
EPI_ISL_7381115	A/Goose/Liaoning/21640/2021(H5N8)	4	2.3.4.4b	2021.414_(Day_unknown)
EPI_ISL_7381115	A/Goose/Liaoning/21640/2021(H5N8)	1	2.3.4.4b	2021.414_(Day_unknown)
EPI_ISL_7381115	A/Goose/Liaoning/21640/2021(H5N8)	2	2.3.4.4b	2021.414_(Day_unknown)
EPI_ISL_7381115	A/Goose/Liaoning/21640/2021(H5N8)	3	2.3.4.4b	2021.414_(Day_unknown)
EPI_ISL_7381115	A/Goose/Liaoning/21640/2021(H5N8)	5	2.3.4.4b	2021.414_(Day_unknown)
EPI_ISL_7381115	A/Goose/Liaoning/21640/2021(H5N8)	6	2.3.4.4b	2021.414_(Day_unknown)
EPI_ISL_7381115	A/Goose/Liaoning/21640/2021(H5N8)	7	2.3.4.4b	2021.414_(Day_unknown)
EPI_ISL_7381115	A/Goose/Liaoning/21640/2021(H5N8)	8	2.3.4.4b	2021.414_(Day_unknown)
EPI_ISL_5865550	A/mallard/Georgia/DT-22362/2020	4	2.3.4.4b	2020.751
EPI_ISL_5865550	A/mallard/Georgia/DT-22362/2020	7	2.3.4.4b	2020.751
EPI_ISL_5865550	A/mallard/Georgia/DT-22362/2020	6	2.3.4.4b	2020.751
EPI_ISL_5865550	A/mallard/Georgia/DT-22362/2020	5	2.3.4.4b	2020.751
EPI_ISL_5865550	A/mallard/Georgia/DT-22362/2020	8	2.3.4.4b	2020.751
EPI_ISL_5865550	A/mallard/Georgia/DT-22362/2020	3	2.3.4.4b	2020.751
EPI_ISL_5865550	A/mallard/Georgia/DT-22362/2020	2	2.3.4.4b	2020.751
EPI_ISL_5865550	A/mallard/Georgia/DT-22362/2020	1	2.3.4.4b	2020.751
EPI_ISL_14835963	A/Whooper_swan/Sanmenxia/H615/2020	5	2.3.4.4b	2020.861
EPI_ISL_14835963	A/Whooper_swan/Sanmenxia/H615/2020	6	2.3.4.4b	2020.861
EPI_ISL_14835963	A/Whooper_swan/Sanmenxia/H615/2020	3	2.3.4.4b	2020.861
EPI_ISL_14835963	A/Whooper_swan/Sanmenxia/H615/2020	8	2.3.4.4b	2020.861
EPI_ISL_14835963	A/Whooper_swan/Sanmenxia/H615/2020	4	2.3.4.4b	2020.861
EPI_ISL_14835963	A/Whooper_swan/Sanmenxia/H615/2020	2	2.3.4.4b	2020.861
EPI_ISL_14835963	A/Whooper_swan/Sanmenxia/H615/2020	1	2.3.4.4b	2020.861
EPI_ISL_14835963	A/Whooper_swan/Sanmenxia/H615/2020	7	2.3.4.4b	2020.861
EPI_ISL_1081353	A/whooper_swan/Tochigi/090203C/2021	5	2.3.4.4b	2021.121
EPI_ISL_1081353	A/whooper_swan/Tochigi/090203C/2021	8	2.3.4.4b	2021.121
EPI_ISL_1081353	A/whooper_swan/Tochigi/090203C/2021	7	2.3.4.4b	2021.121
EPI_ISL_1081353	A/whooper_swan/Tochigi/090203C/2021	3	2.3.4.4b	2021.121
EPI_ISL_1081353	A/whooper_swan/Tochigi/090203C/2021	1	2.3.4.4b	2021.121
EPI_ISL_1081353	A/whooper_swan/Tochigi/090203C/2021	2	2.3.4.4b	2021.121
EPI_ISL_1081353	A/whooper_swan/Tochigi/090203C/2021	6	2.3.4.4b	2021.121
EPI_ISL_1081353	A/whooper_swan/Tochigi/090203C/2021	4	2.3.4.4b	2021.121
EPI_ISL_14835960	A/Whooper_swan/Sanmenxia/H1/2020	5	2.3.4.4b	2020.861
EPI_ISL_14835960	A/Whooper_swan/Sanmenxia/H1/2020	6	2.3.4.4b	2020.861
EPI_ISL_14835960	A/Whooper_swan/Sanmenxia/H1/2020	3	2.3.4.4b	2020.861
EPI_ISL_14835960	A/Whooper_swan/Sanmenxia/H1/2020	8	2.3.4.4b	2020.861
EPI_ISL_14835960	A/Whooper_swan/Sanmenxia/H1/2020	4	2.3.4.4b	2020.861
EPI_ISL_14835960	A/Whooper_swan/Sanmenxia/H1/2020	2	2.3.4.4b	2020.861
EPI_ISL_14835960	A/Whooper_swan/Sanmenxia/H1/2020	1	2.3.4.4b	2020.861
EPI_ISL_14835960	A/Whooper_swan/Sanmenxia/H1/2020	7	2.3.4.4b	2020.861
EPI_ISL_14835964	A/Whooper_swan/Sanmenxia/H735/2020	5	2.3.4.4b	2020.861
EPI_ISL_14835964	A/Whooper_swan/Sanmenxia/H735/2020	6	2.3.4.4b	2020.861
EPI_ISL_14835964	A/Whooper_swan/Sanmenxia/H735/2020	3	2.3.4.4b	2020.861
EPI_ISL_14835964	A/Whooper_swan/Sanmenxia/H735/2020	8	2.3.4.4b	2020.861
EPI_ISL_14835964	A/Whooper_swan/Sanmenxia/H735/2020	4	2.3.4.4b	2020.861
EPI_ISL_14835964	A/Whooper_swan/Sanmenxia/H735/2020	2	2.3.4.4b	2020.861
EPI_ISL_14835964	A/Whooper_swan/Sanmenxia/H735/2020	1	2.3.4.4b	2020.861
EPI_ISL_14835964	A/Whooper_swan/Sanmenxia/H735/2020	7	2.3.4.4b	2020.861
EPI_ISL_14835965	A/Whooper_swan/Sanmenxia/H810/2020	5	2.3.4.4b	2020.861
EPI_ISL_14835965	A/Whooper_swan/Sanmenxia/H810/2020	6	2.3.4.4b	2020.861
EPI_ISL_14835965	A/Whooper_swan/Sanmenxia/H810/2020	3	2.3.4.4b	2020.861
EPI_ISL_14835965	A/Whooper_swan/Sanmenxia/H810/2020	8	2.3.4.4b	2020.861
EPI_ISL_14835965	A/Whooper_swan/Sanmenxia/H810/2020	4	2.3.4.4b	2020.861
EPI_ISL_14835965	A/Whooper_swan/Sanmenxia/H810/2020	2	2.3.4.4b	2020.861
EPI_ISL_14835965	A/Whooper_swan/Sanmenxia/H810/2020	1	2.3.4.4b	2020.861
EPI_ISL_14835965	A/Whooper_swan/Sanmenxia/H810/2020	7	2.3.4.4b	2020.861
EPI_ISL_7381103	A/Goose/Shandong/21369-5/2021(H5N8)	4	2.3.4.4b	2021.162_(Day_unknown)
EPI_ISL_7381103	A/Goose/Shandong/21369-5/2021(H5N8)	1	2.3.4.4b	2021.162_(Day_unknown)
EPI_ISL_7381103	A/Goose/Shandong/21369-5/2021(H5N8)	2	2.3.4.4b	2021.162_(Day_unknown)
EPI_ISL_7381103	A/Goose/Shandong/21369-5/2021(H5N8)	3	2.3.4.4b	2021.162_(Day_unknown)
EPI_ISL_7381103	A/Goose/Shandong/21369-5/2021(H5N8)	5	2.3.4.4b	2021.162_(Day_unknown)
EPI_ISL_7381103	A/Goose/Shandong/21369-5/2021(H5N8)	6	2.3.4.4b	2021.162_(Day_unknown)
EPI_ISL_7381103	A/Goose/Shandong/21369-5/2021(H5N8)	7	2.3.4.4b	2021.162_(Day_unknown)
EPI_ISL_7381103	A/Goose/Shandong/21369-5/2021(H5N8)	8	2.3.4.4b	2021.162_(Day_unknown)
EPI_ISL_270369	A/mallard/Shanghai/SH-9/2013	1	2.3.4.4b	2013.866
EPI_ISL_270369	A/mallard/Shanghai/SH-9/2013	2	2.3.4.4b	2013.866
EPI_ISL_270369	A/mallard/Shanghai/SH-9/2013	3	2.3.4.4b	2013.866
EPI_ISL_270369	A/mallard/Shanghai/SH-9/2013	4	2.3.4.4b	2013.866
EPI_ISL_270369	A/mallard/Shanghai/SH-9/2013	5	2.3.4.4b	2013.866
EPI_ISL_270369	A/mallard/Shanghai/SH-9/2013	6	2.3.4.4b	2013.866
EPI_ISL_270369	A/mallard/Shanghai/SH-9/2013	7	2.3.4.4b	2013.866
EPI_ISL_270369	A/mallard/Shanghai/SH-9/2013	8	2.3.4.4b	2013.866
EPI_ISL_5095550	A/bean_goose/Germany-BB/AI00444/2021	7	EA_nonGsGD	2020.970
EPI_ISL_5095550	A/bean_goose/Germany-BB/AI00444/2021	6	EA_nonGsGD	2020.970
EPI_ISL_5095550	A/bean_goose/Germany-BB/AI00444/2021	5	EA_nonGsGD	2020.970
EPI_ISL_5095550	A/bean_goose/Germany-BB/AI00444/2021	8	EA_nonGsGD	2020.970
EPI_ISL_5095550	A/bean_goose/Germany-BB/AI00444/2021	3	EA_nonGsGD	2020.970
EPI_ISL_5095550	A/bean_goose/Germany-BB/AI00444/2021	2	EA_nonGsGD	2020.970
EPI_ISL_5095550	A/bean_goose/Germany-BB/AI00444/2021	1	EA_nonGsGD	2020.970
EPI_ISL_5095550	A/bean_goose/Germany-BB/AI00444/2021	4	EA_nonGsGD	2020.970
EPI_ISL_7381065	A/Goose/Shandong/21369-4/2021(H5N8)	4	2.3.4.4b	2021.162_(Day_unknown)
EPI_ISL_7381065	A/Goose/Shandong/21369-4/2021(H5N8)	1	2.3.4.4b	2021.162_(Day_unknown)
EPI_ISL_7381065	A/Goose/Shandong/21369-4/2021(H5N8)	2	2.3.4.4b	2021.162_(Day_unknown)
EPI_ISL_7381065	A/Goose/Shandong/21369-4/2021(H5N8)	3	2.3.4.4b	2021.162_(Day_unknown)
EPI_ISL_7381065	A/Goose/Shandong/21369-4/2021(H5N8)	5	2.3.4.4b	2021.162_(Day_unknown)
EPI_ISL_7381065	A/Goose/Shandong/21369-4/2021(H5N8)	6	2.3.4.4b	2021.162_(Day_unknown)
EPI_ISL_7381065	A/Goose/Shandong/21369-4/2021(H5N8)	7	2.3.4.4b	2021.162_(Day_unknown)
EPI_ISL_7381065	A/Goose/Shandong/21369-4/2021(H5N8)	8	2.3.4.4b	2021.162_(Day_unknown)
EPI_ISL_1941542	A/duck/Czech_Republic/7681-3/2021	5	2.3.4.4b	2021.293
EPI_ISL_1941542	A/duck/Czech_Republic/7681-3/2021	8	2.3.4.4b	2021.293
EPI_ISL_1941542	A/duck/Czech_Republic/7681-3/2021	7	2.3.4.4b	2021.293
EPI_ISL_1941542	A/duck/Czech_Republic/7681-3/2021	3	2.3.4.4b	2021.293
EPI_ISL_1941542	A/duck/Czech_Republic/7681-3/2021	1	2.3.4.4b	2021.293
EPI_ISL_1941542	A/duck/Czech_Republic/7681-3/2021	2	2.3.4.4b	2021.293
EPI_ISL_1941542	A/duck/Czech_Republic/7681-3/2021	6	2.3.4.4b	2021.293
EPI_ISL_1941542	A/duck/Czech_Republic/7681-3/2021	4	2.3.4.4b	2021.293
EPI_ISL_8650948	A/chicken/Netherlands/20016597-026030/2020	5	2.3.4.4b	2020.822
EPI_ISL_8650948	A/chicken/Netherlands/20016597-026030/2020	8	2.3.4.4b	2020.822
EPI_ISL_8650948	A/chicken/Netherlands/20016597-026030/2020	7	2.3.4.4b	2020.822
EPI_ISL_8650948	A/chicken/Netherlands/20016597-026030/2020	3	2.3.4.4b	2020.822
EPI_ISL_8650948	A/chicken/Netherlands/20016597-026030/2020	1	2.3.4.4b	2020.822
EPI_ISL_8650948	A/chicken/Netherlands/20016597-026030/2020	2	2.3.4.4b	2020.822
EPI_ISL_8650948	A/chicken/Netherlands/20016597-026030/2020	6	2.3.4.4b	2020.822
EPI_ISL_8650948	A/chicken/Netherlands/20016597-026030/2020	4	2.3.4.4b	2020.822
EPI_ISL_17760584	A/Duck/Cambodia/f6T241D4/2021	6	2.3.4.4b	2021.874
EPI_ISL_17760584	A/Duck/Cambodia/f6T241D4/2021	3	2.3.4.4b	2021.874
EPI_ISL_17760584	A/Duck/Cambodia/f6T241D4/2021	4	2.3.4.4b	2021.874
EPI_ISL_17760584	A/Duck/Cambodia/f6T241D4/2021	5	2.3.4.4b	2021.874
EPI_ISL_17760584	A/Duck/Cambodia/f6T241D4/2021	2	2.3.4.4b	2021.874
EPI_ISL_17760584	A/Duck/Cambodia/f6T241D4/2021	8	2.3.4.4b	2021.874
EPI_ISL_17760584	A/Duck/Cambodia/f6T241D4/2021	1	2.3.4.4b	2021.874
EPI_ISL_17760584	A/Duck/Cambodia/f6T241D4/2021	7	2.3.4.4b	2021.874
EPI_ISL_17760583	A/Duck/Cambodia/f4K241D4/2021	6	2.3.4.4b	2021.786
EPI_ISL_17760583	A/Duck/Cambodia/f4K241D4/2021	3	2.3.4.4b	2021.786
EPI_ISL_17760583	A/Duck/Cambodia/f4K241D4/2021	4	2.3.4.4b	2021.786
EPI_ISL_17760583	A/Duck/Cambodia/f4K241D4/2021	5	2.3.4.4b	2021.786
EPI_ISL_17760583	A/Duck/Cambodia/f4K241D4/2021	2	2.3.4.4b	2021.786
EPI_ISL_17760583	A/Duck/Cambodia/f4K241D4/2021	8	2.3.4.4b	2021.786
EPI_ISL_17760583	A/Duck/Cambodia/f4K241D4/2021	1	2.3.4.4b	2021.786
EPI_ISL_17760583	A/Duck/Cambodia/f4K241D4/2021	7	2.3.4.4b	2021.786
EPI_ISL_17760582	A/Duck/Cambodia/f4K241D3_C/2021	6	2.3.4.4b	2021.786
EPI_ISL_17760582	A/Duck/Cambodia/f4K241D3_C/2021	3	2.3.4.4b	2021.786
EPI_ISL_17760582	A/Duck/Cambodia/f4K241D3_C/2021	4	2.3.4.4b	2021.786
EPI_ISL_17760582	A/Duck/Cambodia/f4K241D3_C/2021	5	2.3.4.4b	2021.786
EPI_ISL_17760582	A/Duck/Cambodia/f4K241D3_C/2021	2	2.3.4.4b	2021.786
EPI_ISL_17760582	A/Duck/Cambodia/f4K241D3_C/2021	8	2.3.4.4b	2021.786
EPI_ISL_17760582	A/Duck/Cambodia/f4K241D3_C/2021	1	2.3.4.4b	2021.786
EPI_ISL_17760582	A/Duck/Cambodia/f4K241D3_C/2021	7	2.3.4.4b	2021.786
EPI_ISL_17760581	A/Duck/Cambodia/f1PPChba241D6/2021	6	2.3.4.4b	2021.707
EPI_ISL_17760581	A/Duck/Cambodia/f1PPChba241D6/2021	3	2.3.4.4b	2021.707
EPI_ISL_17760581	A/Duck/Cambodia/f1PPChba241D6/2021	4	2.3.4.4b	2021.707
EPI_ISL_17760581	A/Duck/Cambodia/f1PPChba241D6/2021	5	2.3.4.4b	2021.707
EPI_ISL_17760581	A/Duck/Cambodia/f1PPChba241D6/2021	2	2.3.4.4b	2021.707
EPI_ISL_17760581	A/Duck/Cambodia/f1PPChba241D6/2021	8	2.3.4.4b	2021.707
EPI_ISL_17760581	A/Duck/Cambodia/f1PPChba241D6/2021	1	2.3.4.4b	2021.707
EPI_ISL_17760581	A/Duck/Cambodia/f1PPChba241D6/2021	7	2.3.4.4b	2021.707
EPI_ISL_1941581	A/goose/Czech_Republic/5363-10/2021	5	2.3.4.4b	2021.195
EPI_ISL_1941581	A/goose/Czech_Republic/5363-10/2021	8	2.3.4.4b	2021.195
EPI_ISL_1941581	A/goose/Czech_Republic/5363-10/2021	7	2.3.4.4b	2021.195
EPI_ISL_1941581	A/goose/Czech_Republic/5363-10/2021	3	2.3.4.4b	2021.195
EPI_ISL_1941581	A/goose/Czech_Republic/5363-10/2021	1	2.3.4.4b	2021.195
EPI_ISL_1941581	A/goose/Czech_Republic/5363-10/2021	2	2.3.4.4b	2021.195
EPI_ISL_1941581	A/goose/Czech_Republic/5363-10/2021	6	2.3.4.4b	2021.195
EPI_ISL_1941581	A/goose/Czech_Republic/5363-10/2021	4	2.3.4.4b	2021.195
EPI_ISL_1941580	A/duck/Czech_Republic/6653-15/2021	5	2.3.4.4b	2021.260
EPI_ISL_1941580	A/duck/Czech_Republic/6653-15/2021	8	2.3.4.4b	2021.260
EPI_ISL_1941580	A/duck/Czech_Republic/6653-15/2021	7	2.3.4.4b	2021.260
EPI_ISL_1941580	A/duck/Czech_Republic/6653-15/2021	3	2.3.4.4b	2021.260
EPI_ISL_1941580	A/duck/Czech_Republic/6653-15/2021	1	2.3.4.4b	2021.260
EPI_ISL_1941580	A/duck/Czech_Republic/6653-15/2021	2	2.3.4.4b	2021.260
EPI_ISL_1941580	A/duck/Czech_Republic/6653-15/2021	6	2.3.4.4b	2021.260
EPI_ISL_1941580	A/duck/Czech_Republic/6653-15/2021	4	2.3.4.4b	2021.260
EPI_ISL_7381026	A/Chicken/Liaoning/21346-2/2021(H5N8)	4	2.3.4.4b	2021.162_(Day_unknown)
EPI_ISL_7381026	A/Chicken/Liaoning/21346-2/2021(H5N8)	1	2.3.4.4b	2021.162_(Day_unknown)
EPI_ISL_7381026	A/Chicken/Liaoning/21346-2/2021(H5N8)	2	2.3.4.4b	2021.162_(Day_unknown)
EPI_ISL_7381026	A/Chicken/Liaoning/21346-2/2021(H5N8)	3	2.3.4.4b	2021.162_(Day_unknown)
EPI_ISL_7381026	A/Chicken/Liaoning/21346-2/2021(H5N8)	5	2.3.4.4b	2021.162_(Day_unknown)
EPI_ISL_7381026	A/Chicken/Liaoning/21346-2/2021(H5N8)	6	2.3.4.4b	2021.162_(Day_unknown)
EPI_ISL_7381026	A/Chicken/Liaoning/21346-2/2021(H5N8)	7	2.3.4.4b	2021.162_(Day_unknown)
EPI_ISL_7381026	A/Chicken/Liaoning/21346-2/2021(H5N8)	8	2.3.4.4b	2021.162_(Day_unknown)
EPI_ISL_1941582	A/chicken/Czech_Republic/7100/2021	5	2.3.4.4b	2021.266
EPI_ISL_1941582	A/chicken/Czech_Republic/7100/2021	8	2.3.4.4b	2021.266
EPI_ISL_1941582	A/chicken/Czech_Republic/7100/2021	7	2.3.4.4b	2021.266
EPI_ISL_1941582	A/chicken/Czech_Republic/7100/2021	3	2.3.4.4b	2021.266
EPI_ISL_1941582	A/chicken/Czech_Republic/7100/2021	1	2.3.4.4b	2021.266
EPI_ISL_1941582	A/chicken/Czech_Republic/7100/2021	2	2.3.4.4b	2021.266
EPI_ISL_1941582	A/chicken/Czech_Republic/7100/2021	6	2.3.4.4b	2021.266
EPI_ISL_1941582	A/chicken/Czech_Republic/7100/2021	4	2.3.4.4b	2021.266
EPI_ISL_1941579	A/duck/Czech_Republic/6653-5/2021	5	2.3.4.4b	2021.260
EPI_ISL_1941579	A/duck/Czech_Republic/6653-5/2021	8	2.3.4.4b	2021.260
EPI_ISL_1941579	A/duck/Czech_Republic/6653-5/2021	7	2.3.4.4b	2021.260
EPI_ISL_1941579	A/duck/Czech_Republic/6653-5/2021	3	2.3.4.4b	2021.260
EPI_ISL_1941579	A/duck/Czech_Republic/6653-5/2021	1	2.3.4.4b	2021.260
EPI_ISL_1941579	A/duck/Czech_Republic/6653-5/2021	2	2.3.4.4b	2021.260
EPI_ISL_1941579	A/duck/Czech_Republic/6653-5/2021	6	2.3.4.4b	2021.260
EPI_ISL_1941579	A/duck/Czech_Republic/6653-5/2021	4	2.3.4.4b	2021.260
EPI_ISL_1941578	A/duck/Czech_Republic/7681-10/2021	5	2.3.4.4b	2021.293
EPI_ISL_1941578	A/duck/Czech_Republic/7681-10/2021	8	2.3.4.4b	2021.293
EPI_ISL_1941578	A/duck/Czech_Republic/7681-10/2021	7	2.3.4.4b	2021.293
EPI_ISL_1941578	A/duck/Czech_Republic/7681-10/2021	3	2.3.4.4b	2021.293
EPI_ISL_1941578	A/duck/Czech_Republic/7681-10/2021	1	2.3.4.4b	2021.293
EPI_ISL_1941578	A/duck/Czech_Republic/7681-10/2021	2	2.3.4.4b	2021.293
EPI_ISL_1941578	A/duck/Czech_Republic/7681-10/2021	6	2.3.4.4b	2021.293
EPI_ISL_1941578	A/duck/Czech_Republic/7681-10/2021	4	2.3.4.4b	2021.293
EPI_ISL_4055133	A/turkey/Chiayi/17020086-2/2017	1	2.3.4.4c	2017.151
EPI_ISL_4055133	A/turkey/Chiayi/17020086-2/2017	2	2.3.4.4c	2017.151
EPI_ISL_4055133	A/turkey/Chiayi/17020086-2/2017	3	2.3.4.4c	2017.151
EPI_ISL_4055133	A/turkey/Chiayi/17020086-2/2017	4	2.3.4.4c	2017.151
EPI_ISL_4055133	A/turkey/Chiayi/17020086-2/2017	5	2.3.4.4c	2017.151
EPI_ISL_4055133	A/turkey/Chiayi/17020086-2/2017	6	2.3.4.4c	2017.151
EPI_ISL_4055133	A/turkey/Chiayi/17020086-2/2017	7	2.3.4.4c	2017.151
EPI_ISL_4055133	A/turkey/Chiayi/17020086-2/2017	8	2.3.4.4c	2017.151
EPI_ISL_4055135	A/turkey/Chiayi/17020092-2/2017	1	2.3.4.4c	2017.151
EPI_ISL_4055135	A/turkey/Chiayi/17020092-2/2017	2	2.3.4.4c	2017.151
EPI_ISL_4055135	A/turkey/Chiayi/17020092-2/2017	3	2.3.4.4c	2017.151
EPI_ISL_4055135	A/turkey/Chiayi/17020092-2/2017	4	2.3.4.4c	2017.151
EPI_ISL_4055135	A/turkey/Chiayi/17020092-2/2017	5	2.3.4.4c	2017.151
EPI_ISL_4055135	A/turkey/Chiayi/17020092-2/2017	6	2.3.4.4c	2017.151
EPI_ISL_4055135	A/turkey/Chiayi/17020092-2/2017	7	2.3.4.4c	2017.151
EPI_ISL_4055135	A/turkey/Chiayi/17020092-2/2017	8	2.3.4.4c	2017.151
EPI_ISL_17088884	A/goose/China/1/2021	1	2.3.4.4b	2021.077
EPI_ISL_17088884	A/goose/China/1/2021	2	2.3.4.4b	2021.077
EPI_ISL_17088884	A/goose/China/1/2021	3	2.3.4.4b	2021.077
EPI_ISL_17088884	A/goose/China/1/2021	4	2.3.4.4b	2021.077
EPI_ISL_17088884	A/goose/China/1/2021	5	2.3.4.4b	2021.077
EPI_ISL_17088884	A/goose/China/1/2021	6	2.3.4.4b	2021.077
EPI_ISL_17088884	A/goose/China/1/2021	7	2.3.4.4b	2021.077
EPI_ISL_17088884	A/goose/China/1/2021	8	2.3.4.4b	2021.077
EPI_ISL_811134	A/Chicken/Hungary/19776/2020	1	2.3.4.4b	2020.303
EPI_ISL_811134	A/Chicken/Hungary/19776/2020	2	2.3.4.4b	2020.303
EPI_ISL_811134	A/Chicken/Hungary/19776/2020	3	2.3.4.4b	2020.303
EPI_ISL_811134	A/Chicken/Hungary/19776/2020	4	2.3.4.4b	2020.303
EPI_ISL_811134	A/Chicken/Hungary/19776/2020	5	2.3.4.4b	2020.303
EPI_ISL_811134	A/Chicken/Hungary/19776/2020	6	2.3.4.4b	2020.303
EPI_ISL_811134	A/Chicken/Hungary/19776/2020	7	2.3.4.4b	2020.303
EPI_ISL_811134	A/Chicken/Hungary/19776/2020	8	2.3.4.4b	2020.303
EPI_ISL_811135	A/Chicken/Hungary/20227/2020	1	2.3.4.4b	2020.309
EPI_ISL_811135	A/Chicken/Hungary/20227/2020	2	2.3.4.4b	2020.309
EPI_ISL_811135	A/Chicken/Hungary/20227/2020	3	2.3.4.4b	2020.309
EPI_ISL_811135	A/Chicken/Hungary/20227/2020	4	2.3.4.4b	2020.309
EPI_ISL_811135	A/Chicken/Hungary/20227/2020	5	2.3.4.4b	2020.309
EPI_ISL_811135	A/Chicken/Hungary/20227/2020	6	2.3.4.4b	2020.309
EPI_ISL_811135	A/Chicken/Hungary/20227/2020	7	2.3.4.4b	2020.309
EPI_ISL_811135	A/Chicken/Hungary/20227/2020	8	2.3.4.4b	2020.309
EPI_ISL_811128	A/Chicken/Hungary/18467/2020	1	2.3.4.4b	2020.284
EPI_ISL_811128	A/Chicken/Hungary/18467/2020	2	2.3.4.4b	2020.284
EPI_ISL_811128	A/Chicken/Hungary/18467/2020	3	2.3.4.4b	2020.284
EPI_ISL_811128	A/Chicken/Hungary/18467/2020	4	2.3.4.4b	2020.284
EPI_ISL_811128	A/Chicken/Hungary/18467/2020	5	2.3.4.4b	2020.284
EPI_ISL_811128	A/Chicken/Hungary/18467/2020	6	2.3.4.4b	2020.284
EPI_ISL_811128	A/Chicken/Hungary/18467/2020	7	2.3.4.4b	2020.284
EPI_ISL_811128	A/Chicken/Hungary/18467/2020	8	2.3.4.4b	2020.284
EPI_ISL_5144632	A/turkey/Germany-NI/AI02393/2021	7	2.3.4.4b	2021.181
EPI_ISL_5144632	A/turkey/Germany-NI/AI02393/2021	6	2.3.4.4b	2021.181
EPI_ISL_5144632	A/turkey/Germany-NI/AI02393/2021	5	2.3.4.4b	2021.181
EPI_ISL_5144632	A/turkey/Germany-NI/AI02393/2021	8	2.3.4.4b	2021.181
EPI_ISL_5144632	A/turkey/Germany-NI/AI02393/2021	3	2.3.4.4b	2021.181
EPI_ISL_5144632	A/turkey/Germany-NI/AI02393/2021	2	2.3.4.4b	2021.181
EPI_ISL_5144632	A/turkey/Germany-NI/AI02393/2021	1	2.3.4.4b	2021.181
EPI_ISL_5144632	A/turkey/Germany-NI/AI02393/2021	4	2.3.4.4b	2021.181
EPI_ISL_4055115	A/goose/Yunlin/15040040/2015	1	2.3.4.4c	2015.307
EPI_ISL_4055115	A/goose/Yunlin/15040040/2015	2	2.3.4.4c	2015.307
EPI_ISL_4055115	A/goose/Yunlin/15040040/2015	3	2.3.4.4c	2015.307
EPI_ISL_4055115	A/goose/Yunlin/15040040/2015	4	2.3.4.4c	2015.307
EPI_ISL_4055115	A/goose/Yunlin/15040040/2015	5	2.3.4.4c	2015.307
EPI_ISL_4055115	A/goose/Yunlin/15040040/2015	6	2.3.4.4c	2015.307
EPI_ISL_4055115	A/goose/Yunlin/15040040/2015	7	2.3.4.4c	2015.307
EPI_ISL_4055115	A/goose/Yunlin/15040040/2015	8	2.3.4.4c	2015.307
EPI_ISL_139385	A/duck/Jiangsu/k1203/2010	1	2.3.4.4b	2010.926
EPI_ISL_139385	A/duck/Jiangsu/k1203/2010	2	2.3.4.4b	2010.926
EPI_ISL_139385	A/duck/Jiangsu/k1203/2010	3	2.3.4.4b	2010.926
EPI_ISL_139385	A/duck/Jiangsu/k1203/2010	4	2.3.4.4b	2010.926
EPI_ISL_139385	A/duck/Jiangsu/k1203/2010	5	2.3.4.4b	2010.926
EPI_ISL_139385	A/duck/Jiangsu/k1203/2010	6	2.3.4.4b	2010.926
EPI_ISL_139385	A/duck/Jiangsu/k1203/2010	7	2.3.4.4b	2010.926
EPI_ISL_139385	A/duck/Jiangsu/k1203/2010	8	2.3.4.4b	2010.926
EPI_ISL_811144	A/Goose/Hungary/21737/2020	1	2.3.4.4b	2020.328
EPI_ISL_811144	A/Goose/Hungary/21737/2020	2	2.3.4.4b	2020.328
EPI_ISL_811144	A/Goose/Hungary/21737/2020	3	2.3.4.4b	2020.328
EPI_ISL_811144	A/Goose/Hungary/21737/2020	4	2.3.4.4b	2020.328
EPI_ISL_811144	A/Goose/Hungary/21737/2020	5	2.3.4.4b	2020.328
EPI_ISL_811144	A/Goose/Hungary/21737/2020	6	2.3.4.4b	2020.328
EPI_ISL_811144	A/Goose/Hungary/21737/2020	7	2.3.4.4b	2020.328
EPI_ISL_811144	A/Goose/Hungary/21737/2020	8	2.3.4.4b	2020.328
EPI_ISL_5144778	A/turkey/Germany-NI/AI01488/2021	7	2.3.4.4b	2021.140
EPI_ISL_5144778	A/turkey/Germany-NI/AI01488/2021	6	2.3.4.4b	2021.140
EPI_ISL_5144778	A/turkey/Germany-NI/AI01488/2021	5	2.3.4.4b	2021.140
EPI_ISL_5144778	A/turkey/Germany-NI/AI01488/2021	8	2.3.4.4b	2021.140
EPI_ISL_5144778	A/turkey/Germany-NI/AI01488/2021	3	2.3.4.4b	2021.140
EPI_ISL_5144778	A/turkey/Germany-NI/AI01488/2021	2	2.3.4.4b	2021.140
EPI_ISL_5144778	A/turkey/Germany-NI/AI01488/2021	1	2.3.4.4b	2021.140
EPI_ISL_5144778	A/turkey/Germany-NI/AI01488/2021	4	2.3.4.4b	2021.140
EPI_ISL_5865695	A/green-winged-teal/Georgia/DT-22246/2020	4	2.3.4.4b	2020.743
EPI_ISL_5865695	A/green-winged-teal/Georgia/DT-22246/2020	7	2.3.4.4b	2020.743
EPI_ISL_5865695	A/green-winged-teal/Georgia/DT-22246/2020	6	2.3.4.4b	2020.743
EPI_ISL_5865695	A/green-winged-teal/Georgia/DT-22246/2020	5	2.3.4.4b	2020.743
EPI_ISL_5865695	A/green-winged-teal/Georgia/DT-22246/2020	8	2.3.4.4b	2020.743
EPI_ISL_5865695	A/green-winged-teal/Georgia/DT-22246/2020	3	2.3.4.4b	2020.743
EPI_ISL_5865695	A/green-winged-teal/Georgia/DT-22246/2020	2	2.3.4.4b	2020.743
EPI_ISL_5865695	A/green-winged-teal/Georgia/DT-22246/2020	1	2.3.4.4b	2020.743
EPI_ISL_811146	A/Turkey/Hungary/21753/2020	1	2.3.4.4b	2020.328
EPI_ISL_811146	A/Turkey/Hungary/21753/2020	2	2.3.4.4b	2020.328
EPI_ISL_811146	A/Turkey/Hungary/21753/2020	3	2.3.4.4b	2020.328
EPI_ISL_811146	A/Turkey/Hungary/21753/2020	4	2.3.4.4b	2020.328
EPI_ISL_811146	A/Turkey/Hungary/21753/2020	5	2.3.4.4b	2020.328
EPI_ISL_811146	A/Turkey/Hungary/21753/2020	6	2.3.4.4b	2020.328
EPI_ISL_811146	A/Turkey/Hungary/21753/2020	7	2.3.4.4b	2020.328
EPI_ISL_811146	A/Turkey/Hungary/21753/2020	8	2.3.4.4b	2020.328
EPI_ISL_5865682	A/mallard/Georgia/DT-22356/2020	7	2.3.4.4b	2020.751
EPI_ISL_5865682	A/mallard/Georgia/DT-22356/2020	6	2.3.4.4b	2020.751
EPI_ISL_5865682	A/mallard/Georgia/DT-22356/2020	5	2.3.4.4b	2020.751
EPI_ISL_5865682	A/mallard/Georgia/DT-22356/2020	8	2.3.4.4b	2020.751
EPI_ISL_5865682	A/mallard/Georgia/DT-22356/2020	3	2.3.4.4b	2020.751
EPI_ISL_5865682	A/mallard/Georgia/DT-22356/2020	2	2.3.4.4b	2020.751
EPI_ISL_5865682	A/mallard/Georgia/DT-22356/2020	1	2.3.4.4b	2020.751
EPI_ISL_5865682	A/mallard/Georgia/DT-22356/2020	4	2.3.4.4b	2020.751
EPI_ISL_5062851	A/herring_gull/Germany-MV/AI02300/2020	7	2.3.4.4b	2020.836
EPI_ISL_5062851	A/herring_gull/Germany-MV/AI02300/2020	6	2.3.4.4b	2020.836
EPI_ISL_5062851	A/herring_gull/Germany-MV/AI02300/2020	5	2.3.4.4b	2020.836
EPI_ISL_5062851	A/herring_gull/Germany-MV/AI02300/2020	8	2.3.4.4b	2020.836
EPI_ISL_5062851	A/herring_gull/Germany-MV/AI02300/2020	3	2.3.4.4b	2020.836
EPI_ISL_5062851	A/herring_gull/Germany-MV/AI02300/2020	2	2.3.4.4b	2020.836
EPI_ISL_5062851	A/herring_gull/Germany-MV/AI02300/2020	1	2.3.4.4b	2020.836
EPI_ISL_5062851	A/herring_gull/Germany-MV/AI02300/2020	4	2.3.4.4b	2020.836
EPI_ISL_5095645	A/turkey/Germany-MV/AI00909/2021	7	2.3.4.4b	2021.068
EPI_ISL_5095645	A/turkey/Germany-MV/AI00909/2021	6	2.3.4.4b	2021.068
EPI_ISL_5095645	A/turkey/Germany-MV/AI00909/2021	5	2.3.4.4b	2021.068
EPI_ISL_5095645	A/turkey/Germany-MV/AI00909/2021	8	2.3.4.4b	2021.068
EPI_ISL_5095645	A/turkey/Germany-MV/AI00909/2021	3	2.3.4.4b	2021.068
EPI_ISL_5095645	A/turkey/Germany-MV/AI00909/2021	2	2.3.4.4b	2021.068
EPI_ISL_5095645	A/turkey/Germany-MV/AI00909/2021	1	2.3.4.4b	2021.068
EPI_ISL_5095645	A/turkey/Germany-MV/AI00909/2021	4	2.3.4.4b	2021.068
EPI_ISL_237731	A/domestic_turkey/Hungary/53433/2016	1	2.3.4.4b	2016.836
EPI_ISL_237731	A/domestic_turkey/Hungary/53433/2016	2	2.3.4.4b	2016.836
EPI_ISL_237731	A/domestic_turkey/Hungary/53433/2016	3	2.3.4.4b	2016.836
EPI_ISL_237731	A/domestic_turkey/Hungary/53433/2016	4	2.3.4.4b	2016.836
EPI_ISL_237731	A/domestic_turkey/Hungary/53433/2016	5	2.3.4.4b	2016.836
EPI_ISL_237731	A/domestic_turkey/Hungary/53433/2016	6	2.3.4.4b	2016.836
EPI_ISL_237731	A/domestic_turkey/Hungary/53433/2016	7	2.3.4.4b	2016.836
EPI_ISL_237731	A/domestic_turkey/Hungary/53433/2016	8	2.3.4.4b	2016.836
EPI_ISL_237730	A/mute_swan/Hungary/51049/2016	1	2.3.4.4b	2016.798
EPI_ISL_237730	A/mute_swan/Hungary/51049/2016	2	2.3.4.4b	2016.798
EPI_ISL_237730	A/mute_swan/Hungary/51049/2016	3	2.3.4.4b	2016.798
EPI_ISL_237730	A/mute_swan/Hungary/51049/2016	4	2.3.4.4b	2016.798
EPI_ISL_237730	A/mute_swan/Hungary/51049/2016	5	2.3.4.4b	2016.798
EPI_ISL_237730	A/mute_swan/Hungary/51049/2016	6	2.3.4.4b	2016.798
EPI_ISL_237730	A/mute_swan/Hungary/51049/2016	7	2.3.4.4b	2016.798
EPI_ISL_237730	A/mute_swan/Hungary/51049/2016	8	2.3.4.4b	2016.798
EPI_ISL_237733	A/tufted_duck/Germany/AR8444-L01986/2016	4	2.3.4.4b	2016.850
EPI_ISL_237733	A/tufted_duck/Germany/AR8444-L01986/2016	7	2.3.4.4b	2016.850
EPI_ISL_237733	A/tufted_duck/Germany/AR8444-L01986/2016	6	2.3.4.4b	2016.850
EPI_ISL_237733	A/tufted_duck/Germany/AR8444-L01986/2016	5	2.3.4.4b	2016.850
EPI_ISL_237733	A/tufted_duck/Germany/AR8444-L01986/2016	8	2.3.4.4b	2016.850
EPI_ISL_237733	A/tufted_duck/Germany/AR8444-L01986/2016	3	2.3.4.4b	2016.850
EPI_ISL_237733	A/tufted_duck/Germany/AR8444-L01986/2016	2	2.3.4.4b	2016.850
EPI_ISL_237733	A/tufted_duck/Germany/AR8444-L01986/2016	1	2.3.4.4b	2016.850
EPI_ISL_5095649	A/turkey/Germany-MV/AI01015/2021	7	2.3.4.4b	2021.074
EPI_ISL_5095649	A/turkey/Germany-MV/AI01015/2021	6	2.3.4.4b	2021.074
EPI_ISL_5095649	A/turkey/Germany-MV/AI01015/2021	5	2.3.4.4b	2021.074
EPI_ISL_5095649	A/turkey/Germany-MV/AI01015/2021	8	2.3.4.4b	2021.074
EPI_ISL_5095649	A/turkey/Germany-MV/AI01015/2021	3	2.3.4.4b	2021.074
EPI_ISL_5095649	A/turkey/Germany-MV/AI01015/2021	2	2.3.4.4b	2021.074
EPI_ISL_5095649	A/turkey/Germany-MV/AI01015/2021	1	2.3.4.4b	2021.074
EPI_ISL_5095649	A/turkey/Germany-MV/AI01015/2021	4	2.3.4.4b	2021.074
EPI_ISL_5095650	A/turkey/Germany-BB/AI01023/2021	7	2.3.4.4b	2021.079
EPI_ISL_5095650	A/turkey/Germany-BB/AI01023/2021	6	2.3.4.4b	2021.079
EPI_ISL_5095650	A/turkey/Germany-BB/AI01023/2021	5	2.3.4.4b	2021.079
EPI_ISL_5095650	A/turkey/Germany-BB/AI01023/2021	8	2.3.4.4b	2021.079
EPI_ISL_5095650	A/turkey/Germany-BB/AI01023/2021	3	2.3.4.4b	2021.079
EPI_ISL_5095650	A/turkey/Germany-BB/AI01023/2021	2	2.3.4.4b	2021.079
EPI_ISL_5095650	A/turkey/Germany-BB/AI01023/2021	1	2.3.4.4b	2021.079
EPI_ISL_5095650	A/turkey/Germany-BB/AI01023/2021	4	2.3.4.4b	2021.079
EPI_ISL_5865629	A/garganey/Georgia/DT-22770/2020	4	2.3.4.4b	2020.790
EPI_ISL_5865629	A/garganey/Georgia/DT-22770/2020	7	2.3.4.4b	2020.790
EPI_ISL_5865629	A/garganey/Georgia/DT-22770/2020	6	2.3.4.4b	2020.790
EPI_ISL_5865629	A/garganey/Georgia/DT-22770/2020	5	2.3.4.4b	2020.790
EPI_ISL_5865629	A/garganey/Georgia/DT-22770/2020	8	2.3.4.4b	2020.790
EPI_ISL_5865629	A/garganey/Georgia/DT-22770/2020	3	2.3.4.4b	2020.790
EPI_ISL_5865629	A/garganey/Georgia/DT-22770/2020	2	2.3.4.4b	2020.790
EPI_ISL_5865629	A/garganey/Georgia/DT-22770/2020	1	2.3.4.4b	2020.790
EPI_ISL_5095556	A/turkey/Germany-NI/AI00589/2021	7	2.3.4.4b	2021.030
EPI_ISL_5095556	A/turkey/Germany-NI/AI00589/2021	6	2.3.4.4b	2021.030
EPI_ISL_5095556	A/turkey/Germany-NI/AI00589/2021	5	2.3.4.4b	2021.030
EPI_ISL_5095556	A/turkey/Germany-NI/AI00589/2021	8	2.3.4.4b	2021.030
EPI_ISL_5095556	A/turkey/Germany-NI/AI00589/2021	3	2.3.4.4b	2021.030
EPI_ISL_5095556	A/turkey/Germany-NI/AI00589/2021	2	2.3.4.4b	2021.030
EPI_ISL_5095556	A/turkey/Germany-NI/AI00589/2021	1	2.3.4.4b	2021.030
EPI_ISL_5095556	A/turkey/Germany-NI/AI00589/2021	4	2.3.4.4b	2021.030
EPI_ISL_5095555	A/chicken/Germany-NI/AI00547/2021	7	2.3.4.4b	2021.030
EPI_ISL_5095555	A/chicken/Germany-NI/AI00547/2021	6	2.3.4.4b	2021.030
EPI_ISL_5095555	A/chicken/Germany-NI/AI00547/2021	5	2.3.4.4b	2021.030
EPI_ISL_5095555	A/chicken/Germany-NI/AI00547/2021	8	2.3.4.4b	2021.030
EPI_ISL_5095555	A/chicken/Germany-NI/AI00547/2021	3	2.3.4.4b	2021.030
EPI_ISL_5095555	A/chicken/Germany-NI/AI00547/2021	2	2.3.4.4b	2021.030
EPI_ISL_5095555	A/chicken/Germany-NI/AI00547/2021	1	2.3.4.4b	2021.030
EPI_ISL_5095555	A/chicken/Germany-NI/AI00547/2021	4	2.3.4.4b	2021.030
EPI_ISL_5095554	A/chicken/Germany-MV/AI00539/2021	7	2.3.4.4b	2021.030
EPI_ISL_5095554	A/chicken/Germany-MV/AI00539/2021	6	2.3.4.4b	2021.030
EPI_ISL_5095554	A/chicken/Germany-MV/AI00539/2021	5	2.3.4.4b	2021.030
EPI_ISL_5095554	A/chicken/Germany-MV/AI00539/2021	8	2.3.4.4b	2021.030
EPI_ISL_5095554	A/chicken/Germany-MV/AI00539/2021	3	2.3.4.4b	2021.030
EPI_ISL_5095554	A/chicken/Germany-MV/AI00539/2021	2	2.3.4.4b	2021.030
EPI_ISL_5095554	A/chicken/Germany-MV/AI00539/2021	1	2.3.4.4b	2021.030
EPI_ISL_5095554	A/chicken/Germany-MV/AI00539/2021	4	2.3.4.4b	2021.030
EPI_ISL_7381183	A/Duck/Shandong/21644-4/2021(H5N8)	4	2.3.4.4b	2021.247_(Day_unknown)
EPI_ISL_7381183	A/Duck/Shandong/21644-4/2021(H5N8)	1	2.3.4.4b	2021.247_(Day_unknown)
EPI_ISL_7381183	A/Duck/Shandong/21644-4/2021(H5N8)	2	2.3.4.4b	2021.247_(Day_unknown)
EPI_ISL_7381183	A/Duck/Shandong/21644-4/2021(H5N8)	3	2.3.4.4b	2021.247_(Day_unknown)
EPI_ISL_7381183	A/Duck/Shandong/21644-4/2021(H5N8)	5	2.3.4.4b	2021.247_(Day_unknown)
EPI_ISL_7381183	A/Duck/Shandong/21644-4/2021(H5N8)	6	2.3.4.4b	2021.247_(Day_unknown)
EPI_ISL_7381183	A/Duck/Shandong/21644-4/2021(H5N8)	7	2.3.4.4b	2021.247_(Day_unknown)
EPI_ISL_7381183	A/Duck/Shandong/21644-4/2021(H5N8)	8	2.3.4.4b	2021.247_(Day_unknown)
EPI_ISL_5144725	A/domestic_goose/Germany-NI/AI02980/2021	7	2.3.4.4b	2021.203
EPI_ISL_5144725	A/domestic_goose/Germany-NI/AI02980/2021	6	2.3.4.4b	2021.203
EPI_ISL_5144725	A/domestic_goose/Germany-NI/AI02980/2021	5	2.3.4.4b	2021.203
EPI_ISL_5144725	A/domestic_goose/Germany-NI/AI02980/2021	8	2.3.4.4b	2021.203
EPI_ISL_5144725	A/domestic_goose/Germany-NI/AI02980/2021	3	2.3.4.4b	2021.203
EPI_ISL_5144725	A/domestic_goose/Germany-NI/AI02980/2021	2	2.3.4.4b	2021.203
EPI_ISL_5144725	A/domestic_goose/Germany-NI/AI02980/2021	1	2.3.4.4b	2021.203
EPI_ISL_5144725	A/domestic_goose/Germany-NI/AI02980/2021	4	2.3.4.4b	2021.203
EPI_ISL_14835724	A/Bean_Goose(Anser_fabalis)/South_Korea/H5N8/2021	1	Am_nonGsGD	2021.186
EPI_ISL_14835724	A/Bean_Goose(Anser_fabalis)/South_Korea/H5N8/2021	2	Am_nonGsGD	2021.186
EPI_ISL_14835724	A/Bean_Goose(Anser_fabalis)/South_Korea/H5N8/2021	3	Am_nonGsGD	2021.186
EPI_ISL_14835724	A/Bean_Goose(Anser_fabalis)/South_Korea/H5N8/2021	4	Am_nonGsGD	2021.186
EPI_ISL_14835724	A/Bean_Goose(Anser_fabalis)/South_Korea/H5N8/2021	5	Am_nonGsGD	2021.186
EPI_ISL_14835724	A/Bean_Goose(Anser_fabalis)/South_Korea/H5N8/2021	6	Am_nonGsGD	2021.186
EPI_ISL_14835724	A/Bean_Goose(Anser_fabalis)/South_Korea/H5N8/2021	7	Am_nonGsGD	2021.186
EPI_ISL_14835724	A/Bean_Goose(Anser_fabalis)/South_Korea/H5N8/2021	8	Am_nonGsGD	2021.186
EPI_ISL_7192735	A/Duck/Sichuan/21022-4/2021(H5N8)	1	2.3.4.4b	2021.000_(Day_unknown)
EPI_ISL_7192735	A/Duck/Sichuan/21022-4/2021(H5N8)	2	2.3.4.4b	2021.000_(Day_unknown)
EPI_ISL_7192735	A/Duck/Sichuan/21022-4/2021(H5N8)	3	2.3.4.4b	2021.000_(Day_unknown)
EPI_ISL_7192735	A/Duck/Sichuan/21022-4/2021(H5N8)	4	2.3.4.4b	2021.000_(Day_unknown)
EPI_ISL_7192735	A/Duck/Sichuan/21022-4/2021(H5N8)	6	2.3.4.4b	2021.000_(Day_unknown)
EPI_ISL_7192735	A/Duck/Sichuan/21022-4/2021(H5N8)	7	2.3.4.4b	2021.000_(Day_unknown)
EPI_ISL_7192735	A/Duck/Sichuan/21022-4/2021(H5N8)	8	2.3.4.4b	2021.000_(Day_unknown)
EPI_ISL_7192735	A/Duck/Sichuan/21022-4/2021(H5N8)	5	2.3.4.4b	2021.000_(Day_unknown)
EPI_ISL_6594704	A/canada_goose_/Sweden/SVA211015SZ0330/FB004238/-2021	1	2.3.4.4b	2021.781
EPI_ISL_6594704	A/canada_goose_/Sweden/SVA211015SZ0330/FB004238/-2021	2	2.3.4.4b	2021.781
EPI_ISL_6594704	A/canada_goose_/Sweden/SVA211015SZ0330/FB004238/-2021	3	2.3.4.4b	2021.781
EPI_ISL_6594704	A/canada_goose_/Sweden/SVA211015SZ0330/FB004238/-2021	4	2.3.4.4b	2021.781
EPI_ISL_6594704	A/canada_goose_/Sweden/SVA211015SZ0330/FB004238/-2021	5	2.3.4.4b	2021.781
EPI_ISL_6594704	A/canada_goose_/Sweden/SVA211015SZ0330/FB004238/-2021	6	2.3.4.4b	2021.781
EPI_ISL_6594704	A/canada_goose_/Sweden/SVA211015SZ0330/FB004238/-2021	7	2.3.4.4b	2021.781
EPI_ISL_6594704	A/canada_goose_/Sweden/SVA211015SZ0330/FB004238/-2021	8	2.3.4.4b	2021.781
EPI_ISL_2556113	A/Cygnus_columbianus/Hubei/49/2020	1	2.3.4.4b	2020.863
EPI_ISL_2556113	A/Cygnus_columbianus/Hubei/49/2020	2	2.3.4.4b	2020.863
EPI_ISL_2556113	A/Cygnus_columbianus/Hubei/49/2020	3	2.3.4.4b	2020.863
EPI_ISL_2556113	A/Cygnus_columbianus/Hubei/49/2020	4	2.3.4.4b	2020.863
EPI_ISL_2556113	A/Cygnus_columbianus/Hubei/49/2020	5	2.3.4.4b	2020.863
EPI_ISL_2556113	A/Cygnus_columbianus/Hubei/49/2020	6	2.3.4.4b	2020.863
EPI_ISL_2556113	A/Cygnus_columbianus/Hubei/49/2020	7	2.3.4.4b	2020.863
EPI_ISL_2556113	A/Cygnus_columbianus/Hubei/49/2020	8	2.3.4.4b	2020.863
EPI_ISL_5144920	A/turkey/Germany-NI/AI01483/2021	7	2.3.4.4b	2021.137
EPI_ISL_5144920	A/turkey/Germany-NI/AI01483/2021	6	2.3.4.4b	2021.137
EPI_ISL_5144920	A/turkey/Germany-NI/AI01483/2021	5	2.3.4.4b	2021.137
EPI_ISL_5144920	A/turkey/Germany-NI/AI01483/2021	8	2.3.4.4b	2021.137
EPI_ISL_5144920	A/turkey/Germany-NI/AI01483/2021	3	2.3.4.4b	2021.137
EPI_ISL_5144920	A/turkey/Germany-NI/AI01483/2021	2	2.3.4.4b	2021.137
EPI_ISL_5144920	A/turkey/Germany-NI/AI01483/2021	1	2.3.4.4b	2021.137
EPI_ISL_5144920	A/turkey/Germany-NI/AI01483/2021	4	2.3.4.4b	2021.137
EPI_ISL_1139025	A/barnacle_goose/Netherlands/20016974-002/2020	8	2.3.4.4b	2020.836
EPI_ISL_1139025	A/barnacle_goose/Netherlands/20016974-002/2020	7	2.3.4.4b	2020.836
EPI_ISL_1139025	A/barnacle_goose/Netherlands/20016974-002/2020	6	2.3.4.4b	2020.836
EPI_ISL_1139025	A/barnacle_goose/Netherlands/20016974-002/2020	5	2.3.4.4b	2020.836
EPI_ISL_1139025	A/barnacle_goose/Netherlands/20016974-002/2020	4	2.3.4.4b	2020.836
EPI_ISL_1139025	A/barnacle_goose/Netherlands/20016974-002/2020	3	2.3.4.4b	2020.836
EPI_ISL_1139025	A/barnacle_goose/Netherlands/20016974-002/2020	2	2.3.4.4b	2020.836
EPI_ISL_1139025	A/barnacle_goose/Netherlands/20016974-002/2020	1	2.3.4.4b	2020.836
EPI_ISL_1139024	A/mute_swan/Netherlands/20016973-001/2020	8	2.3.4.4b	2020.836
EPI_ISL_1139024	A/mute_swan/Netherlands/20016973-001/2020	7	2.3.4.4b	2020.836
EPI_ISL_1139024	A/mute_swan/Netherlands/20016973-001/2020	6	2.3.4.4b	2020.836
EPI_ISL_1139024	A/mute_swan/Netherlands/20016973-001/2020	5	2.3.4.4b	2020.836
EPI_ISL_1139024	A/mute_swan/Netherlands/20016973-001/2020	4	2.3.4.4b	2020.836
EPI_ISL_1139024	A/mute_swan/Netherlands/20016973-001/2020	3	2.3.4.4b	2020.836
EPI_ISL_1139024	A/mute_swan/Netherlands/20016973-001/2020	2	2.3.4.4b	2020.836
EPI_ISL_1139024	A/mute_swan/Netherlands/20016973-001/2020	1	2.3.4.4b	2020.836
EPI_ISL_1057106	A/mute_swan/Czech_Republic/2669-1/2021	1	2.3.4.4b	2021.093
EPI_ISL_1057106	A/mute_swan/Czech_Republic/2669-1/2021	2	2.3.4.4b	2021.093
EPI_ISL_1057106	A/mute_swan/Czech_Republic/2669-1/2021	3	2.3.4.4b	2021.093
EPI_ISL_1057106	A/mute_swan/Czech_Republic/2669-1/2021	4	2.3.4.4b	2021.093
EPI_ISL_1057106	A/mute_swan/Czech_Republic/2669-1/2021	5	2.3.4.4b	2021.093
EPI_ISL_1057106	A/mute_swan/Czech_Republic/2669-1/2021	6	2.3.4.4b	2021.093
EPI_ISL_1057106	A/mute_swan/Czech_Republic/2669-1/2021	7	2.3.4.4b	2021.093
EPI_ISL_1057106	A/mute_swan/Czech_Republic/2669-1/2021	8	2.3.4.4b	2021.093
EPI_ISL_1139027	A/egyptian_goose/Netherlands/20017027-002/2020	8	2.3.4.4b	2020.839
EPI_ISL_1139027	A/egyptian_goose/Netherlands/20017027-002/2020	7	2.3.4.4b	2020.839
EPI_ISL_1139027	A/egyptian_goose/Netherlands/20017027-002/2020	6	2.3.4.4b	2020.839
EPI_ISL_1139027	A/egyptian_goose/Netherlands/20017027-002/2020	5	2.3.4.4b	2020.839
EPI_ISL_1139027	A/egyptian_goose/Netherlands/20017027-002/2020	4	2.3.4.4b	2020.839
EPI_ISL_1139027	A/egyptian_goose/Netherlands/20017027-002/2020	3	2.3.4.4b	2020.839
EPI_ISL_1139027	A/egyptian_goose/Netherlands/20017027-002/2020	2	2.3.4.4b	2020.839
EPI_ISL_1139027	A/egyptian_goose/Netherlands/20017027-002/2020	1	2.3.4.4b	2020.839
EPI_ISL_13369742	A/mute_swan/England/298902/2021	5	2.3.4.4b	2021.849
EPI_ISL_13369742	A/mute_swan/England/298902/2021	8	2.3.4.4b	2021.849
EPI_ISL_13369742	A/mute_swan/England/298902/2021	7	2.3.4.4b	2021.849
EPI_ISL_13369742	A/mute_swan/England/298902/2021	3	2.3.4.4b	2021.849
EPI_ISL_13369742	A/mute_swan/England/298902/2021	1	2.3.4.4b	2021.849
EPI_ISL_13369742	A/mute_swan/England/298902/2021	2	2.3.4.4b	2021.849
EPI_ISL_13369742	A/mute_swan/England/298902/2021	6	2.3.4.4b	2021.849
EPI_ISL_13369742	A/mute_swan/England/298902/2021	4	2.3.4.4b	2021.849
EPI_ISL_1139026	A/greylag_goose/Netherlands/20016975-004/2020	8	2.3.4.4b
EPI_ISL_1139026	A/greylag_goose/Netherlands/20016975-004/2020	7	2.3.4.4b
EPI_ISL_1139026	A/greylag_goose/Netherlands/20016975-004/2020	6	2.3.4.4b
EPI_ISL_1139026	A/greylag_goose/Netherlands/20016975-004/2020	5	2.3.4.4b
EPI_ISL_1139026	A/greylag_goose/Netherlands/20016975-004/2020	4	2.3.4.4b
EPI_ISL_1139026	A/greylag_goose/Netherlands/20016975-004/2020	3	2.3.4.4b
EPI_ISL_1139026	A/greylag_goose/Netherlands/20016975-004/2020	2	2.3.4.4b
EPI_ISL_1139026	A/greylag_goose/Netherlands/20016975-004/2020	1	2.3.4.4b
EPI_ISL_1139029	A/barnacle_goose/Netherlands/20017051-006/2020	8	2.3.4.4b
EPI_ISL_1139029	A/barnacle_goose/Netherlands/20017051-006/2020	7	2.3.4.4b
EPI_ISL_1139029	A/barnacle_goose/Netherlands/20017051-006/2020	6	2.3.4.4b
EPI_ISL_1139029	A/barnacle_goose/Netherlands/20017051-006/2020	5	2.3.4.4b
EPI_ISL_1139029	A/barnacle_goose/Netherlands/20017051-006/2020	4	2.3.4.4b
EPI_ISL_1139029	A/barnacle_goose/Netherlands/20017051-006/2020	3	2.3.4.4b
EPI_ISL_1139029	A/barnacle_goose/Netherlands/20017051-006/2020	2	2.3.4.4b
EPI_ISL_1139029	A/barnacle_goose/Netherlands/20017051-006/2020	1	2.3.4.4b
EPI_ISL_1139028	A/barnacle_goose/Netherlands/20017051-001/2020	8	2.3.4.4b
EPI_ISL_1139028	A/barnacle_goose/Netherlands/20017051-001/2020	7	2.3.4.4b
EPI_ISL_1139028	A/barnacle_goose/Netherlands/20017051-001/2020	6	2.3.4.4b
EPI_ISL_1139028	A/barnacle_goose/Netherlands/20017051-001/2020	5	2.3.4.4b
EPI_ISL_1139028	A/barnacle_goose/Netherlands/20017051-001/2020	4	2.3.4.4b
EPI_ISL_1139028	A/barnacle_goose/Netherlands/20017051-001/2020	3	2.3.4.4b
EPI_ISL_1139028	A/barnacle_goose/Netherlands/20017051-001/2020	2	2.3.4.4b
EPI_ISL_1139028	A/barnacle_goose/Netherlands/20017051-001/2020	1	2.3.4.4b
EPI_ISL_1139031	A/mute_swan/Netherlands/20017131-006/2020	8	2.3.4.4b
EPI_ISL_1139031	A/mute_swan/Netherlands/20017131-006/2020	7	2.3.4.4b
EPI_ISL_1139031	A/mute_swan/Netherlands/20017131-006/2020	6	2.3.4.4b
EPI_ISL_1139031	A/mute_swan/Netherlands/20017131-006/2020	5	2.3.4.4b
EPI_ISL_1139031	A/mute_swan/Netherlands/20017131-006/2020	4	2.3.4.4b
EPI_ISL_1139031	A/mute_swan/Netherlands/20017131-006/2020	3	2.3.4.4b
EPI_ISL_1139031	A/mute_swan/Netherlands/20017131-006/2020	2	2.3.4.4b
EPI_ISL_1139031	A/mute_swan/Netherlands/20017131-006/2020	1	2.3.4.4b
EPI_ISL_1139030	A/barnacle_goose/Netherlands/20017052-001/2020	8	2.3.4.4b
EPI_ISL_1139030	A/barnacle_goose/Netherlands/20017052-001/2020	7	2.3.4.4b
EPI_ISL_1139030	A/barnacle_goose/Netherlands/20017052-001/2020	6	2.3.4.4b
EPI_ISL_1139030	A/barnacle_goose/Netherlands/20017052-001/2020	5	2.3.4.4b
EPI_ISL_1139030	A/barnacle_goose/Netherlands/20017052-001/2020	4	2.3.4.4b
EPI_ISL_1139030	A/barnacle_goose/Netherlands/20017052-001/2020	3	2.3.4.4b
EPI_ISL_1139030	A/barnacle_goose/Netherlands/20017052-001/2020	2	2.3.4.4b
EPI_ISL_1139030	A/barnacle_goose/Netherlands/20017052-001/2020	1	2.3.4.4b
EPI_ISL_1139033	A/greylag_goose/Netherlands/20017399-006/2020	8	2.3.4.4b
EPI_ISL_1139033	A/greylag_goose/Netherlands/20017399-006/2020	7	2.3.4.4b
EPI_ISL_1139033	A/greylag_goose/Netherlands/20017399-006/2020	6	2.3.4.4b
EPI_ISL_1139033	A/greylag_goose/Netherlands/20017399-006/2020	5	2.3.4.4b
EPI_ISL_1139033	A/greylag_goose/Netherlands/20017399-006/2020	4	2.3.4.4b
EPI_ISL_1139033	A/greylag_goose/Netherlands/20017399-006/2020	3	2.3.4.4b
EPI_ISL_1139033	A/greylag_goose/Netherlands/20017399-006/2020	2	2.3.4.4b
EPI_ISL_1139033	A/greylag_goose/Netherlands/20017399-006/2020	1	2.3.4.4b
EPI_ISL_1139032	A/barnacle_goose/Netherlands/20017159-006/2020	8	2.3.4.4b
EPI_ISL_1139032	A/barnacle_goose/Netherlands/20017159-006/2020	7	2.3.4.4b
EPI_ISL_1139032	A/barnacle_goose/Netherlands/20017159-006/2020	6	2.3.4.4b
EPI_ISL_1139032	A/barnacle_goose/Netherlands/20017159-006/2020	5	2.3.4.4b
EPI_ISL_1139032	A/barnacle_goose/Netherlands/20017159-006/2020	4	2.3.4.4b
EPI_ISL_1139032	A/barnacle_goose/Netherlands/20017159-006/2020	3	2.3.4.4b
EPI_ISL_1139032	A/barnacle_goose/Netherlands/20017159-006/2020	2	2.3.4.4b
EPI_ISL_1139032	A/barnacle_goose/Netherlands/20017159-006/2020	1	2.3.4.4b
EPI_ISL_1139035	A/greylag_goose/Netherlands/20016877-001/2020	8	2.3.4.4b
EPI_ISL_1139035	A/greylag_goose/Netherlands/20016877-001/2020	7	2.3.4.4b
EPI_ISL_1139035	A/greylag_goose/Netherlands/20016877-001/2020	6	2.3.4.4b
EPI_ISL_1139035	A/greylag_goose/Netherlands/20016877-001/2020	5	2.3.4.4b
EPI_ISL_1139035	A/greylag_goose/Netherlands/20016877-001/2020	4	2.3.4.4b
EPI_ISL_1139035	A/greylag_goose/Netherlands/20016877-001/2020	3	2.3.4.4b
EPI_ISL_1139035	A/greylag_goose/Netherlands/20016877-001/2020	2	2.3.4.4b
EPI_ISL_1139035	A/greylag_goose/Netherlands/20016877-001/2020	1	2.3.4.4b
EPI_ISL_1139034	A/barnacle_goose/Netherlands/20017405-002/2020	8	2.3.4.4b
EPI_ISL_1139034	A/barnacle_goose/Netherlands/20017405-002/2020	7	2.3.4.4b
EPI_ISL_1139034	A/barnacle_goose/Netherlands/20017405-002/2020	6	2.3.4.4b
EPI_ISL_1139034	A/barnacle_goose/Netherlands/20017405-002/2020	5	2.3.4.4b
EPI_ISL_1139034	A/barnacle_goose/Netherlands/20017405-002/2020	4	2.3.4.4b
EPI_ISL_1139034	A/barnacle_goose/Netherlands/20017405-002/2020	3	2.3.4.4b
EPI_ISL_1139034	A/barnacle_goose/Netherlands/20017405-002/2020	2	2.3.4.4b
EPI_ISL_1139034	A/barnacle_goose/Netherlands/20017405-002/2020	1	2.3.4.4b
EPI_ISL_1139037	A/barnacle_goose/Netherlands/20016951-001/2020	8	2.3.4.4b
EPI_ISL_1139037	A/barnacle_goose/Netherlands/20016951-001/2020	7	2.3.4.4b
EPI_ISL_1139037	A/barnacle_goose/Netherlands/20016951-001/2020	6	2.3.4.4b
EPI_ISL_1139037	A/barnacle_goose/Netherlands/20016951-001/2020	5	2.3.4.4b
EPI_ISL_1139037	A/barnacle_goose/Netherlands/20016951-001/2020	4	2.3.4.4b
EPI_ISL_1139037	A/barnacle_goose/Netherlands/20016951-001/2020	3	2.3.4.4b
EPI_ISL_1139037	A/barnacle_goose/Netherlands/20016951-001/2020	2	2.3.4.4b
EPI_ISL_1139037	A/barnacle_goose/Netherlands/20016951-001/2020	1	2.3.4.4b
EPI_ISL_1139036	A/brant_goose/Netherlands/20016948-002/2020	8	2.3.4.4b
EPI_ISL_1139036	A/brant_goose/Netherlands/20016948-002/2020	7	2.3.4.4b
EPI_ISL_1139036	A/brant_goose/Netherlands/20016948-002/2020	6	2.3.4.4b
EPI_ISL_1139036	A/brant_goose/Netherlands/20016948-002/2020	5	2.3.4.4b
EPI_ISL_1139036	A/brant_goose/Netherlands/20016948-002/2020	4	2.3.4.4b
EPI_ISL_1139036	A/brant_goose/Netherlands/20016948-002/2020	3	2.3.4.4b
EPI_ISL_1139036	A/brant_goose/Netherlands/20016948-002/2020	2	2.3.4.4b
EPI_ISL_1139036	A/brant_goose/Netherlands/20016948-002/2020	1	2.3.4.4b
EPI_ISL_1139039	A/mute_swan/Netherlands/20016960-001/2020	8	2.3.4.4b
EPI_ISL_1139039	A/mute_swan/Netherlands/20016960-001/2020	7	2.3.4.4b
EPI_ISL_1139039	A/mute_swan/Netherlands/20016960-001/2020	6	2.3.4.4b
EPI_ISL_1139039	A/mute_swan/Netherlands/20016960-001/2020	5	2.3.4.4b
EPI_ISL_1139039	A/mute_swan/Netherlands/20016960-001/2020	4	2.3.4.4b
EPI_ISL_1139039	A/mute_swan/Netherlands/20016960-001/2020	3	2.3.4.4b
EPI_ISL_1139039	A/mute_swan/Netherlands/20016960-001/2020	2	2.3.4.4b
EPI_ISL_1139039	A/mute_swan/Netherlands/20016960-001/2020	1	2.3.4.4b
EPI_ISL_1139038	A/wild_goose/Netherlands/20016959-001/2020	8	2.3.4.4b
EPI_ISL_1139038	A/wild_goose/Netherlands/20016959-001/2020	7	2.3.4.4b
EPI_ISL_1139038	A/wild_goose/Netherlands/20016959-001/2020	6	2.3.4.4b
EPI_ISL_1139038	A/wild_goose/Netherlands/20016959-001/2020	5	2.3.4.4b
EPI_ISL_1139038	A/wild_goose/Netherlands/20016959-001/2020	4	2.3.4.4b
EPI_ISL_1139038	A/wild_goose/Netherlands/20016959-001/2020	3	2.3.4.4b
EPI_ISL_1139038	A/wild_goose/Netherlands/20016959-001/2020	2	2.3.4.4b
EPI_ISL_1139038	A/wild_goose/Netherlands/20016959-001/2020	1	2.3.4.4b
EPI_ISL_1139015	A/wild_bird/Netherlands/20016515-002/2020	8	2.3.4.4b
EPI_ISL_1139015	A/wild_bird/Netherlands/20016515-002/2020	7	2.3.4.4b
EPI_ISL_1139015	A/wild_bird/Netherlands/20016515-002/2020	6	2.3.4.4b
EPI_ISL_1139015	A/wild_bird/Netherlands/20016515-002/2020	5	2.3.4.4b
EPI_ISL_1139015	A/wild_bird/Netherlands/20016515-002/2020	4	2.3.4.4b
EPI_ISL_1139015	A/wild_bird/Netherlands/20016515-002/2020	3	2.3.4.4b
EPI_ISL_1139015	A/wild_bird/Netherlands/20016515-002/2020	2	2.3.4.4b
EPI_ISL_1139015	A/wild_bird/Netherlands/20016515-002/2020	1	2.3.4.4b
EPI_ISL_1139014	A/barnacle_goose/Netherlands/20016511-002/2020	8	2.3.4.4b
EPI_ISL_1139014	A/barnacle_goose/Netherlands/20016511-002/2020	7	2.3.4.4b
EPI_ISL_1139014	A/barnacle_goose/Netherlands/20016511-002/2020	6	2.3.4.4b
EPI_ISL_1139014	A/barnacle_goose/Netherlands/20016511-002/2020	5	2.3.4.4b
EPI_ISL_1139014	A/barnacle_goose/Netherlands/20016511-002/2020	4	2.3.4.4b
EPI_ISL_1139014	A/barnacle_goose/Netherlands/20016511-002/2020	3	2.3.4.4b
EPI_ISL_1139014	A/barnacle_goose/Netherlands/20016511-002/2020	2	2.3.4.4b
EPI_ISL_1139014	A/barnacle_goose/Netherlands/20016511-002/2020	1	2.3.4.4b
EPI_ISL_1139017	A/mute_swan/Netherlands/20016634-001/2020	8	2.3.4.4b
EPI_ISL_1139017	A/mute_swan/Netherlands/20016634-001/2020	7	2.3.4.4b
EPI_ISL_1139017	A/mute_swan/Netherlands/20016634-001/2020	6	2.3.4.4b
EPI_ISL_1139017	A/mute_swan/Netherlands/20016634-001/2020	5	2.3.4.4b
EPI_ISL_1139017	A/mute_swan/Netherlands/20016634-001/2020	4	2.3.4.4b
EPI_ISL_1139017	A/mute_swan/Netherlands/20016634-001/2020	3	2.3.4.4b
EPI_ISL_1139017	A/mute_swan/Netherlands/20016634-001/2020	2	2.3.4.4b
EPI_ISL_1139017	A/mute_swan/Netherlands/20016634-001/2020	1	2.3.4.4b
EPI_ISL_1139016	A/mute_swan/Netherlands/20016516-001/2020	8	2.3.4.4b
EPI_ISL_1139016	A/mute_swan/Netherlands/20016516-001/2020	7	2.3.4.4b
EPI_ISL_1139016	A/mute_swan/Netherlands/20016516-001/2020	6	2.3.4.4b
EPI_ISL_1139016	A/mute_swan/Netherlands/20016516-001/2020	5	2.3.4.4b
EPI_ISL_1139016	A/mute_swan/Netherlands/20016516-001/2020	4	2.3.4.4b
EPI_ISL_1139016	A/mute_swan/Netherlands/20016516-001/2020	3	2.3.4.4b
EPI_ISL_1139016	A/mute_swan/Netherlands/20016516-001/2020	2	2.3.4.4b
EPI_ISL_1139016	A/mute_swan/Netherlands/20016516-001/2020	1	2.3.4.4b
EPI_ISL_1139019	A/mute_swan/Netherlands/20016618-001/2020	8	2.3.4.4b
EPI_ISL_1139019	A/mute_swan/Netherlands/20016618-001/2020	7	2.3.4.4b
EPI_ISL_1139019	A/mute_swan/Netherlands/20016618-001/2020	6	2.3.4.4b
EPI_ISL_1139019	A/mute_swan/Netherlands/20016618-001/2020	5	2.3.4.4b
EPI_ISL_1139019	A/mute_swan/Netherlands/20016618-001/2020	4	2.3.4.4b
EPI_ISL_1139019	A/mute_swan/Netherlands/20016618-001/2020	3	2.3.4.4b
EPI_ISL_1139019	A/mute_swan/Netherlands/20016618-001/2020	2	2.3.4.4b
EPI_ISL_1139019	A/mute_swan/Netherlands/20016618-001/2020	1	2.3.4.4b
EPI_ISL_1139018	A/cormorant/Netherlands/20016582-005/2020	8	2.3.4.4b
EPI_ISL_1139018	A/cormorant/Netherlands/20016582-005/2020	7	2.3.4.4b
EPI_ISL_1139018	A/cormorant/Netherlands/20016582-005/2020	6	2.3.4.4b
EPI_ISL_1139018	A/cormorant/Netherlands/20016582-005/2020	5	2.3.4.4b
EPI_ISL_1139018	A/cormorant/Netherlands/20016582-005/2020	4	2.3.4.4b
EPI_ISL_1139018	A/cormorant/Netherlands/20016582-005/2020	3	2.3.4.4b
EPI_ISL_1139018	A/cormorant/Netherlands/20016582-005/2020	2	2.3.4.4b
EPI_ISL_1139018	A/cormorant/Netherlands/20016582-005/2020	1	2.3.4.4b
EPI_ISL_1139021	A/eurasian_wigeon/Netherlands/20016758-001/2020	8	2.3.4.4b
EPI_ISL_1139021	A/eurasian_wigeon/Netherlands/20016758-001/2020	7	2.3.4.4b
EPI_ISL_1139021	A/eurasian_wigeon/Netherlands/20016758-001/2020	6	2.3.4.4b
EPI_ISL_1139021	A/eurasian_wigeon/Netherlands/20016758-001/2020	5	2.3.4.4b
EPI_ISL_1139021	A/eurasian_wigeon/Netherlands/20016758-001/2020	4	2.3.4.4b
EPI_ISL_1139021	A/eurasian_wigeon/Netherlands/20016758-001/2020	3	2.3.4.4b
EPI_ISL_1139021	A/eurasian_wigeon/Netherlands/20016758-001/2020	2	2.3.4.4b
EPI_ISL_1139021	A/eurasian_wigeon/Netherlands/20016758-001/2020	1	2.3.4.4b
EPI_ISL_1139020	A/greylag_goose/Netherlands/20016756-001/2020	8	2.3.4.4b
EPI_ISL_1139020	A/greylag_goose/Netherlands/20016756-001/2020	7	2.3.4.4b
EPI_ISL_1139020	A/greylag_goose/Netherlands/20016756-001/2020	6	2.3.4.4b
EPI_ISL_1139020	A/greylag_goose/Netherlands/20016756-001/2020	5	2.3.4.4b
EPI_ISL_1139020	A/greylag_goose/Netherlands/20016756-001/2020	4	2.3.4.4b
EPI_ISL_1139020	A/greylag_goose/Netherlands/20016756-001/2020	3	2.3.4.4b
EPI_ISL_1139020	A/greylag_goose/Netherlands/20016756-001/2020	2	2.3.4.4b
EPI_ISL_1139020	A/greylag_goose/Netherlands/20016756-001/2020	1	2.3.4.4b
EPI_ISL_1139023	A/short-eared_owl/Netherlands/20016896-017/2020	8	2.3.4.4b
EPI_ISL_1139023	A/short-eared_owl/Netherlands/20016896-017/2020	7	2.3.4.4b
EPI_ISL_1139023	A/short-eared_owl/Netherlands/20016896-017/2020	6	2.3.4.4b
EPI_ISL_1139023	A/short-eared_owl/Netherlands/20016896-017/2020	5	2.3.4.4b
EPI_ISL_1139023	A/short-eared_owl/Netherlands/20016896-017/2020	4	2.3.4.4b
EPI_ISL_1139023	A/short-eared_owl/Netherlands/20016896-017/2020	3	2.3.4.4b
EPI_ISL_1139023	A/short-eared_owl/Netherlands/20016896-017/2020	2	2.3.4.4b
EPI_ISL_1139023	A/short-eared_owl/Netherlands/20016896-017/2020	1	2.3.4.4b
EPI_ISL_1139022	A/barnacle_goose/Netherlands/20016888-001/2020	8	2.3.4.4b
EPI_ISL_1139022	A/barnacle_goose/Netherlands/20016888-001/2020	7	2.3.4.4b
EPI_ISL_1139022	A/barnacle_goose/Netherlands/20016888-001/2020	6	2.3.4.4b
EPI_ISL_1139022	A/barnacle_goose/Netherlands/20016888-001/2020	5	2.3.4.4b
EPI_ISL_1139022	A/barnacle_goose/Netherlands/20016888-001/2020	4	2.3.4.4b
EPI_ISL_1139022	A/barnacle_goose/Netherlands/20016888-001/2020	3	2.3.4.4b
EPI_ISL_1139022	A/barnacle_goose/Netherlands/20016888-001/2020	2	2.3.4.4b
EPI_ISL_1139022	A/barnacle_goose/Netherlands/20016888-001/2020	1	2.3.4.4b
EPI_ISL_14836098	A/Whooper_swan/Sanmenxia/Y54/2020	5	2.3.4.4b
EPI_ISL_14836098	A/Whooper_swan/Sanmenxia/Y54/2020	6	2.3.4.4b
EPI_ISL_14836098	A/Whooper_swan/Sanmenxia/Y54/2020	3	2.3.4.4b
EPI_ISL_14836098	A/Whooper_swan/Sanmenxia/Y54/2020	8	2.3.4.4b
EPI_ISL_14836098	A/Whooper_swan/Sanmenxia/Y54/2020	4	2.3.4.4b
EPI_ISL_14836098	A/Whooper_swan/Sanmenxia/Y54/2020	2	2.3.4.4b
EPI_ISL_14836098	A/Whooper_swan/Sanmenxia/Y54/2020	1	2.3.4.4b
EPI_ISL_14836098	A/Whooper_swan/Sanmenxia/Y54/2020	7	2.3.4.4b
EPI_ISL_237921	A/wild_duck/Poland/82A/2016	4	2.3.4.4b
EPI_ISL_237921	A/wild_duck/Poland/82A/2016	6	2.3.4.4b
EPI_ISL_237921	A/wild_duck/Poland/82A/2016	1	2.3.4.4b
EPI_ISL_237921	A/wild_duck/Poland/82A/2016	2	2.3.4.4b
EPI_ISL_237921	A/wild_duck/Poland/82A/2016	3	2.3.4.4b
EPI_ISL_237921	A/wild_duck/Poland/82A/2016	5	2.3.4.4b
EPI_ISL_237921	A/wild_duck/Poland/82A/2016	7	2.3.4.4b
EPI_ISL_237921	A/wild_duck/Poland/82A/2016	8	2.3.4.4b
EPI_ISL_14836101	A/Whooper_swan/Sanmenxia/Y57/2020	5	2.3.4.4b
EPI_ISL_14836101	A/Whooper_swan/Sanmenxia/Y57/2020	6	2.3.4.4b
EPI_ISL_14836101	A/Whooper_swan/Sanmenxia/Y57/2020	3	2.3.4.4b
EPI_ISL_14836101	A/Whooper_swan/Sanmenxia/Y57/2020	8	2.3.4.4b
EPI_ISL_14836101	A/Whooper_swan/Sanmenxia/Y57/2020	4	2.3.4.4b
EPI_ISL_14836101	A/Whooper_swan/Sanmenxia/Y57/2020	2	2.3.4.4b
EPI_ISL_14836101	A/Whooper_swan/Sanmenxia/Y57/2020	1	2.3.4.4b
EPI_ISL_14836101	A/Whooper_swan/Sanmenxia/Y57/2020	7	2.3.4.4b
EPI_ISL_14836104	A/Whooper_swan/Sanmenxia/G48B/2020	5	2.3.4.4b
EPI_ISL_14836104	A/Whooper_swan/Sanmenxia/G48B/2020	6	2.3.4.4b
EPI_ISL_14836104	A/Whooper_swan/Sanmenxia/G48B/2020	3	2.3.4.4b
EPI_ISL_14836104	A/Whooper_swan/Sanmenxia/G48B/2020	8	2.3.4.4b
EPI_ISL_14836104	A/Whooper_swan/Sanmenxia/G48B/2020	4	2.3.4.4b
EPI_ISL_14836104	A/Whooper_swan/Sanmenxia/G48B/2020	2	2.3.4.4b
EPI_ISL_14836104	A/Whooper_swan/Sanmenxia/G48B/2020	1	2.3.4.4b
EPI_ISL_14836104	A/Whooper_swan/Sanmenxia/G48B/2020	7	2.3.4.4b
EPI_ISL_1139041	A/greylag_goose/Netherlands/20017064-002/2020	8	2.3.4.4b
EPI_ISL_1139041	A/greylag_goose/Netherlands/20017064-002/2020	7	2.3.4.4b
EPI_ISL_1139041	A/greylag_goose/Netherlands/20017064-002/2020	6	2.3.4.4b
EPI_ISL_1139041	A/greylag_goose/Netherlands/20017064-002/2020	5	2.3.4.4b
EPI_ISL_1139041	A/greylag_goose/Netherlands/20017064-002/2020	4	2.3.4.4b
EPI_ISL_1139041	A/greylag_goose/Netherlands/20017064-002/2020	3	2.3.4.4b
EPI_ISL_1139041	A/greylag_goose/Netherlands/20017064-002/2020	2	2.3.4.4b
EPI_ISL_1139041	A/greylag_goose/Netherlands/20017064-002/2020	1	2.3.4.4b
EPI_ISL_1139040	A/mute_swan/Netherlands/20017061-001/2020	8	2.3.4.4b
EPI_ISL_1139040	A/mute_swan/Netherlands/20017061-001/2020	7	2.3.4.4b
EPI_ISL_1139040	A/mute_swan/Netherlands/20017061-001/2020	6	2.3.4.4b
EPI_ISL_1139040	A/mute_swan/Netherlands/20017061-001/2020	5	2.3.4.4b
EPI_ISL_1139040	A/mute_swan/Netherlands/20017061-001/2020	4	2.3.4.4b
EPI_ISL_1139040	A/mute_swan/Netherlands/20017061-001/2020	3	2.3.4.4b
EPI_ISL_1139040	A/mute_swan/Netherlands/20017061-001/2020	2	2.3.4.4b
EPI_ISL_1139040	A/mute_swan/Netherlands/20017061-001/2020	1	2.3.4.4b
EPI_ISL_1139043	A/mute_swan/Netherlands/20017547-002/2020	8	2.3.4.4b
EPI_ISL_1139043	A/mute_swan/Netherlands/20017547-002/2020	7	2.3.4.4b
EPI_ISL_1139043	A/mute_swan/Netherlands/20017547-002/2020	6	2.3.4.4b
EPI_ISL_1139043	A/mute_swan/Netherlands/20017547-002/2020	5	2.3.4.4b
EPI_ISL_1139043	A/mute_swan/Netherlands/20017547-002/2020	4	2.3.4.4b
EPI_ISL_1139043	A/mute_swan/Netherlands/20017547-002/2020	3	2.3.4.4b
EPI_ISL_1139043	A/mute_swan/Netherlands/20017547-002/2020	2	2.3.4.4b
EPI_ISL_1139043	A/mute_swan/Netherlands/20017547-002/2020	1	2.3.4.4b
EPI_ISL_1139042	A/mute_swan/Netherlands/20017153-002/2020	8	2.3.4.4b
EPI_ISL_1139042	A/mute_swan/Netherlands/20017153-002/2020	7	2.3.4.4b
EPI_ISL_1139042	A/mute_swan/Netherlands/20017153-002/2020	6	2.3.4.4b
EPI_ISL_1139042	A/mute_swan/Netherlands/20017153-002/2020	5	2.3.4.4b
EPI_ISL_1139042	A/mute_swan/Netherlands/20017153-002/2020	4	2.3.4.4b
EPI_ISL_1139042	A/mute_swan/Netherlands/20017153-002/2020	3	2.3.4.4b
EPI_ISL_1139042	A/mute_swan/Netherlands/20017153-002/2020	2	2.3.4.4b
EPI_ISL_1139042	A/mute_swan/Netherlands/20017153-002/2020	1	2.3.4.4b
EPI_ISL_1139045	A/greylag_goose/Netherlands/20017476-001/2020	8	2.3.4.4b
EPI_ISL_1139045	A/greylag_goose/Netherlands/20017476-001/2020	7	2.3.4.4b
EPI_ISL_1139045	A/greylag_goose/Netherlands/20017476-001/2020	6	2.3.4.4b
EPI_ISL_1139045	A/greylag_goose/Netherlands/20017476-001/2020	5	2.3.4.4b
EPI_ISL_1139045	A/greylag_goose/Netherlands/20017476-001/2020	4	2.3.4.4b
EPI_ISL_1139045	A/greylag_goose/Netherlands/20017476-001/2020	3	2.3.4.4b
EPI_ISL_1139045	A/greylag_goose/Netherlands/20017476-001/2020	2	2.3.4.4b
EPI_ISL_1139045	A/greylag_goose/Netherlands/20017476-001/2020	1	2.3.4.4b
EPI_ISL_1139044	A/eurasian_oystercatcher/Netherlands/20017557-003/2020	8	2.3.4.4b
EPI_ISL_1139044	A/eurasian_oystercatcher/Netherlands/20017557-003/2020	7	2.3.4.4b
EPI_ISL_1139044	A/eurasian_oystercatcher/Netherlands/20017557-003/2020	6	2.3.4.4b
EPI_ISL_1139044	A/eurasian_oystercatcher/Netherlands/20017557-003/2020	5	2.3.4.4b
EPI_ISL_1139044	A/eurasian_oystercatcher/Netherlands/20017557-003/2020	4	2.3.4.4b
EPI_ISL_1139044	A/eurasian_oystercatcher/Netherlands/20017557-003/2020	3	2.3.4.4b
EPI_ISL_1139044	A/eurasian_oystercatcher/Netherlands/20017557-003/2020	2	2.3.4.4b
EPI_ISL_1139044	A/eurasian_oystercatcher/Netherlands/20017557-003/2020	1	2.3.4.4b
EPI_ISL_1139047	A/northern_lapwing/Netherlands/20017480-001/2020	8	2.3.4.4b
EPI_ISL_1139047	A/northern_lapwing/Netherlands/20017480-001/2020	7	2.3.4.4b
EPI_ISL_1139047	A/northern_lapwing/Netherlands/20017480-001/2020	6	2.3.4.4b
EPI_ISL_1139047	A/northern_lapwing/Netherlands/20017480-001/2020	5	2.3.4.4b
EPI_ISL_1139047	A/northern_lapwing/Netherlands/20017480-001/2020	4	2.3.4.4b
EPI_ISL_1139047	A/northern_lapwing/Netherlands/20017480-001/2020	3	2.3.4.4b
EPI_ISL_1139047	A/northern_lapwing/Netherlands/20017480-001/2020	2	2.3.4.4b
EPI_ISL_1139047	A/northern_lapwing/Netherlands/20017480-001/2020	1	2.3.4.4b
EPI_ISL_1139046	A/greater_canada_goose/Netherlands/20017479-002/2020	8	2.3.4.4b
EPI_ISL_1139046	A/greater_canada_goose/Netherlands/20017479-002/2020	7	2.3.4.4b
EPI_ISL_1139046	A/greater_canada_goose/Netherlands/20017479-002/2020	6	2.3.4.4b
EPI_ISL_1139046	A/greater_canada_goose/Netherlands/20017479-002/2020	5	2.3.4.4b
EPI_ISL_1139046	A/greater_canada_goose/Netherlands/20017479-002/2020	4	2.3.4.4b
EPI_ISL_1139046	A/greater_canada_goose/Netherlands/20017479-002/2020	3	2.3.4.4b
EPI_ISL_1139046	A/greater_canada_goose/Netherlands/20017479-002/2020	2	2.3.4.4b
EPI_ISL_1139046	A/greater_canada_goose/Netherlands/20017479-002/2020	1	2.3.4.4b
EPI_ISL_1139049	A/gadwall/Netherlands/20017254-001/2020	8	2.3.4.4b
EPI_ISL_1139049	A/gadwall/Netherlands/20017254-001/2020	7	2.3.4.4b
EPI_ISL_1139049	A/gadwall/Netherlands/20017254-001/2020	6	2.3.4.4b
EPI_ISL_1139049	A/gadwall/Netherlands/20017254-001/2020	5	2.3.4.4b
EPI_ISL_1139049	A/gadwall/Netherlands/20017254-001/2020	4	2.3.4.4b
EPI_ISL_1139049	A/gadwall/Netherlands/20017254-001/2020	3	2.3.4.4b
EPI_ISL_1139049	A/gadwall/Netherlands/20017254-001/2020	2	2.3.4.4b
EPI_ISL_1139049	A/gadwall/Netherlands/20017254-001/2020	1	2.3.4.4b
EPI_ISL_1139048	A/wild_goose/Netherlands/20017495-002/2020	8	2.3.4.4b
EPI_ISL_1139048	A/wild_goose/Netherlands/20017495-002/2020	7	2.3.4.4b
EPI_ISL_1139048	A/wild_goose/Netherlands/20017495-002/2020	6	2.3.4.4b
EPI_ISL_1139048	A/wild_goose/Netherlands/20017495-002/2020	5	2.3.4.4b
EPI_ISL_1139048	A/wild_goose/Netherlands/20017495-002/2020	4	2.3.4.4b
EPI_ISL_1139048	A/wild_goose/Netherlands/20017495-002/2020	3	2.3.4.4b
EPI_ISL_1139048	A/wild_goose/Netherlands/20017495-002/2020	2	2.3.4.4b
EPI_ISL_1139048	A/wild_goose/Netherlands/20017495-002/2020	1	2.3.4.4b
EPI_ISL_237945	A/tufted_duck/Germany/AR8459-L01988/2016	2	2.3.4.4b
EPI_ISL_237945	A/tufted_duck/Germany/AR8459-L01988/2016	1	2.3.4.4b
EPI_ISL_237945	A/tufted_duck/Germany/AR8459-L01988/2016	3	2.3.4.4b
EPI_ISL_237945	A/tufted_duck/Germany/AR8459-L01988/2016	4	2.3.4.4b
EPI_ISL_237945	A/tufted_duck/Germany/AR8459-L01988/2016	5	2.3.4.4b
EPI_ISL_237945	A/tufted_duck/Germany/AR8459-L01988/2016	6	2.3.4.4b
EPI_ISL_237945	A/tufted_duck/Germany/AR8459-L01988/2016	7	2.3.4.4b
EPI_ISL_237945	A/tufted_duck/Germany/AR8459-L01988/2016	8	2.3.4.4b
EPI_ISL_1139051	A/greylag_goose/Netherlands/20017256-002/2020	8	2.3.4.4b
EPI_ISL_1139051	A/greylag_goose/Netherlands/20017256-002/2020	7	2.3.4.4b
EPI_ISL_1139051	A/greylag_goose/Netherlands/20017256-002/2020	6	2.3.4.4b
EPI_ISL_1139051	A/greylag_goose/Netherlands/20017256-002/2020	5	2.3.4.4b
EPI_ISL_1139051	A/greylag_goose/Netherlands/20017256-002/2020	4	2.3.4.4b
EPI_ISL_1139051	A/greylag_goose/Netherlands/20017256-002/2020	3	2.3.4.4b
EPI_ISL_1139051	A/greylag_goose/Netherlands/20017256-002/2020	2	2.3.4.4b
EPI_ISL_1139051	A/greylag_goose/Netherlands/20017256-002/2020	1	2.3.4.4b
EPI_ISL_237944	A/tufted_duck/Germany/AR8444-L01987/2016	2	2.3.4.4b
EPI_ISL_237944	A/tufted_duck/Germany/AR8444-L01987/2016	1	2.3.4.4b
EPI_ISL_237944	A/tufted_duck/Germany/AR8444-L01987/2016	3	2.3.4.4b
EPI_ISL_237944	A/tufted_duck/Germany/AR8444-L01987/2016	4	2.3.4.4b
EPI_ISL_237944	A/tufted_duck/Germany/AR8444-L01987/2016	5	2.3.4.4b
EPI_ISL_237944	A/tufted_duck/Germany/AR8444-L01987/2016	6	2.3.4.4b
EPI_ISL_237944	A/tufted_duck/Germany/AR8444-L01987/2016	7	2.3.4.4b
EPI_ISL_237944	A/tufted_duck/Germany/AR8444-L01987/2016	8	2.3.4.4b
EPI_ISL_1139050	A/northern_lapwing/Netherlands/20017255-001/2020	8	2.3.4.4b
EPI_ISL_1139050	A/northern_lapwing/Netherlands/20017255-001/2020	7	2.3.4.4b
EPI_ISL_1139050	A/northern_lapwing/Netherlands/20017255-001/2020	6	2.3.4.4b
EPI_ISL_1139050	A/northern_lapwing/Netherlands/20017255-001/2020	5	2.3.4.4b
EPI_ISL_1139050	A/northern_lapwing/Netherlands/20017255-001/2020	4	2.3.4.4b
EPI_ISL_1139050	A/northern_lapwing/Netherlands/20017255-001/2020	3	2.3.4.4b
EPI_ISL_1139050	A/northern_lapwing/Netherlands/20017255-001/2020	2	2.3.4.4b
EPI_ISL_1139050	A/northern_lapwing/Netherlands/20017255-001/2020	1	2.3.4.4b
EPI_ISL_1139089	A/wild_duck/Netherlands/20017794-001/2020	8	2.3.4.4b
EPI_ISL_1139089	A/wild_duck/Netherlands/20017794-001/2020	7	2.3.4.4b
EPI_ISL_1139089	A/wild_duck/Netherlands/20017794-001/2020	6	2.3.4.4b
EPI_ISL_1139089	A/wild_duck/Netherlands/20017794-001/2020	5	2.3.4.4b
EPI_ISL_1139089	A/wild_duck/Netherlands/20017794-001/2020	4	2.3.4.4b
EPI_ISL_1139089	A/wild_duck/Netherlands/20017794-001/2020	3	2.3.4.4b
EPI_ISL_1139089	A/wild_duck/Netherlands/20017794-001/2020	2	2.3.4.4b
EPI_ISL_1139089	A/wild_duck/Netherlands/20017794-001/2020	1	2.3.4.4b
EPI_ISL_1139088	A/barnacle_goose/Netherlands/20017557-002/2020	8	2.3.4.4b
EPI_ISL_1139088	A/barnacle_goose/Netherlands/20017557-002/2020	7	2.3.4.4b
EPI_ISL_1139088	A/barnacle_goose/Netherlands/20017557-002/2020	6	2.3.4.4b
EPI_ISL_1139088	A/barnacle_goose/Netherlands/20017557-002/2020	5	2.3.4.4b
EPI_ISL_1139088	A/barnacle_goose/Netherlands/20017557-002/2020	4	2.3.4.4b
EPI_ISL_1139088	A/barnacle_goose/Netherlands/20017557-002/2020	3	2.3.4.4b
EPI_ISL_1139088	A/barnacle_goose/Netherlands/20017557-002/2020	2	2.3.4.4b
EPI_ISL_1139088	A/barnacle_goose/Netherlands/20017557-002/2020	1	2.3.4.4b
EPI_ISL_1139091	A/muscovy_duck/Netherlands/20017611-002/2020	8	2.3.4.4b
EPI_ISL_1139091	A/muscovy_duck/Netherlands/20017611-002/2020	7	2.3.4.4b
EPI_ISL_1139091	A/muscovy_duck/Netherlands/20017611-002/2020	6	2.3.4.4b
EPI_ISL_1139091	A/muscovy_duck/Netherlands/20017611-002/2020	5	2.3.4.4b
EPI_ISL_1139091	A/muscovy_duck/Netherlands/20017611-002/2020	4	2.3.4.4b
EPI_ISL_1139091	A/muscovy_duck/Netherlands/20017611-002/2020	3	2.3.4.4b
EPI_ISL_1139091	A/muscovy_duck/Netherlands/20017611-002/2020	2	2.3.4.4b
EPI_ISL_1139091	A/muscovy_duck/Netherlands/20017611-002/2020	1	2.3.4.4b
EPI_ISL_1139090	A/common_buzzard/Netherlands/20017824-001/2020	8	2.3.4.4b
EPI_ISL_1139090	A/common_buzzard/Netherlands/20017824-001/2020	7	2.3.4.4b
EPI_ISL_1139090	A/common_buzzard/Netherlands/20017824-001/2020	6	2.3.4.4b
EPI_ISL_1139090	A/common_buzzard/Netherlands/20017824-001/2020	5	2.3.4.4b
EPI_ISL_1139090	A/common_buzzard/Netherlands/20017824-001/2020	4	2.3.4.4b
EPI_ISL_1139090	A/common_buzzard/Netherlands/20017824-001/2020	3	2.3.4.4b
EPI_ISL_1139090	A/common_buzzard/Netherlands/20017824-001/2020	2	2.3.4.4b
EPI_ISL_1139090	A/common_buzzard/Netherlands/20017824-001/2020	1	2.3.4.4b
EPI_ISL_1139093	A/gadwall/Netherlands/20017716-001/2020	8	2.3.4.4b
EPI_ISL_1139093	A/gadwall/Netherlands/20017716-001/2020	7	2.3.4.4b
EPI_ISL_1139093	A/gadwall/Netherlands/20017716-001/2020	6	2.3.4.4b
EPI_ISL_1139093	A/gadwall/Netherlands/20017716-001/2020	5	2.3.4.4b
EPI_ISL_1139093	A/gadwall/Netherlands/20017716-001/2020	4	2.3.4.4b
EPI_ISL_1139093	A/gadwall/Netherlands/20017716-001/2020	3	2.3.4.4b
EPI_ISL_1139093	A/gadwall/Netherlands/20017716-001/2020	2	2.3.4.4b
EPI_ISL_1139093	A/gadwall/Netherlands/20017716-001/2020	1	2.3.4.4b
EPI_ISL_1139092	A/barnacle_goose/Netherlands/20017713-002/2020	8	2.3.4.4b
EPI_ISL_1139092	A/barnacle_goose/Netherlands/20017713-002/2020	7	2.3.4.4b
EPI_ISL_1139092	A/barnacle_goose/Netherlands/20017713-002/2020	6	2.3.4.4b
EPI_ISL_1139092	A/barnacle_goose/Netherlands/20017713-002/2020	5	2.3.4.4b
EPI_ISL_1139092	A/barnacle_goose/Netherlands/20017713-002/2020	4	2.3.4.4b
EPI_ISL_1139092	A/barnacle_goose/Netherlands/20017713-002/2020	3	2.3.4.4b
EPI_ISL_1139092	A/barnacle_goose/Netherlands/20017713-002/2020	2	2.3.4.4b
EPI_ISL_1139092	A/barnacle_goose/Netherlands/20017713-002/2020	1	2.3.4.4b
EPI_ISL_237958	A/tufted_duck/Germany-SH/R8444/2016	1	2.3.4.4b
EPI_ISL_237958	A/tufted_duck/Germany-SH/R8444/2016	2	2.3.4.4b
EPI_ISL_237958	A/tufted_duck/Germany-SH/R8444/2016	3	2.3.4.4b
EPI_ISL_237958	A/tufted_duck/Germany-SH/R8444/2016	5	2.3.4.4b
EPI_ISL_237958	A/tufted_duck/Germany-SH/R8444/2016	7	2.3.4.4b
EPI_ISL_237958	A/tufted_duck/Germany-SH/R8444/2016	8	2.3.4.4b
EPI_ISL_237958	A/tufted_duck/Germany-SH/R8444/2016	4	2.3.4.4b
EPI_ISL_237958	A/tufted_duck/Germany-SH/R8444/2016	6	2.3.4.4b
EPI_ISL_1139095	A/great_egret/Netherlands/20017754-002/2020	8	2.3.4.4b
EPI_ISL_1139095	A/great_egret/Netherlands/20017754-002/2020	7	2.3.4.4b
EPI_ISL_1139095	A/great_egret/Netherlands/20017754-002/2020	6	2.3.4.4b
EPI_ISL_1139095	A/great_egret/Netherlands/20017754-002/2020	5	2.3.4.4b
EPI_ISL_1139095	A/great_egret/Netherlands/20017754-002/2020	4	2.3.4.4b
EPI_ISL_1139095	A/great_egret/Netherlands/20017754-002/2020	3	2.3.4.4b
EPI_ISL_1139095	A/great_egret/Netherlands/20017754-002/2020	2	2.3.4.4b
EPI_ISL_1139095	A/great_egret/Netherlands/20017754-002/2020	1	2.3.4.4b
EPI_ISL_1139094	A/mute_swan/Netherlands/20017717-002/2020	8	2.3.4.4b
EPI_ISL_1139094	A/mute_swan/Netherlands/20017717-002/2020	7	2.3.4.4b
EPI_ISL_1139094	A/mute_swan/Netherlands/20017717-002/2020	6	2.3.4.4b
EPI_ISL_1139094	A/mute_swan/Netherlands/20017717-002/2020	5	2.3.4.4b
EPI_ISL_1139094	A/mute_swan/Netherlands/20017717-002/2020	4	2.3.4.4b
EPI_ISL_1139094	A/mute_swan/Netherlands/20017717-002/2020	3	2.3.4.4b
EPI_ISL_1139094	A/mute_swan/Netherlands/20017717-002/2020	2	2.3.4.4b
EPI_ISL_1139094	A/mute_swan/Netherlands/20017717-002/2020	1	2.3.4.4b
EPI_ISL_1139097	A/wild_goose/Netherlands/20017761-002/2020	8	2.3.4.4b
EPI_ISL_1139097	A/wild_goose/Netherlands/20017761-002/2020	7	2.3.4.4b
EPI_ISL_1139097	A/wild_goose/Netherlands/20017761-002/2020	6	2.3.4.4b
EPI_ISL_1139097	A/wild_goose/Netherlands/20017761-002/2020	5	2.3.4.4b
EPI_ISL_1139097	A/wild_goose/Netherlands/20017761-002/2020	4	2.3.4.4b
EPI_ISL_1139097	A/wild_goose/Netherlands/20017761-002/2020	3	2.3.4.4b
EPI_ISL_1139097	A/wild_goose/Netherlands/20017761-002/2020	2	2.3.4.4b
EPI_ISL_1139097	A/wild_goose/Netherlands/20017761-002/2020	1	2.3.4.4b
EPI_ISL_1139096	A/wild_goose/Netherlands/20017755-002/2020	8	2.3.4.4b
EPI_ISL_1139096	A/wild_goose/Netherlands/20017755-002/2020	7	2.3.4.4b
EPI_ISL_1139096	A/wild_goose/Netherlands/20017755-002/2020	6	2.3.4.4b
EPI_ISL_1139096	A/wild_goose/Netherlands/20017755-002/2020	5	2.3.4.4b
EPI_ISL_1139096	A/wild_goose/Netherlands/20017755-002/2020	4	2.3.4.4b
EPI_ISL_1139096	A/wild_goose/Netherlands/20017755-002/2020	3	2.3.4.4b
EPI_ISL_1139096	A/wild_goose/Netherlands/20017755-002/2020	2	2.3.4.4b
EPI_ISL_1139096	A/wild_goose/Netherlands/20017755-002/2020	1	2.3.4.4b
EPI_ISL_1139099	A/barnacle_goose/Netherlands/20017984-004/2020	8	2.3.4.4b
EPI_ISL_1139099	A/barnacle_goose/Netherlands/20017984-004/2020	7	2.3.4.4b
EPI_ISL_1139099	A/barnacle_goose/Netherlands/20017984-004/2020	6	2.3.4.4b
EPI_ISL_1139099	A/barnacle_goose/Netherlands/20017984-004/2020	5	2.3.4.4b
EPI_ISL_1139099	A/barnacle_goose/Netherlands/20017984-004/2020	4	2.3.4.4b
EPI_ISL_1139099	A/barnacle_goose/Netherlands/20017984-004/2020	3	2.3.4.4b
EPI_ISL_1139099	A/barnacle_goose/Netherlands/20017984-004/2020	2	2.3.4.4b
EPI_ISL_1139099	A/barnacle_goose/Netherlands/20017984-004/2020	1	2.3.4.4b
EPI_ISL_1139098	A/eurasian_wigeon/Netherlands/20017908-002/2020	8	2.3.4.4b
EPI_ISL_1139098	A/eurasian_wigeon/Netherlands/20017908-002/2020	7	2.3.4.4b
EPI_ISL_1139098	A/eurasian_wigeon/Netherlands/20017908-002/2020	6	2.3.4.4b
EPI_ISL_1139098	A/eurasian_wigeon/Netherlands/20017908-002/2020	5	2.3.4.4b
EPI_ISL_1139098	A/eurasian_wigeon/Netherlands/20017908-002/2020	4	2.3.4.4b
EPI_ISL_1139098	A/eurasian_wigeon/Netherlands/20017908-002/2020	3	2.3.4.4b
EPI_ISL_1139098	A/eurasian_wigeon/Netherlands/20017908-002/2020	2	2.3.4.4b
EPI_ISL_1139098	A/eurasian_wigeon/Netherlands/20017908-002/2020	1	2.3.4.4b
EPI_ISL_5136837	A/turkey/Germany-NI/AI02671/2021	7	2.3.4.4b
EPI_ISL_5136837	A/turkey/Germany-NI/AI02671/2021	6	2.3.4.4b
EPI_ISL_5136837	A/turkey/Germany-NI/AI02671/2021	5	2.3.4.4b
EPI_ISL_5136837	A/turkey/Germany-NI/AI02671/2021	8	2.3.4.4b
EPI_ISL_5136837	A/turkey/Germany-NI/AI02671/2021	3	2.3.4.4b
EPI_ISL_5136837	A/turkey/Germany-NI/AI02671/2021	2	2.3.4.4b
EPI_ISL_5136837	A/turkey/Germany-NI/AI02671/2021	1	2.3.4.4b
EPI_ISL_5136837	A/turkey/Germany-NI/AI02671/2021	4	2.3.4.4b
EPI_ISL_14836078	A/Whooper_swan/Sanmenxia/G27/2020	5	2.3.4.4b
EPI_ISL_14836078	A/Whooper_swan/Sanmenxia/G27/2020	6	2.3.4.4b
EPI_ISL_14836078	A/Whooper_swan/Sanmenxia/G27/2020	3	2.3.4.4b
EPI_ISL_14836078	A/Whooper_swan/Sanmenxia/G27/2020	8	2.3.4.4b
EPI_ISL_14836078	A/Whooper_swan/Sanmenxia/G27/2020	4	2.3.4.4b
EPI_ISL_14836078	A/Whooper_swan/Sanmenxia/G27/2020	2	2.3.4.4b
EPI_ISL_14836078	A/Whooper_swan/Sanmenxia/G27/2020	1	2.3.4.4b
EPI_ISL_14836078	A/Whooper_swan/Sanmenxia/G27/2020	7	2.3.4.4b
EPI_ISL_14836079	A/Whooper_swan/Sanmenxia/G28/2020	5	2.3.4.4b
EPI_ISL_14836079	A/Whooper_swan/Sanmenxia/G28/2020	6	2.3.4.4b
EPI_ISL_14836079	A/Whooper_swan/Sanmenxia/G28/2020	3	2.3.4.4b
EPI_ISL_14836079	A/Whooper_swan/Sanmenxia/G28/2020	8	2.3.4.4b
EPI_ISL_14836079	A/Whooper_swan/Sanmenxia/G28/2020	4	2.3.4.4b
EPI_ISL_14836079	A/Whooper_swan/Sanmenxia/G28/2020	2	2.3.4.4b
EPI_ISL_14836079	A/Whooper_swan/Sanmenxia/G28/2020	1	2.3.4.4b
EPI_ISL_14836079	A/Whooper_swan/Sanmenxia/G28/2020	7	2.3.4.4b
EPI_ISL_1139100	A/barnacle_goose/Netherlands/20017604-001/2020	8	2.3.4.4b
EPI_ISL_1139100	A/barnacle_goose/Netherlands/20017604-001/2020	7	2.3.4.4b
EPI_ISL_1139100	A/barnacle_goose/Netherlands/20017604-001/2020	6	2.3.4.4b
EPI_ISL_1139100	A/barnacle_goose/Netherlands/20017604-001/2020	5	2.3.4.4b
EPI_ISL_1139100	A/barnacle_goose/Netherlands/20017604-001/2020	4	2.3.4.4b
EPI_ISL_1139100	A/barnacle_goose/Netherlands/20017604-001/2020	3	2.3.4.4b
EPI_ISL_1139100	A/barnacle_goose/Netherlands/20017604-001/2020	2	2.3.4.4b
EPI_ISL_1139100	A/barnacle_goose/Netherlands/20017604-001/2020	1	2.3.4.4b
EPI_ISL_237966	A/duck/Hungary/55191/2016	2	2.3.4.4b
EPI_ISL_237966	A/duck/Hungary/55191/2016	1	2.3.4.4b
EPI_ISL_237966	A/duck/Hungary/55191/2016	3	2.3.4.4b
EPI_ISL_237966	A/duck/Hungary/55191/2016	5	2.3.4.4b
EPI_ISL_237966	A/duck/Hungary/55191/2016	6	2.3.4.4b
EPI_ISL_237966	A/duck/Hungary/55191/2016	7	2.3.4.4b
EPI_ISL_237966	A/duck/Hungary/55191/2016	8	2.3.4.4b
EPI_ISL_237966	A/duck/Hungary/55191/2016	4	2.3.4.4b
EPI_ISL_237965	A/goose/Hungary/55128/2016	4	2.3.4.4b
EPI_ISL_237965	A/goose/Hungary/55128/2016	8	2.3.4.4b
EPI_ISL_237965	A/goose/Hungary/55128/2016	7	2.3.4.4b
EPI_ISL_237965	A/goose/Hungary/55128/2016	6	2.3.4.4b
EPI_ISL_237965	A/goose/Hungary/55128/2016	5	2.3.4.4b
EPI_ISL_237965	A/goose/Hungary/55128/2016	3	2.3.4.4b
EPI_ISL_237965	A/goose/Hungary/55128/2016	1	2.3.4.4b
EPI_ISL_237965	A/goose/Hungary/55128/2016	2	2.3.4.4b
EPI_ISL_1139103	A/peregrine_falcon/Netherlands/20017773-002/2020	8	2.3.4.4b
EPI_ISL_1139103	A/peregrine_falcon/Netherlands/20017773-002/2020	7	2.3.4.4b
EPI_ISL_1139103	A/peregrine_falcon/Netherlands/20017773-002/2020	6	2.3.4.4b
EPI_ISL_1139103	A/peregrine_falcon/Netherlands/20017773-002/2020	5	2.3.4.4b
EPI_ISL_1139103	A/peregrine_falcon/Netherlands/20017773-002/2020	4	2.3.4.4b
EPI_ISL_1139103	A/peregrine_falcon/Netherlands/20017773-002/2020	3	2.3.4.4b
EPI_ISL_1139103	A/peregrine_falcon/Netherlands/20017773-002/2020	2	2.3.4.4b
EPI_ISL_1139103	A/peregrine_falcon/Netherlands/20017773-002/2020	1	2.3.4.4b
EPI_ISL_237964	A/Mulard_duck/Hungary/54494/2016	2	2.3.4.4b
EPI_ISL_237964	A/Mulard_duck/Hungary/54494/2016	1	2.3.4.4b
EPI_ISL_237964	A/Mulard_duck/Hungary/54494/2016	3	2.3.4.4b
EPI_ISL_237964	A/Mulard_duck/Hungary/54494/2016	5	2.3.4.4b
EPI_ISL_237964	A/Mulard_duck/Hungary/54494/2016	6	2.3.4.4b
EPI_ISL_237964	A/Mulard_duck/Hungary/54494/2016	7	2.3.4.4b
EPI_ISL_237964	A/Mulard_duck/Hungary/54494/2016	8	2.3.4.4b
EPI_ISL_237964	A/Mulard_duck/Hungary/54494/2016	4	2.3.4.4b
EPI_ISL_14836077	A/Whooper_swan/Sanmenxia/Y23-2/2020	5	2.3.4.4b
EPI_ISL_14836077	A/Whooper_swan/Sanmenxia/Y23-2/2020	6	2.3.4.4b
EPI_ISL_14836077	A/Whooper_swan/Sanmenxia/Y23-2/2020	3	2.3.4.4b
EPI_ISL_14836077	A/Whooper_swan/Sanmenxia/Y23-2/2020	8	2.3.4.4b
EPI_ISL_14836077	A/Whooper_swan/Sanmenxia/Y23-2/2020	4	2.3.4.4b
EPI_ISL_14836077	A/Whooper_swan/Sanmenxia/Y23-2/2020	2	2.3.4.4b
EPI_ISL_14836077	A/Whooper_swan/Sanmenxia/Y23-2/2020	1	2.3.4.4b
EPI_ISL_14836077	A/Whooper_swan/Sanmenxia/Y23-2/2020	7	2.3.4.4b
EPI_ISL_14836082	A/Whooper_swan/Sanmenxia/Y27/2020	5	2.3.4.4b
EPI_ISL_14836082	A/Whooper_swan/Sanmenxia/Y27/2020	6	2.3.4.4b
EPI_ISL_14836082	A/Whooper_swan/Sanmenxia/Y27/2020	3	2.3.4.4b
EPI_ISL_14836082	A/Whooper_swan/Sanmenxia/Y27/2020	8	2.3.4.4b
EPI_ISL_14836082	A/Whooper_swan/Sanmenxia/Y27/2020	4	2.3.4.4b
EPI_ISL_14836082	A/Whooper_swan/Sanmenxia/Y27/2020	2	2.3.4.4b
EPI_ISL_14836082	A/Whooper_swan/Sanmenxia/Y27/2020	1	2.3.4.4b
EPI_ISL_14836082	A/Whooper_swan/Sanmenxia/Y27/2020	7	2.3.4.4b
EPI_ISL_885149	A/Grey-Headed_Gull/Uganda/200144/2017	1	2.3.4.4b
EPI_ISL_885149	A/Grey-Headed_Gull/Uganda/200144/2017	2	2.3.4.4b
EPI_ISL_885149	A/Grey-Headed_Gull/Uganda/200144/2017	3	2.3.4.4b
EPI_ISL_885149	A/Grey-Headed_Gull/Uganda/200144/2017	4	2.3.4.4b
EPI_ISL_885149	A/Grey-Headed_Gull/Uganda/200144/2017	6	2.3.4.4b
EPI_ISL_885149	A/Grey-Headed_Gull/Uganda/200144/2017	7	2.3.4.4b
EPI_ISL_885149	A/Grey-Headed_Gull/Uganda/200144/2017	5	2.3.4.4b
EPI_ISL_885149	A/Grey-Headed_Gull/Uganda/200144/2017	8	2.3.4.4b
EPI_ISL_14836083	A/Whooper_swan/Sanmenxia/Y31/2020	5	2.3.4.4b
EPI_ISL_14836083	A/Whooper_swan/Sanmenxia/Y31/2020	6	2.3.4.4b
EPI_ISL_14836083	A/Whooper_swan/Sanmenxia/Y31/2020	3	2.3.4.4b
EPI_ISL_14836083	A/Whooper_swan/Sanmenxia/Y31/2020	8	2.3.4.4b
EPI_ISL_14836083	A/Whooper_swan/Sanmenxia/Y31/2020	4	2.3.4.4b
EPI_ISL_14836083	A/Whooper_swan/Sanmenxia/Y31/2020	2	2.3.4.4b
EPI_ISL_14836083	A/Whooper_swan/Sanmenxia/Y31/2020	1	2.3.4.4b
EPI_ISL_14836083	A/Whooper_swan/Sanmenxia/Y31/2020	7	2.3.4.4b
EPI_ISL_885148	A/Chicken/Egypt/F1366A/2017	1	2.3.4.4b
EPI_ISL_885148	A/Chicken/Egypt/F1366A/2017	2	2.3.4.4b
EPI_ISL_885148	A/Chicken/Egypt/F1366A/2017	3	2.3.4.4b
EPI_ISL_885148	A/Chicken/Egypt/F1366A/2017	4	2.3.4.4b
EPI_ISL_885148	A/Chicken/Egypt/F1366A/2017	6	2.3.4.4b
EPI_ISL_885148	A/Chicken/Egypt/F1366A/2017	8	2.3.4.4b
EPI_ISL_885148	A/Chicken/Egypt/F1366A/2017	5	2.3.4.4b
EPI_ISL_885148	A/Chicken/Egypt/F1366A/2017	7	2.3.4.4b
EPI_ISL_885151	A/Northern_Pintail/Hong_Kong/MP5883/2004	1	EA_nonGsGD
EPI_ISL_885151	A/Northern_Pintail/Hong_Kong/MP5883/2004	2	EA_nonGsGD
EPI_ISL_885151	A/Northern_Pintail/Hong_Kong/MP5883/2004	3	EA_nonGsGD
EPI_ISL_885151	A/Northern_Pintail/Hong_Kong/MP5883/2004	4	EA_nonGsGD
EPI_ISL_885151	A/Northern_Pintail/Hong_Kong/MP5883/2004	6	EA_nonGsGD
EPI_ISL_885151	A/Northern_Pintail/Hong_Kong/MP5883/2004	7	EA_nonGsGD
EPI_ISL_885151	A/Northern_Pintail/Hong_Kong/MP5883/2004	5	EA_nonGsGD
EPI_ISL_885151	A/Northern_Pintail/Hong_Kong/MP5883/2004	8	EA_nonGsGD
EPI_ISL_14836080	A/Whooper_swan/Sanmenxia/G29/2020	5	2.3.4.4b
EPI_ISL_14836080	A/Whooper_swan/Sanmenxia/G29/2020	6	2.3.4.4b
EPI_ISL_14836080	A/Whooper_swan/Sanmenxia/G29/2020	3	2.3.4.4b
EPI_ISL_14836080	A/Whooper_swan/Sanmenxia/G29/2020	8	2.3.4.4b
EPI_ISL_14836080	A/Whooper_swan/Sanmenxia/G29/2020	4	2.3.4.4b
EPI_ISL_14836080	A/Whooper_swan/Sanmenxia/G29/2020	2	2.3.4.4b
EPI_ISL_14836080	A/Whooper_swan/Sanmenxia/G29/2020	1	2.3.4.4b
EPI_ISL_14836080	A/Whooper_swan/Sanmenxia/G29/2020	7	2.3.4.4b
EPI_ISL_14836081	A/Whooper_swan/Sanmenxia/Y26/2020	5	2.3.4.4b
EPI_ISL_14836081	A/Whooper_swan/Sanmenxia/Y26/2020	6	2.3.4.4b
EPI_ISL_14836081	A/Whooper_swan/Sanmenxia/Y26/2020	3	2.3.4.4b
EPI_ISL_14836081	A/Whooper_swan/Sanmenxia/Y26/2020	8	2.3.4.4b
EPI_ISL_14836081	A/Whooper_swan/Sanmenxia/Y26/2020	4	2.3.4.4b
EPI_ISL_14836081	A/Whooper_swan/Sanmenxia/Y26/2020	2	2.3.4.4b
EPI_ISL_14836081	A/Whooper_swan/Sanmenxia/Y26/2020	1	2.3.4.4b
EPI_ISL_14836081	A/Whooper_swan/Sanmenxia/Y26/2020	7	2.3.4.4b
EPI_ISL_14836086	A/Whooper_swan/Sanmenxia/Y36/2020	5	2.3.4.4b
EPI_ISL_14836086	A/Whooper_swan/Sanmenxia/Y36/2020	6	2.3.4.4b
EPI_ISL_14836086	A/Whooper_swan/Sanmenxia/Y36/2020	3	2.3.4.4b
EPI_ISL_14836086	A/Whooper_swan/Sanmenxia/Y36/2020	8	2.3.4.4b
EPI_ISL_14836086	A/Whooper_swan/Sanmenxia/Y36/2020	4	2.3.4.4b
EPI_ISL_14836086	A/Whooper_swan/Sanmenxia/Y36/2020	2	2.3.4.4b
EPI_ISL_14836086	A/Whooper_swan/Sanmenxia/Y36/2020	1	2.3.4.4b
EPI_ISL_14836086	A/Whooper_swan/Sanmenxia/Y36/2020	7	2.3.4.4b
EPI_ISL_1139076	A/common_kestrel/Netherlands/20017381-001/2020	8	2.3.4.4b
EPI_ISL_1139076	A/common_kestrel/Netherlands/20017381-001/2020	7	2.3.4.4b
EPI_ISL_1139076	A/common_kestrel/Netherlands/20017381-001/2020	6	2.3.4.4b
EPI_ISL_1139076	A/common_kestrel/Netherlands/20017381-001/2020	5	2.3.4.4b
EPI_ISL_1139076	A/common_kestrel/Netherlands/20017381-001/2020	4	2.3.4.4b
EPI_ISL_1139076	A/common_kestrel/Netherlands/20017381-001/2020	3	2.3.4.4b
EPI_ISL_1139076	A/common_kestrel/Netherlands/20017381-001/2020	2	2.3.4.4b
EPI_ISL_1139076	A/common_kestrel/Netherlands/20017381-001/2020	1	2.3.4.4b
EPI_ISL_1139079	A/barnacle_goose/Netherlands/20016888-002/2020	8	2.3.4.4b
EPI_ISL_1139079	A/barnacle_goose/Netherlands/20016888-002/2020	7	2.3.4.4b
EPI_ISL_1139079	A/barnacle_goose/Netherlands/20016888-002/2020	6	2.3.4.4b
EPI_ISL_1139079	A/barnacle_goose/Netherlands/20016888-002/2020	5	2.3.4.4b
EPI_ISL_1139079	A/barnacle_goose/Netherlands/20016888-002/2020	4	2.3.4.4b
EPI_ISL_1139079	A/barnacle_goose/Netherlands/20016888-002/2020	3	2.3.4.4b
EPI_ISL_1139079	A/barnacle_goose/Netherlands/20016888-002/2020	2	2.3.4.4b
EPI_ISL_1139079	A/barnacle_goose/Netherlands/20016888-002/2020	1	2.3.4.4b
EPI_ISL_1139078	A/pink-footed_goose/Netherlands/20017382-001/2020	8	2.3.4.4b
EPI_ISL_1139078	A/pink-footed_goose/Netherlands/20017382-001/2020	7	2.3.4.4b
EPI_ISL_1139078	A/pink-footed_goose/Netherlands/20017382-001/2020	6	2.3.4.4b
EPI_ISL_1139078	A/pink-footed_goose/Netherlands/20017382-001/2020	5	2.3.4.4b
EPI_ISL_1139078	A/pink-footed_goose/Netherlands/20017382-001/2020	4	2.3.4.4b
EPI_ISL_1139078	A/pink-footed_goose/Netherlands/20017382-001/2020	3	2.3.4.4b
EPI_ISL_1139078	A/pink-footed_goose/Netherlands/20017382-001/2020	2	2.3.4.4b
EPI_ISL_1139078	A/pink-footed_goose/Netherlands/20017382-001/2020	1	2.3.4.4b
EPI_ISL_1139081	A/greylag_goose/Netherlands/20016896-001/2020	8	2.3.4.4b
EPI_ISL_1139081	A/greylag_goose/Netherlands/20016896-001/2020	7	2.3.4.4b
EPI_ISL_1139081	A/greylag_goose/Netherlands/20016896-001/2020	6	2.3.4.4b
EPI_ISL_1139081	A/greylag_goose/Netherlands/20016896-001/2020	5	2.3.4.4b
EPI_ISL_1139081	A/greylag_goose/Netherlands/20016896-001/2020	4	2.3.4.4b
EPI_ISL_1139081	A/greylag_goose/Netherlands/20016896-001/2020	3	2.3.4.4b
EPI_ISL_1139081	A/greylag_goose/Netherlands/20016896-001/2020	2	2.3.4.4b
EPI_ISL_1139081	A/greylag_goose/Netherlands/20016896-001/2020	1	2.3.4.4b
EPI_ISL_1139080	A/barnacle_goose/Netherlands/20016888-003/2020	8	2.3.4.4b
EPI_ISL_1139080	A/barnacle_goose/Netherlands/20016888-003/2020	7	2.3.4.4b
EPI_ISL_1139080	A/barnacle_goose/Netherlands/20016888-003/2020	6	2.3.4.4b
EPI_ISL_1139080	A/barnacle_goose/Netherlands/20016888-003/2020	5	2.3.4.4b
EPI_ISL_1139080	A/barnacle_goose/Netherlands/20016888-003/2020	4	2.3.4.4b
EPI_ISL_1139080	A/barnacle_goose/Netherlands/20016888-003/2020	3	2.3.4.4b
EPI_ISL_1139080	A/barnacle_goose/Netherlands/20016888-003/2020	2	2.3.4.4b
EPI_ISL_1139080	A/barnacle_goose/Netherlands/20016888-003/2020	1	2.3.4.4b
EPI_ISL_1139083	A/barnacle_goose/Netherlands/20016896-012/2020	8	2.3.4.4b
EPI_ISL_1139083	A/barnacle_goose/Netherlands/20016896-012/2020	7	2.3.4.4b
EPI_ISL_1139083	A/barnacle_goose/Netherlands/20016896-012/2020	6	2.3.4.4b
EPI_ISL_1139083	A/barnacle_goose/Netherlands/20016896-012/2020	5	2.3.4.4b
EPI_ISL_1139083	A/barnacle_goose/Netherlands/20016896-012/2020	4	2.3.4.4b
EPI_ISL_1139083	A/barnacle_goose/Netherlands/20016896-012/2020	3	2.3.4.4b
EPI_ISL_1139083	A/barnacle_goose/Netherlands/20016896-012/2020	2	2.3.4.4b
EPI_ISL_1139083	A/barnacle_goose/Netherlands/20016896-012/2020	1	2.3.4.4b
EPI_ISL_14836088	A/Whooper_swan/Sanmenxia/Y48A/2020	5	2.3.4.4b
EPI_ISL_14836088	A/Whooper_swan/Sanmenxia/Y48A/2020	6	2.3.4.4b
EPI_ISL_14836088	A/Whooper_swan/Sanmenxia/Y48A/2020	3	2.3.4.4b
EPI_ISL_14836088	A/Whooper_swan/Sanmenxia/Y48A/2020	8	2.3.4.4b
EPI_ISL_14836088	A/Whooper_swan/Sanmenxia/Y48A/2020	4	2.3.4.4b
EPI_ISL_14836088	A/Whooper_swan/Sanmenxia/Y48A/2020	2	2.3.4.4b
EPI_ISL_14836088	A/Whooper_swan/Sanmenxia/Y48A/2020	1	2.3.4.4b
EPI_ISL_14836088	A/Whooper_swan/Sanmenxia/Y48A/2020	7	2.3.4.4b
EPI_ISL_1139082	A/barnacle_goose/Netherlands/20016896-011/2020	8	2.3.4.4b
EPI_ISL_1139082	A/barnacle_goose/Netherlands/20016896-011/2020	7	2.3.4.4b
EPI_ISL_1139082	A/barnacle_goose/Netherlands/20016896-011/2020	6	2.3.4.4b
EPI_ISL_1139082	A/barnacle_goose/Netherlands/20016896-011/2020	5	2.3.4.4b
EPI_ISL_1139082	A/barnacle_goose/Netherlands/20016896-011/2020	4	2.3.4.4b
EPI_ISL_1139082	A/barnacle_goose/Netherlands/20016896-011/2020	3	2.3.4.4b
EPI_ISL_1139082	A/barnacle_goose/Netherlands/20016896-011/2020	2	2.3.4.4b
EPI_ISL_1139082	A/barnacle_goose/Netherlands/20016896-011/2020	1	2.3.4.4b
EPI_ISL_1139085	A/barnacle_goose/Netherlands/20016935-003/2020	8	2.3.4.4b
EPI_ISL_1139085	A/barnacle_goose/Netherlands/20016935-003/2020	7	2.3.4.4b
EPI_ISL_1139085	A/barnacle_goose/Netherlands/20016935-003/2020	6	2.3.4.4b
EPI_ISL_1139085	A/barnacle_goose/Netherlands/20016935-003/2020	5	2.3.4.4b
EPI_ISL_1139085	A/barnacle_goose/Netherlands/20016935-003/2020	4	2.3.4.4b
EPI_ISL_1139085	A/barnacle_goose/Netherlands/20016935-003/2020	3	2.3.4.4b
EPI_ISL_1139085	A/barnacle_goose/Netherlands/20016935-003/2020	2	2.3.4.4b
EPI_ISL_1139085	A/barnacle_goose/Netherlands/20016935-003/2020	1	2.3.4.4b
EPI_ISL_1139084	A/eurasian_wigeon/Netherlands/20016896-025/2020	8	2.3.4.4b
EPI_ISL_1139084	A/eurasian_wigeon/Netherlands/20016896-025/2020	7	2.3.4.4b
EPI_ISL_1139084	A/eurasian_wigeon/Netherlands/20016896-025/2020	6	2.3.4.4b
EPI_ISL_1139084	A/eurasian_wigeon/Netherlands/20016896-025/2020	5	2.3.4.4b
EPI_ISL_1139084	A/eurasian_wigeon/Netherlands/20016896-025/2020	4	2.3.4.4b
EPI_ISL_1139084	A/eurasian_wigeon/Netherlands/20016896-025/2020	3	2.3.4.4b
EPI_ISL_1139084	A/eurasian_wigeon/Netherlands/20016896-025/2020	2	2.3.4.4b
EPI_ISL_1139084	A/eurasian_wigeon/Netherlands/20016896-025/2020	1	2.3.4.4b
EPI_ISL_1139087	A/barnacle_goose/Netherlands/20017557-001/2020	8	2.3.4.4b
EPI_ISL_1139087	A/barnacle_goose/Netherlands/20017557-001/2020	7	2.3.4.4b
EPI_ISL_1139087	A/barnacle_goose/Netherlands/20017557-001/2020	6	2.3.4.4b
EPI_ISL_1139087	A/barnacle_goose/Netherlands/20017557-001/2020	5	2.3.4.4b
EPI_ISL_1139087	A/barnacle_goose/Netherlands/20017557-001/2020	4	2.3.4.4b
EPI_ISL_1139087	A/barnacle_goose/Netherlands/20017557-001/2020	3	2.3.4.4b
EPI_ISL_1139087	A/barnacle_goose/Netherlands/20017557-001/2020	2	2.3.4.4b
EPI_ISL_1139087	A/barnacle_goose/Netherlands/20017557-001/2020	1	2.3.4.4b
EPI_ISL_1139086	A/greater_canada_goose/Netherlands/20017403-003/2020	8	2.3.4.4b
EPI_ISL_1139086	A/greater_canada_goose/Netherlands/20017403-003/2020	7	2.3.4.4b
EPI_ISL_1139086	A/greater_canada_goose/Netherlands/20017403-003/2020	6	2.3.4.4b
EPI_ISL_1139086	A/greater_canada_goose/Netherlands/20017403-003/2020	5	2.3.4.4b
EPI_ISL_1139086	A/greater_canada_goose/Netherlands/20017403-003/2020	4	2.3.4.4b
EPI_ISL_1139086	A/greater_canada_goose/Netherlands/20017403-003/2020	3	2.3.4.4b
EPI_ISL_1139086	A/greater_canada_goose/Netherlands/20017403-003/2020	2	2.3.4.4b
EPI_ISL_1139086	A/greater_canada_goose/Netherlands/20017403-003/2020	1	2.3.4.4b
EPI_ISL_237987	A/gyrfalcon/Washington/41088/6/2014	5	2.3.4.4c
EPI_ISL_237987	A/gyrfalcon/Washington/41088/6/2014	8	2.3.4.4c
EPI_ISL_237987	A/gyrfalcon/Washington/41088/6/2014	7	2.3.4.4c
EPI_ISL_237987	A/gyrfalcon/Washington/41088/6/2014	3	2.3.4.4c
EPI_ISL_237987	A/gyrfalcon/Washington/41088/6/2014	1	2.3.4.4c
EPI_ISL_237987	A/gyrfalcon/Washington/41088/6/2014	2	2.3.4.4c
EPI_ISL_237987	A/gyrfalcon/Washington/41088/6/2014	6	2.3.4.4c
EPI_ISL_237987	A/gyrfalcon/Washington/41088/6/2014	4	2.3.4.4c
EPI_ISL_1139105	A/greylag_goose/Netherlands/20016523-001/2020	8	2.3.4.4b
EPI_ISL_1139105	A/greylag_goose/Netherlands/20016523-001/2020	7	2.3.4.4b
EPI_ISL_1139105	A/greylag_goose/Netherlands/20016523-001/2020	6	2.3.4.4b
EPI_ISL_1139105	A/greylag_goose/Netherlands/20016523-001/2020	5	2.3.4.4b
EPI_ISL_1139105	A/greylag_goose/Netherlands/20016523-001/2020	4	2.3.4.4b
EPI_ISL_1139105	A/greylag_goose/Netherlands/20016523-001/2020	3	2.3.4.4b
EPI_ISL_1139105	A/greylag_goose/Netherlands/20016523-001/2020	2	2.3.4.4b
EPI_ISL_1139105	A/greylag_goose/Netherlands/20016523-001/2020	1	2.3.4.4b
EPI_ISL_1139104	A/wild_goose/Netherlands/20017816-001/2020	8	2.3.4.4b
EPI_ISL_1139104	A/wild_goose/Netherlands/20017816-001/2020	7	2.3.4.4b
EPI_ISL_1139104	A/wild_goose/Netherlands/20017816-001/2020	6	2.3.4.4b
EPI_ISL_1139104	A/wild_goose/Netherlands/20017816-001/2020	5	2.3.4.4b
EPI_ISL_1139104	A/wild_goose/Netherlands/20017816-001/2020	4	2.3.4.4b
EPI_ISL_1139104	A/wild_goose/Netherlands/20017816-001/2020	3	2.3.4.4b
EPI_ISL_1139104	A/wild_goose/Netherlands/20017816-001/2020	2	2.3.4.4b
EPI_ISL_1139104	A/wild_goose/Netherlands/20017816-001/2020	1	2.3.4.4b
EPI_ISL_1139107	A/muscovy_duck/Netherlands/20018067-001/2020	8	2.3.4.4b
EPI_ISL_1139107	A/muscovy_duck/Netherlands/20018067-001/2020	7	2.3.4.4b
EPI_ISL_1139107	A/muscovy_duck/Netherlands/20018067-001/2020	6	2.3.4.4b
EPI_ISL_1139107	A/muscovy_duck/Netherlands/20018067-001/2020	5	2.3.4.4b
EPI_ISL_1139107	A/muscovy_duck/Netherlands/20018067-001/2020	4	2.3.4.4b
EPI_ISL_1139107	A/muscovy_duck/Netherlands/20018067-001/2020	3	2.3.4.4b
EPI_ISL_1139107	A/muscovy_duck/Netherlands/20018067-001/2020	2	2.3.4.4b
EPI_ISL_1139107	A/muscovy_duck/Netherlands/20018067-001/2020	1	2.3.4.4b
EPI_ISL_1139106	A/eurasian_curlew/Netherlands/20016896-019/2020	8	2.3.4.4b
EPI_ISL_1139106	A/eurasian_curlew/Netherlands/20016896-019/2020	7	2.3.4.4b
EPI_ISL_1139106	A/eurasian_curlew/Netherlands/20016896-019/2020	6	2.3.4.4b
EPI_ISL_1139106	A/eurasian_curlew/Netherlands/20016896-019/2020	5	2.3.4.4b
EPI_ISL_1139106	A/eurasian_curlew/Netherlands/20016896-019/2020	4	2.3.4.4b
EPI_ISL_1139106	A/eurasian_curlew/Netherlands/20016896-019/2020	3	2.3.4.4b
EPI_ISL_1139106	A/eurasian_curlew/Netherlands/20016896-019/2020	2	2.3.4.4b
EPI_ISL_1139106	A/eurasian_curlew/Netherlands/20016896-019/2020	1	2.3.4.4b
EPI_ISL_1139109	A/mute_swan/Netherlands/20018754-006/2020	8	2.3.4.4b
EPI_ISL_1139109	A/mute_swan/Netherlands/20018754-006/2020	7	2.3.4.4b
EPI_ISL_1139109	A/mute_swan/Netherlands/20018754-006/2020	6	2.3.4.4b
EPI_ISL_1139109	A/mute_swan/Netherlands/20018754-006/2020	5	2.3.4.4b
EPI_ISL_1139109	A/mute_swan/Netherlands/20018754-006/2020	4	2.3.4.4b
EPI_ISL_1139109	A/mute_swan/Netherlands/20018754-006/2020	3	2.3.4.4b
EPI_ISL_1139109	A/mute_swan/Netherlands/20018754-006/2020	2	2.3.4.4b
EPI_ISL_1139109	A/mute_swan/Netherlands/20018754-006/2020	1	2.3.4.4b
EPI_ISL_1139108	A/mute_swan/Netherlands/20018754-004/2020	8	2.3.4.4b
EPI_ISL_1139108	A/mute_swan/Netherlands/20018754-004/2020	7	2.3.4.4b
EPI_ISL_1139108	A/mute_swan/Netherlands/20018754-004/2020	6	2.3.4.4b
EPI_ISL_1139108	A/mute_swan/Netherlands/20018754-004/2020	5	2.3.4.4b
EPI_ISL_1139108	A/mute_swan/Netherlands/20018754-004/2020	4	2.3.4.4b
EPI_ISL_1139108	A/mute_swan/Netherlands/20018754-004/2020	3	2.3.4.4b
EPI_ISL_1139108	A/mute_swan/Netherlands/20018754-004/2020	2	2.3.4.4b
EPI_ISL_1139108	A/mute_swan/Netherlands/20018754-004/2020	1	2.3.4.4b
EPI_ISL_1139110	A/swan/Netherlands/20018830-004/2020	8	2.3.4.4b
EPI_ISL_1139110	A/swan/Netherlands/20018830-004/2020	7	2.3.4.4b
EPI_ISL_1139110	A/swan/Netherlands/20018830-004/2020	6	2.3.4.4b
EPI_ISL_1139110	A/swan/Netherlands/20018830-004/2020	5	2.3.4.4b
EPI_ISL_1139110	A/swan/Netherlands/20018830-004/2020	4	2.3.4.4b
EPI_ISL_1139110	A/swan/Netherlands/20018830-004/2020	3	2.3.4.4b
EPI_ISL_1139110	A/swan/Netherlands/20018830-004/2020	2	2.3.4.4b
EPI_ISL_1139110	A/swan/Netherlands/20018830-004/2020	1	2.3.4.4b
EPI_ISL_7381448	A/Chicken/Guangxi/21989-3/2021(H5N8)	1	2.3.4.4b
EPI_ISL_7381448	A/Chicken/Guangxi/21989-3/2021(H5N8)	2	2.3.4.4b
EPI_ISL_7381448	A/Chicken/Guangxi/21989-3/2021(H5N8)	3	2.3.4.4b
EPI_ISL_7381448	A/Chicken/Guangxi/21989-3/2021(H5N8)	4	2.3.4.4b
EPI_ISL_7381448	A/Chicken/Guangxi/21989-3/2021(H5N8)	5	2.3.4.4b
EPI_ISL_7381448	A/Chicken/Guangxi/21989-3/2021(H5N8)	6	2.3.4.4b
EPI_ISL_7381448	A/Chicken/Guangxi/21989-3/2021(H5N8)	7	2.3.4.4b
EPI_ISL_7381448	A/Chicken/Guangxi/21989-3/2021(H5N8)	8	2.3.4.4b
EPI_ISL_1139113	A/wild_goose/Netherlands/20017819-001/2020	8	2.3.4.4b
EPI_ISL_1139113	A/wild_goose/Netherlands/20017819-001/2020	7	2.3.4.4b
EPI_ISL_1139113	A/wild_goose/Netherlands/20017819-001/2020	6	2.3.4.4b
EPI_ISL_1139113	A/wild_goose/Netherlands/20017819-001/2020	5	2.3.4.4b
EPI_ISL_1139113	A/wild_goose/Netherlands/20017819-001/2020	4	2.3.4.4b
EPI_ISL_1139113	A/wild_goose/Netherlands/20017819-001/2020	3	2.3.4.4b
EPI_ISL_1139113	A/wild_goose/Netherlands/20017819-001/2020	2	2.3.4.4b
EPI_ISL_1139113	A/wild_goose/Netherlands/20017819-001/2020	1	2.3.4.4b
EPI_ISL_1139112	A/greylag_goose/Netherlands/20017386-001/2020	8	2.3.4.4b
EPI_ISL_1139112	A/greylag_goose/Netherlands/20017386-001/2020	7	2.3.4.4b
EPI_ISL_1139112	A/greylag_goose/Netherlands/20017386-001/2020	6	2.3.4.4b
EPI_ISL_1139112	A/greylag_goose/Netherlands/20017386-001/2020	5	2.3.4.4b
EPI_ISL_1139112	A/greylag_goose/Netherlands/20017386-001/2020	4	2.3.4.4b
EPI_ISL_1139112	A/greylag_goose/Netherlands/20017386-001/2020	3	2.3.4.4b
EPI_ISL_1139112	A/greylag_goose/Netherlands/20017386-001/2020	2	2.3.4.4b
EPI_ISL_1139112	A/greylag_goose/Netherlands/20017386-001/2020	1	2.3.4.4b
EPI_ISL_1139159	A/greylag_goose/Netherlands/20017058-002/2020	8	2.3.4.4b
EPI_ISL_1139159	A/greylag_goose/Netherlands/20017058-002/2020	7	2.3.4.4b
EPI_ISL_1139159	A/greylag_goose/Netherlands/20017058-002/2020	6	2.3.4.4b
EPI_ISL_1139159	A/greylag_goose/Netherlands/20017058-002/2020	5	2.3.4.4b
EPI_ISL_1139159	A/greylag_goose/Netherlands/20017058-002/2020	4	2.3.4.4b
EPI_ISL_1139159	A/greylag_goose/Netherlands/20017058-002/2020	3	2.3.4.4b
EPI_ISL_1139159	A/greylag_goose/Netherlands/20017058-002/2020	2	2.3.4.4b
EPI_ISL_1139159	A/greylag_goose/Netherlands/20017058-002/2020	1	2.3.4.4b
EPI_ISL_1139161	A/greylag_goose/Netherlands/20018070-002/2020	8	2.3.4.4b
EPI_ISL_1139161	A/greylag_goose/Netherlands/20018070-002/2020	7	2.3.4.4b
EPI_ISL_1139161	A/greylag_goose/Netherlands/20018070-002/2020	6	2.3.4.4b
EPI_ISL_1139161	A/greylag_goose/Netherlands/20018070-002/2020	5	2.3.4.4b
EPI_ISL_1139161	A/greylag_goose/Netherlands/20018070-002/2020	4	2.3.4.4b
EPI_ISL_1139161	A/greylag_goose/Netherlands/20018070-002/2020	3	2.3.4.4b
EPI_ISL_1139161	A/greylag_goose/Netherlands/20018070-002/2020	2	2.3.4.4b
EPI_ISL_1139161	A/greylag_goose/Netherlands/20018070-002/2020	1	2.3.4.4b
EPI_ISL_1139160	A/pink-footed_goose/Netherlands/20018068-001/2020	8	2.3.4.4b
EPI_ISL_1139160	A/pink-footed_goose/Netherlands/20018068-001/2020	7	2.3.4.4b
EPI_ISL_1139160	A/pink-footed_goose/Netherlands/20018068-001/2020	6	2.3.4.4b
EPI_ISL_1139160	A/pink-footed_goose/Netherlands/20018068-001/2020	5	2.3.4.4b
EPI_ISL_1139160	A/pink-footed_goose/Netherlands/20018068-001/2020	4	2.3.4.4b
EPI_ISL_1139160	A/pink-footed_goose/Netherlands/20018068-001/2020	3	2.3.4.4b
EPI_ISL_1139160	A/pink-footed_goose/Netherlands/20018068-001/2020	2	2.3.4.4b
EPI_ISL_1139160	A/pink-footed_goose/Netherlands/20018068-001/2020	1	2.3.4.4b
EPI_ISL_344527	A/Duck/Egypt/AR518/2017	4	2.3.4.4b
EPI_ISL_344527	A/Duck/Egypt/AR518/2017	7	2.3.4.4b
EPI_ISL_344527	A/Duck/Egypt/AR518/2017	6	2.3.4.4b
EPI_ISL_344527	A/Duck/Egypt/AR518/2017	5	2.3.4.4b
EPI_ISL_344527	A/Duck/Egypt/AR518/2017	8	2.3.4.4b
EPI_ISL_344527	A/Duck/Egypt/AR518/2017	3	2.3.4.4b
EPI_ISL_344527	A/Duck/Egypt/AR518/2017	2	2.3.4.4b
EPI_ISL_344527	A/Duck/Egypt/AR518/2017	1	2.3.4.4b
EPI_ISL_1139163	A/common_buzzard/Netherlands/20018339-002/2020	8	2.3.4.4b
EPI_ISL_1139163	A/common_buzzard/Netherlands/20018339-002/2020	7	2.3.4.4b
EPI_ISL_1139163	A/common_buzzard/Netherlands/20018339-002/2020	6	2.3.4.4b
EPI_ISL_1139163	A/common_buzzard/Netherlands/20018339-002/2020	5	2.3.4.4b
EPI_ISL_1139163	A/common_buzzard/Netherlands/20018339-002/2020	4	2.3.4.4b
EPI_ISL_1139163	A/common_buzzard/Netherlands/20018339-002/2020	3	2.3.4.4b
EPI_ISL_1139163	A/common_buzzard/Netherlands/20018339-002/2020	2	2.3.4.4b
EPI_ISL_1139163	A/common_buzzard/Netherlands/20018339-002/2020	1	2.3.4.4b
EPI_ISL_1139162	A/black_swan/Netherlands/20018185-001/2020	8	2.3.4.4b
EPI_ISL_1139162	A/black_swan/Netherlands/20018185-001/2020	7	2.3.4.4b
EPI_ISL_1139162	A/black_swan/Netherlands/20018185-001/2020	6	2.3.4.4b
EPI_ISL_1139162	A/black_swan/Netherlands/20018185-001/2020	5	2.3.4.4b
EPI_ISL_1139162	A/black_swan/Netherlands/20018185-001/2020	4	2.3.4.4b
EPI_ISL_1139162	A/black_swan/Netherlands/20018185-001/2020	3	2.3.4.4b
EPI_ISL_1139162	A/black_swan/Netherlands/20018185-001/2020	2	2.3.4.4b
EPI_ISL_1139162	A/black_swan/Netherlands/20018185-001/2020	1	2.3.4.4b
EPI_ISL_1139165	A/common_snipe/Netherlands/20018931-003/2020	8	2.3.4.4b
EPI_ISL_1139165	A/common_snipe/Netherlands/20018931-003/2020	7	2.3.4.4b
EPI_ISL_1139165	A/common_snipe/Netherlands/20018931-003/2020	6	2.3.4.4b
EPI_ISL_1139165	A/common_snipe/Netherlands/20018931-003/2020	5	2.3.4.4b
EPI_ISL_1139165	A/common_snipe/Netherlands/20018931-003/2020	4	2.3.4.4b
EPI_ISL_1139165	A/common_snipe/Netherlands/20018931-003/2020	3	2.3.4.4b
EPI_ISL_1139165	A/common_snipe/Netherlands/20018931-003/2020	2	2.3.4.4b
EPI_ISL_1139165	A/common_snipe/Netherlands/20018931-003/2020	1	2.3.4.4b
EPI_ISL_1139164	A/northern_goshawk/Netherlands/20018560-002/2020	8	2.3.4.4b
EPI_ISL_1139164	A/northern_goshawk/Netherlands/20018560-002/2020	7	2.3.4.4b
EPI_ISL_1139164	A/northern_goshawk/Netherlands/20018560-002/2020	6	2.3.4.4b
EPI_ISL_1139164	A/northern_goshawk/Netherlands/20018560-002/2020	5	2.3.4.4b
EPI_ISL_1139164	A/northern_goshawk/Netherlands/20018560-002/2020	4	2.3.4.4b
EPI_ISL_1139164	A/northern_goshawk/Netherlands/20018560-002/2020	3	2.3.4.4b
EPI_ISL_1139164	A/northern_goshawk/Netherlands/20018560-002/2020	2	2.3.4.4b
EPI_ISL_1139164	A/northern_goshawk/Netherlands/20018560-002/2020	1	2.3.4.4b
EPI_ISL_1139167	A/barnacle_goose/Netherlands/20018737-002/2020	8	2.3.4.4b
EPI_ISL_1139167	A/barnacle_goose/Netherlands/20018737-002/2020	7	2.3.4.4b
EPI_ISL_1139167	A/barnacle_goose/Netherlands/20018737-002/2020	6	2.3.4.4b
EPI_ISL_1139167	A/barnacle_goose/Netherlands/20018737-002/2020	5	2.3.4.4b
EPI_ISL_1139167	A/barnacle_goose/Netherlands/20018737-002/2020	4	2.3.4.4b
EPI_ISL_1139167	A/barnacle_goose/Netherlands/20018737-002/2020	3	2.3.4.4b
EPI_ISL_1139167	A/barnacle_goose/Netherlands/20018737-002/2020	2	2.3.4.4b
EPI_ISL_1139167	A/barnacle_goose/Netherlands/20018737-002/2020	1	2.3.4.4b
EPI_ISL_7381438	A/Duck/Guangdong/21964/2021(H5N8)	1	2.3.4.4b
EPI_ISL_7381438	A/Duck/Guangdong/21964/2021(H5N8)	2	2.3.4.4b
EPI_ISL_7381438	A/Duck/Guangdong/21964/2021(H5N8)	3	2.3.4.4b
EPI_ISL_7381438	A/Duck/Guangdong/21964/2021(H5N8)	4	2.3.4.4b
EPI_ISL_7381438	A/Duck/Guangdong/21964/2021(H5N8)	5	2.3.4.4b
EPI_ISL_7381438	A/Duck/Guangdong/21964/2021(H5N8)	6	2.3.4.4b
EPI_ISL_7381438	A/Duck/Guangdong/21964/2021(H5N8)	7	2.3.4.4b
EPI_ISL_7381438	A/Duck/Guangdong/21964/2021(H5N8)	8	2.3.4.4b
EPI_ISL_1139166	A/wild_goose/Netherlands/20018735-002/2020	8	2.3.4.4b
EPI_ISL_1139166	A/wild_goose/Netherlands/20018735-002/2020	7	2.3.4.4b
EPI_ISL_1139166	A/wild_goose/Netherlands/20018735-002/2020	6	2.3.4.4b
EPI_ISL_1139166	A/wild_goose/Netherlands/20018735-002/2020	5	2.3.4.4b
EPI_ISL_1139166	A/wild_goose/Netherlands/20018735-002/2020	4	2.3.4.4b
EPI_ISL_1139166	A/wild_goose/Netherlands/20018735-002/2020	3	2.3.4.4b
EPI_ISL_1139166	A/wild_goose/Netherlands/20018735-002/2020	2	2.3.4.4b
EPI_ISL_1139166	A/wild_goose/Netherlands/20018735-002/2020	1	2.3.4.4b
EPI_ISL_238039	A/chicken/Germany-SH/R8758/2016	6	2.3.4.4b
EPI_ISL_238039	A/chicken/Germany-SH/R8758/2016	4	2.3.4.4b
EPI_ISL_238039	A/chicken/Germany-SH/R8758/2016	2	2.3.4.4b
EPI_ISL_238039	A/chicken/Germany-SH/R8758/2016	7	2.3.4.4b
EPI_ISL_238039	A/chicken/Germany-SH/R8758/2016	8	2.3.4.4b
EPI_ISL_238039	A/chicken/Germany-SH/R8758/2016	1	2.3.4.4b
EPI_ISL_238039	A/chicken/Germany-SH/R8758/2016	3	2.3.4.4b
EPI_ISL_238039	A/chicken/Germany-SH/R8758/2016	5	2.3.4.4b
EPI_ISL_238038	A/chicken/Germany-MV/R8790/2016	4	2.3.4.4b
EPI_ISL_238038	A/chicken/Germany-MV/R8790/2016	6	2.3.4.4b
EPI_ISL_238038	A/chicken/Germany-MV/R8790/2016	2	2.3.4.4b
EPI_ISL_238038	A/chicken/Germany-MV/R8790/2016	7	2.3.4.4b
EPI_ISL_238038	A/chicken/Germany-MV/R8790/2016	8	2.3.4.4b
EPI_ISL_238038	A/chicken/Germany-MV/R8790/2016	1	2.3.4.4b
EPI_ISL_238038	A/chicken/Germany-MV/R8790/2016	3	2.3.4.4b
EPI_ISL_238038	A/chicken/Germany-MV/R8790/2016	5	2.3.4.4b
EPI_ISL_238037	A/turkey/Germany-SH/R8595/2016	6	2.3.4.4b
EPI_ISL_238037	A/turkey/Germany-SH/R8595/2016	4	2.3.4.4b
EPI_ISL_238037	A/turkey/Germany-SH/R8595/2016	3	2.3.4.4b
EPI_ISL_238037	A/turkey/Germany-SH/R8595/2016	5	2.3.4.4b
EPI_ISL_238037	A/turkey/Germany-SH/R8595/2016	7	2.3.4.4b
EPI_ISL_238037	A/turkey/Germany-SH/R8595/2016	8	2.3.4.4b
EPI_ISL_238037	A/turkey/Germany-SH/R8595/2016	1	2.3.4.4b
EPI_ISL_238037	A/turkey/Germany-SH/R8595/2016	2	2.3.4.4b
EPI_ISL_14836026	A/Whooper_swan/Sanmenxia/Y21/2020	5	2.3.4.4b
EPI_ISL_14836026	A/Whooper_swan/Sanmenxia/Y21/2020	6	2.3.4.4b
EPI_ISL_14836026	A/Whooper_swan/Sanmenxia/Y21/2020	3	2.3.4.4b
EPI_ISL_14836026	A/Whooper_swan/Sanmenxia/Y21/2020	8	2.3.4.4b
EPI_ISL_14836026	A/Whooper_swan/Sanmenxia/Y21/2020	4	2.3.4.4b
EPI_ISL_14836026	A/Whooper_swan/Sanmenxia/Y21/2020	2	2.3.4.4b
EPI_ISL_14836026	A/Whooper_swan/Sanmenxia/Y21/2020	1	2.3.4.4b
EPI_ISL_14836026	A/Whooper_swan/Sanmenxia/Y21/2020	7	2.3.4.4b
EPI_ISL_344541	A/Chicken/Egypt/AR553/2018	4	2.3.4.4b
EPI_ISL_344541	A/Chicken/Egypt/AR553/2018	7	2.3.4.4b
EPI_ISL_344541	A/Chicken/Egypt/AR553/2018	8	2.3.4.4b
EPI_ISL_344541	A/Chicken/Egypt/AR553/2018	2	2.3.4.4b
EPI_ISL_344541	A/Chicken/Egypt/AR553/2018	5	2.3.4.4b
EPI_ISL_344541	A/Chicken/Egypt/AR553/2018	6	2.3.4.4b
EPI_ISL_344541	A/Chicken/Egypt/AR553/2018	1	2.3.4.4b
EPI_ISL_344541	A/Chicken/Egypt/AR553/2018	3	2.3.4.4b
EPI_ISL_14836027	A/Whooper_swan/Sanmenxia/Y23-1/2020	5	2.3.4.4b
EPI_ISL_14836027	A/Whooper_swan/Sanmenxia/Y23-1/2020	6	2.3.4.4b
EPI_ISL_14836027	A/Whooper_swan/Sanmenxia/Y23-1/2020	3	2.3.4.4b
EPI_ISL_14836027	A/Whooper_swan/Sanmenxia/Y23-1/2020	8	2.3.4.4b
EPI_ISL_14836027	A/Whooper_swan/Sanmenxia/Y23-1/2020	4	2.3.4.4b
EPI_ISL_14836027	A/Whooper_swan/Sanmenxia/Y23-1/2020	2	2.3.4.4b
EPI_ISL_14836027	A/Whooper_swan/Sanmenxia/Y23-1/2020	1	2.3.4.4b
EPI_ISL_14836027	A/Whooper_swan/Sanmenxia/Y23-1/2020	7	2.3.4.4b
EPI_ISL_14836024	A/Whooper_swan/Sanmenxia/Y19/2020	5	2.3.4.4b
EPI_ISL_14836024	A/Whooper_swan/Sanmenxia/Y19/2020	6	2.3.4.4b
EPI_ISL_14836024	A/Whooper_swan/Sanmenxia/Y19/2020	3	2.3.4.4b
EPI_ISL_14836024	A/Whooper_swan/Sanmenxia/Y19/2020	8	2.3.4.4b
EPI_ISL_14836024	A/Whooper_swan/Sanmenxia/Y19/2020	4	2.3.4.4b
EPI_ISL_14836024	A/Whooper_swan/Sanmenxia/Y19/2020	2	2.3.4.4b
EPI_ISL_14836024	A/Whooper_swan/Sanmenxia/Y19/2020	1	2.3.4.4b
EPI_ISL_14836024	A/Whooper_swan/Sanmenxia/Y19/2020	7	2.3.4.4b
EPI_ISL_14836025	A/Whooper_swan/Sanmenxia/Y20/2020	5	2.3.4.4b
EPI_ISL_14836025	A/Whooper_swan/Sanmenxia/Y20/2020	6	2.3.4.4b
EPI_ISL_14836025	A/Whooper_swan/Sanmenxia/Y20/2020	3	2.3.4.4b
EPI_ISL_14836025	A/Whooper_swan/Sanmenxia/Y20/2020	8	2.3.4.4b
EPI_ISL_14836025	A/Whooper_swan/Sanmenxia/Y20/2020	4	2.3.4.4b
EPI_ISL_14836025	A/Whooper_swan/Sanmenxia/Y20/2020	2	2.3.4.4b
EPI_ISL_14836025	A/Whooper_swan/Sanmenxia/Y20/2020	1	2.3.4.4b
EPI_ISL_14836025	A/Whooper_swan/Sanmenxia/Y20/2020	7	2.3.4.4b
EPI_ISL_418266	A/turkey/Czech_Republic/3071/2020	1	2.3.4.4b
EPI_ISL_418266	A/turkey/Czech_Republic/3071/2020	2	2.3.4.4b
EPI_ISL_418266	A/turkey/Czech_Republic/3071/2020	3	2.3.4.4b
EPI_ISL_418266	A/turkey/Czech_Republic/3071/2020	4	2.3.4.4b
EPI_ISL_418266	A/turkey/Czech_Republic/3071/2020	5	2.3.4.4b
EPI_ISL_418266	A/turkey/Czech_Republic/3071/2020	6	2.3.4.4b
EPI_ISL_418266	A/turkey/Czech_Republic/3071/2020	7	2.3.4.4b
EPI_ISL_418266	A/turkey/Czech_Republic/3071/2020	8	2.3.4.4b
EPI_ISL_344539	A/Turkey/Egypt/AR550/2018	4	2.3.4.4b
EPI_ISL_344539	A/Turkey/Egypt/AR550/2018	7	2.3.4.4b
EPI_ISL_344539	A/Turkey/Egypt/AR550/2018	6	2.3.4.4b
EPI_ISL_344539	A/Turkey/Egypt/AR550/2018	5	2.3.4.4b
EPI_ISL_344539	A/Turkey/Egypt/AR550/2018	8	2.3.4.4b
EPI_ISL_344539	A/Turkey/Egypt/AR550/2018	3	2.3.4.4b
EPI_ISL_344539	A/Turkey/Egypt/AR550/2018	2	2.3.4.4b
EPI_ISL_344539	A/Turkey/Egypt/AR550/2018	1	2.3.4.4b
EPI_ISL_7381423	A/Duck/Shandong/21931-8/2021(H5N8)	1	2.3.4.4b
EPI_ISL_7381423	A/Duck/Shandong/21931-8/2021(H5N8)	2	2.3.4.4b
EPI_ISL_7381423	A/Duck/Shandong/21931-8/2021(H5N8)	3	2.3.4.4b
EPI_ISL_7381423	A/Duck/Shandong/21931-8/2021(H5N8)	4	2.3.4.4b
EPI_ISL_7381423	A/Duck/Shandong/21931-8/2021(H5N8)	5	2.3.4.4b
EPI_ISL_7381423	A/Duck/Shandong/21931-8/2021(H5N8)	6	2.3.4.4b
EPI_ISL_7381423	A/Duck/Shandong/21931-8/2021(H5N8)	7	2.3.4.4b
EPI_ISL_7381423	A/Duck/Shandong/21931-8/2021(H5N8)	8	2.3.4.4b
EPI_ISL_14835968	A/Whooper_swan/Sanmenxia/Y24/2020	5	2.3.4.4b
EPI_ISL_14835968	A/Whooper_swan/Sanmenxia/Y24/2020	6	2.3.4.4b
EPI_ISL_14835968	A/Whooper_swan/Sanmenxia/Y24/2020	3	2.3.4.4b
EPI_ISL_14835968	A/Whooper_swan/Sanmenxia/Y24/2020	8	2.3.4.4b
EPI_ISL_14835968	A/Whooper_swan/Sanmenxia/Y24/2020	4	2.3.4.4b
EPI_ISL_14835968	A/Whooper_swan/Sanmenxia/Y24/2020	2	2.3.4.4b
EPI_ISL_14835968	A/Whooper_swan/Sanmenxia/Y24/2020	1	2.3.4.4b
EPI_ISL_14835968	A/Whooper_swan/Sanmenxia/Y24/2020	7	2.3.4.4b
EPI_ISL_14835974	A/Whooper_swan/Sanmenxia/Y18/2020	5	2.3.4.4b
EPI_ISL_14835974	A/Whooper_swan/Sanmenxia/Y18/2020	6	2.3.4.4b
EPI_ISL_14835974	A/Whooper_swan/Sanmenxia/Y18/2020	3	2.3.4.4b
EPI_ISL_14835974	A/Whooper_swan/Sanmenxia/Y18/2020	8	2.3.4.4b
EPI_ISL_14835974	A/Whooper_swan/Sanmenxia/Y18/2020	4	2.3.4.4b
EPI_ISL_14835974	A/Whooper_swan/Sanmenxia/Y18/2020	2	2.3.4.4b
EPI_ISL_14835974	A/Whooper_swan/Sanmenxia/Y18/2020	1	2.3.4.4b
EPI_ISL_14835974	A/Whooper_swan/Sanmenxia/Y18/2020	7	2.3.4.4b
EPI_ISL_7381397	A/Duck/Shandong/21644-7/2021(H5N8)	1	2.3.4.4b
EPI_ISL_7381397	A/Duck/Shandong/21644-7/2021(H5N8)	2	2.3.4.4b
EPI_ISL_7381397	A/Duck/Shandong/21644-7/2021(H5N8)	3	2.3.4.4b
EPI_ISL_7381397	A/Duck/Shandong/21644-7/2021(H5N8)	4	2.3.4.4b
EPI_ISL_7381397	A/Duck/Shandong/21644-7/2021(H5N8)	5	2.3.4.4b
EPI_ISL_7381397	A/Duck/Shandong/21644-7/2021(H5N8)	6	2.3.4.4b
EPI_ISL_7381397	A/Duck/Shandong/21644-7/2021(H5N8)	7	2.3.4.4b
EPI_ISL_7381397	A/Duck/Shandong/21644-7/2021(H5N8)	8	2.3.4.4b
EPI_ISL_344546	A/Duck/Egypt/AR560/2018	4	2.3.4.4b
EPI_ISL_344546	A/Duck/Egypt/AR560/2018	7	2.3.4.4b
EPI_ISL_344546	A/Duck/Egypt/AR560/2018	6	2.3.4.4b
EPI_ISL_344546	A/Duck/Egypt/AR560/2018	5	2.3.4.4b
EPI_ISL_344546	A/Duck/Egypt/AR560/2018	8	2.3.4.4b
EPI_ISL_344546	A/Duck/Egypt/AR560/2018	3	2.3.4.4b
EPI_ISL_344546	A/Duck/Egypt/AR560/2018	2	2.3.4.4b
EPI_ISL_344546	A/Duck/Egypt/AR560/2018	1	2.3.4.4b
EPI_ISL_623075	A/chicken/Netherlands/20017138-016020/2020	1	2.3.4.4b
EPI_ISL_623075	A/chicken/Netherlands/20017138-016020/2020	2	2.3.4.4b
EPI_ISL_623075	A/chicken/Netherlands/20017138-016020/2020	3	2.3.4.4b
EPI_ISL_623075	A/chicken/Netherlands/20017138-016020/2020	4	2.3.4.4b
EPI_ISL_623075	A/chicken/Netherlands/20017138-016020/2020	5	2.3.4.4b
EPI_ISL_623075	A/chicken/Netherlands/20017138-016020/2020	6	2.3.4.4b
EPI_ISL_623075	A/chicken/Netherlands/20017138-016020/2020	7	2.3.4.4b
EPI_ISL_623075	A/chicken/Netherlands/20017138-016020/2020	8	2.3.4.4b
EPI_ISL_14835976	A/Whooper_swan/Sanmenxia/Y56/2020	5	2.3.4.4b
EPI_ISL_14835976	A/Whooper_swan/Sanmenxia/Y56/2020	6	2.3.4.4b
EPI_ISL_14835976	A/Whooper_swan/Sanmenxia/Y56/2020	3	2.3.4.4b
EPI_ISL_14835976	A/Whooper_swan/Sanmenxia/Y56/2020	8	2.3.4.4b
EPI_ISL_14835976	A/Whooper_swan/Sanmenxia/Y56/2020	4	2.3.4.4b
EPI_ISL_14835976	A/Whooper_swan/Sanmenxia/Y56/2020	2	2.3.4.4b
EPI_ISL_14835976	A/Whooper_swan/Sanmenxia/Y56/2020	1	2.3.4.4b
EPI_ISL_14835976	A/Whooper_swan/Sanmenxia/Y56/2020	7	2.3.4.4b
EPI_ISL_623074	A/chicken/Iraq/1/2020	1	2.3.4.4b
EPI_ISL_623074	A/chicken/Iraq/1/2020	2	2.3.4.4b
EPI_ISL_623074	A/chicken/Iraq/1/2020	3	2.3.4.4b
EPI_ISL_623074	A/chicken/Iraq/1/2020	4	2.3.4.4b
EPI_ISL_623074	A/chicken/Iraq/1/2020	5	2.3.4.4b
EPI_ISL_623074	A/chicken/Iraq/1/2020	6	2.3.4.4b
EPI_ISL_623074	A/chicken/Iraq/1/2020	7	2.3.4.4b
EPI_ISL_623074	A/chicken/Iraq/1/2020	8	2.3.4.4b
EPI_ISL_1139169	A/peregrine_falcon/Netherlands/20018821-002/2020	8	2.3.4.4b
EPI_ISL_1139169	A/peregrine_falcon/Netherlands/20018821-002/2020	7	2.3.4.4b
EPI_ISL_1139169	A/peregrine_falcon/Netherlands/20018821-002/2020	6	2.3.4.4b
EPI_ISL_1139169	A/peregrine_falcon/Netherlands/20018821-002/2020	5	2.3.4.4b
EPI_ISL_1139169	A/peregrine_falcon/Netherlands/20018821-002/2020	4	2.3.4.4b
EPI_ISL_1139169	A/peregrine_falcon/Netherlands/20018821-002/2020	3	2.3.4.4b
EPI_ISL_1139169	A/peregrine_falcon/Netherlands/20018821-002/2020	2	2.3.4.4b
EPI_ISL_1139169	A/peregrine_falcon/Netherlands/20018821-002/2020	1	2.3.4.4b
EPI_ISL_1139168	A/mute_swan/Netherlands/20018738-001/2020	8	2.3.4.4b
EPI_ISL_1139168	A/mute_swan/Netherlands/20018738-001/2020	7	2.3.4.4b
EPI_ISL_1139168	A/mute_swan/Netherlands/20018738-001/2020	6	2.3.4.4b
EPI_ISL_1139168	A/mute_swan/Netherlands/20018738-001/2020	5	2.3.4.4b
EPI_ISL_1139168	A/mute_swan/Netherlands/20018738-001/2020	4	2.3.4.4b
EPI_ISL_1139168	A/mute_swan/Netherlands/20018738-001/2020	3	2.3.4.4b
EPI_ISL_1139168	A/mute_swan/Netherlands/20018738-001/2020	2	2.3.4.4b
EPI_ISL_1139168	A/mute_swan/Netherlands/20018738-001/2020	1	2.3.4.4b
EPI_ISL_1139171	A/mute_swan/Netherlands/20018824-002/2020	8	2.3.4.4b
EPI_ISL_1139171	A/mute_swan/Netherlands/20018824-002/2020	7	2.3.4.4b
EPI_ISL_1139171	A/mute_swan/Netherlands/20018824-002/2020	6	2.3.4.4b
EPI_ISL_1139171	A/mute_swan/Netherlands/20018824-002/2020	5	2.3.4.4b
EPI_ISL_1139171	A/mute_swan/Netherlands/20018824-002/2020	4	2.3.4.4b
EPI_ISL_1139171	A/mute_swan/Netherlands/20018824-002/2020	3	2.3.4.4b
EPI_ISL_1139171	A/mute_swan/Netherlands/20018824-002/2020	2	2.3.4.4b
EPI_ISL_1139171	A/mute_swan/Netherlands/20018824-002/2020	1	2.3.4.4b
EPI_ISL_1139170	A/wild_goose/Netherlands/20018822-002/2020	8	2.3.4.4b
EPI_ISL_1139170	A/wild_goose/Netherlands/20018822-002/2020	7	2.3.4.4b
EPI_ISL_1139170	A/wild_goose/Netherlands/20018822-002/2020	6	2.3.4.4b
EPI_ISL_1139170	A/wild_goose/Netherlands/20018822-002/2020	5	2.3.4.4b
EPI_ISL_1139170	A/wild_goose/Netherlands/20018822-002/2020	4	2.3.4.4b
EPI_ISL_1139170	A/wild_goose/Netherlands/20018822-002/2020	3	2.3.4.4b
EPI_ISL_1139170	A/wild_goose/Netherlands/20018822-002/2020	2	2.3.4.4b
EPI_ISL_1139170	A/wild_goose/Netherlands/20018822-002/2020	1	2.3.4.4b
EPI_ISL_1139173	A/mute_swan/Netherlands/20019137-005/2020	8	2.3.4.4b
EPI_ISL_1139173	A/mute_swan/Netherlands/20019137-005/2020	7	2.3.4.4b
EPI_ISL_1139173	A/mute_swan/Netherlands/20019137-005/2020	6	2.3.4.4b
EPI_ISL_1139173	A/mute_swan/Netherlands/20019137-005/2020	5	2.3.4.4b
EPI_ISL_1139173	A/mute_swan/Netherlands/20019137-005/2020	4	2.3.4.4b
EPI_ISL_1139173	A/mute_swan/Netherlands/20019137-005/2020	3	2.3.4.4b
EPI_ISL_1139173	A/mute_swan/Netherlands/20019137-005/2020	2	2.3.4.4b
EPI_ISL_1139173	A/mute_swan/Netherlands/20019137-005/2020	1	2.3.4.4b
EPI_ISL_1139172	A/mute_swan/Netherlands/20018923-001/2020	8	2.3.4.4b
EPI_ISL_1139172	A/mute_swan/Netherlands/20018923-001/2020	7	2.3.4.4b
EPI_ISL_1139172	A/mute_swan/Netherlands/20018923-001/2020	6	2.3.4.4b
EPI_ISL_1139172	A/mute_swan/Netherlands/20018923-001/2020	5	2.3.4.4b
EPI_ISL_1139172	A/mute_swan/Netherlands/20018923-001/2020	4	2.3.4.4b
EPI_ISL_1139172	A/mute_swan/Netherlands/20018923-001/2020	3	2.3.4.4b
EPI_ISL_1139172	A/mute_swan/Netherlands/20018923-001/2020	2	2.3.4.4b
EPI_ISL_1139172	A/mute_swan/Netherlands/20018923-001/2020	1	2.3.4.4b
EPI_ISL_2114013	A/mute_swan/Poland/MB272/2021	1	2.3.4.4b
EPI_ISL_2114013	A/mute_swan/Poland/MB272/2021	2	2.3.4.4b
EPI_ISL_2114013	A/mute_swan/Poland/MB272/2021	3	2.3.4.4b
EPI_ISL_2114013	A/mute_swan/Poland/MB272/2021	4	2.3.4.4b
EPI_ISL_2114013	A/mute_swan/Poland/MB272/2021	5	2.3.4.4b
EPI_ISL_2114013	A/mute_swan/Poland/MB272/2021	6	2.3.4.4b
EPI_ISL_2114013	A/mute_swan/Poland/MB272/2021	7	2.3.4.4b
EPI_ISL_2114013	A/mute_swan/Poland/MB272/2021	8	2.3.4.4b
EPI_ISL_14836426	A/Whooper_swan/Sanmenxia/B560/2020	4	2.3.4.4b
EPI_ISL_14836426	A/Whooper_swan/Sanmenxia/B560/2020	7	2.3.4.4b
EPI_ISL_14836426	A/Whooper_swan/Sanmenxia/B560/2020	6	2.3.4.4b
EPI_ISL_14836426	A/Whooper_swan/Sanmenxia/B560/2020	5	2.3.4.4b
EPI_ISL_14836426	A/Whooper_swan/Sanmenxia/B560/2020	8	2.3.4.4b
EPI_ISL_14836426	A/Whooper_swan/Sanmenxia/B560/2020	3	2.3.4.4b
EPI_ISL_14836426	A/Whooper_swan/Sanmenxia/B560/2020	2	2.3.4.4b
EPI_ISL_14836426	A/Whooper_swan/Sanmenxia/B560/2020	1	2.3.4.4b
EPI_ISL_664102	A/Numenius_arquata/Belgium/11956_003/2020	7	2.3.4.4b
EPI_ISL_664102	A/Numenius_arquata/Belgium/11956_003/2020	1	2.3.4.4b
EPI_ISL_664102	A/Numenius_arquata/Belgium/11956_003/2020	2	2.3.4.4b
EPI_ISL_664102	A/Numenius_arquata/Belgium/11956_003/2020	3	2.3.4.4b
EPI_ISL_664102	A/Numenius_arquata/Belgium/11956_003/2020	4	2.3.4.4b
EPI_ISL_664102	A/Numenius_arquata/Belgium/11956_003/2020	5	2.3.4.4b
EPI_ISL_664102	A/Numenius_arquata/Belgium/11956_003/2020	6	2.3.4.4b
EPI_ISL_664102	A/Numenius_arquata/Belgium/11956_003/2020	8	2.3.4.4b
EPI_ISL_295492	A/Anser_cygnoides/Hubei/FW44/2016	1	2.3.4.4b
EPI_ISL_295492	A/Anser_cygnoides/Hubei/FW44/2016	2	2.3.4.4b
EPI_ISL_295492	A/Anser_cygnoides/Hubei/FW44/2016	3	2.3.4.4b
EPI_ISL_295492	A/Anser_cygnoides/Hubei/FW44/2016	4	2.3.4.4b
EPI_ISL_295492	A/Anser_cygnoides/Hubei/FW44/2016	5	2.3.4.4b
EPI_ISL_295492	A/Anser_cygnoides/Hubei/FW44/2016	6	2.3.4.4b
EPI_ISL_295492	A/Anser_cygnoides/Hubei/FW44/2016	7	2.3.4.4b
EPI_ISL_295492	A/Anser_cygnoides/Hubei/FW44/2016	8	2.3.4.4b
EPI_ISL_295493	A/Cygnus_atratus/Hubei/2Z2-O/2016	1	2.3.4.4b
EPI_ISL_295493	A/Cygnus_atratus/Hubei/2Z2-O/2016	2	2.3.4.4b
EPI_ISL_295493	A/Cygnus_atratus/Hubei/2Z2-O/2016	3	2.3.4.4b
EPI_ISL_295493	A/Cygnus_atratus/Hubei/2Z2-O/2016	4	2.3.4.4b
EPI_ISL_295493	A/Cygnus_atratus/Hubei/2Z2-O/2016	5	2.3.4.4b
EPI_ISL_295493	A/Cygnus_atratus/Hubei/2Z2-O/2016	6	2.3.4.4b
EPI_ISL_295493	A/Cygnus_atratus/Hubei/2Z2-O/2016	7	2.3.4.4b
EPI_ISL_295493	A/Cygnus_atratus/Hubei/2Z2-O/2016	8	2.3.4.4b
EPI_ISL_295494	A/Cygnus_atratus/Hubei/HF-1/2016	1	2.3.4.4b
EPI_ISL_295494	A/Cygnus_atratus/Hubei/HF-1/2016	2	2.3.4.4b
EPI_ISL_295494	A/Cygnus_atratus/Hubei/HF-1/2016	3	2.3.4.4b
EPI_ISL_295494	A/Cygnus_atratus/Hubei/HF-1/2016	4	2.3.4.4b
EPI_ISL_295494	A/Cygnus_atratus/Hubei/HF-1/2016	5	2.3.4.4b
EPI_ISL_295494	A/Cygnus_atratus/Hubei/HF-1/2016	6	2.3.4.4b
EPI_ISL_295494	A/Cygnus_atratus/Hubei/HF-1/2016	7	2.3.4.4b
EPI_ISL_295494	A/Cygnus_atratus/Hubei/HF-1/2016	8	2.3.4.4b
EPI_ISL_1180234	A/mute_swan/Czech_Republic/1656-1/2021	1	2.3.4.4b
EPI_ISL_1180234	A/mute_swan/Czech_Republic/1656-1/2021	2	2.3.4.4b
EPI_ISL_1180234	A/mute_swan/Czech_Republic/1656-1/2021	3	2.3.4.4b
EPI_ISL_1180234	A/mute_swan/Czech_Republic/1656-1/2021	4	2.3.4.4b
EPI_ISL_1180234	A/mute_swan/Czech_Republic/1656-1/2021	5	2.3.4.4b
EPI_ISL_1180234	A/mute_swan/Czech_Republic/1656-1/2021	6	2.3.4.4b
EPI_ISL_1180234	A/mute_swan/Czech_Republic/1656-1/2021	7	2.3.4.4b
EPI_ISL_1180234	A/mute_swan/Czech_Republic/1656-1/2021	8	2.3.4.4b
EPI_ISL_1114737	A/chicken/Kostroma/304-01/2020	5	2.3.4.4b
EPI_ISL_1114737	A/chicken/Kostroma/304-01/2020	8	2.3.4.4b
EPI_ISL_1114737	A/chicken/Kostroma/304-01/2020	7	2.3.4.4b
EPI_ISL_1114737	A/chicken/Kostroma/304-01/2020	3	2.3.4.4b
EPI_ISL_1114737	A/chicken/Kostroma/304-01/2020	1	2.3.4.4b
EPI_ISL_1114737	A/chicken/Kostroma/304-01/2020	2	2.3.4.4b
EPI_ISL_1114737	A/chicken/Kostroma/304-01/2020	6	2.3.4.4b
EPI_ISL_1114737	A/chicken/Kostroma/304-01/2020	4	2.3.4.4b
EPI_ISL_1114736	A/chicken/Tyumen/302-02/2020	5	2.3.4.4b
EPI_ISL_1114736	A/chicken/Tyumen/302-02/2020	8	2.3.4.4b
EPI_ISL_1114736	A/chicken/Tyumen/302-02/2020	7	2.3.4.4b
EPI_ISL_1114736	A/chicken/Tyumen/302-02/2020	3	2.3.4.4b
EPI_ISL_1114736	A/chicken/Tyumen/302-02/2020	1	2.3.4.4b
EPI_ISL_1114736	A/chicken/Tyumen/302-02/2020	2	2.3.4.4b
EPI_ISL_1114736	A/chicken/Tyumen/302-02/2020	6	2.3.4.4b
EPI_ISL_1114736	A/chicken/Tyumen/302-02/2020	4	2.3.4.4b
EPI_ISL_410213	A/ostrich/Korea/H0829/2014	5	2.3.4.4c
EPI_ISL_410213	A/ostrich/Korea/H0829/2014	8	2.3.4.4c
EPI_ISL_410213	A/ostrich/Korea/H0829/2014	7	2.3.4.4c
EPI_ISL_410213	A/ostrich/Korea/H0829/2014	3	2.3.4.4c
EPI_ISL_410213	A/ostrich/Korea/H0829/2014	1	2.3.4.4c
EPI_ISL_410213	A/ostrich/Korea/H0829/2014	2	2.3.4.4c
EPI_ISL_410213	A/ostrich/Korea/H0829/2014	6	2.3.4.4c
EPI_ISL_410213	A/ostrich/Korea/H0829/2014	4	2.3.4.4c
EPI_ISL_1114738	A/chicken/Kostroma/304-03/2020	5	2.3.4.4b
EPI_ISL_1114738	A/chicken/Kostroma/304-03/2020	8	2.3.4.4b
EPI_ISL_1114738	A/chicken/Kostroma/304-03/2020	7	2.3.4.4b
EPI_ISL_1114738	A/chicken/Kostroma/304-03/2020	3	2.3.4.4b
EPI_ISL_1114738	A/chicken/Kostroma/304-03/2020	1	2.3.4.4b
EPI_ISL_1114738	A/chicken/Kostroma/304-03/2020	2	2.3.4.4b
EPI_ISL_1114738	A/chicken/Kostroma/304-03/2020	6	2.3.4.4b
EPI_ISL_1114738	A/chicken/Kostroma/304-03/2020	4	2.3.4.4b
EPI_ISL_1114741	A/chicken/Kostroma/304-06/2020	5	2.3.4.4b
EPI_ISL_1114741	A/chicken/Kostroma/304-06/2020	8	2.3.4.4b
EPI_ISL_1114741	A/chicken/Kostroma/304-06/2020	7	2.3.4.4b
EPI_ISL_1114741	A/chicken/Kostroma/304-06/2020	3	2.3.4.4b
EPI_ISL_1114741	A/chicken/Kostroma/304-06/2020	1	2.3.4.4b
EPI_ISL_1114741	A/chicken/Kostroma/304-06/2020	2	2.3.4.4b
EPI_ISL_1114741	A/chicken/Kostroma/304-06/2020	6	2.3.4.4b
EPI_ISL_1114741	A/chicken/Kostroma/304-06/2020	4	2.3.4.4b
EPI_ISL_1114740	A/chicken/Kostroma/304-04/2020	5	2.3.4.4b
EPI_ISL_1114740	A/chicken/Kostroma/304-04/2020	8	2.3.4.4b
EPI_ISL_1114740	A/chicken/Kostroma/304-04/2020	7	2.3.4.4b
EPI_ISL_1114740	A/chicken/Kostroma/304-04/2020	3	2.3.4.4b
EPI_ISL_1114740	A/chicken/Kostroma/304-04/2020	1	2.3.4.4b
EPI_ISL_1114740	A/chicken/Kostroma/304-04/2020	2	2.3.4.4b
EPI_ISL_1114740	A/chicken/Kostroma/304-04/2020	6	2.3.4.4b
EPI_ISL_1114740	A/chicken/Kostroma/304-04/2020	4	2.3.4.4b
EPI_ISL_1114742	A/chicken/Kostroma/304-08/2020	5	2.3.4.4b
EPI_ISL_1114742	A/chicken/Kostroma/304-08/2020	8	2.3.4.4b
EPI_ISL_1114742	A/chicken/Kostroma/304-08/2020	7	2.3.4.4b
EPI_ISL_1114742	A/chicken/Kostroma/304-08/2020	3	2.3.4.4b
EPI_ISL_1114742	A/chicken/Kostroma/304-08/2020	1	2.3.4.4b
EPI_ISL_1114742	A/chicken/Kostroma/304-08/2020	2	2.3.4.4b
EPI_ISL_1114742	A/chicken/Kostroma/304-08/2020	6	2.3.4.4b
EPI_ISL_1114742	A/chicken/Kostroma/304-08/2020	4	2.3.4.4b
EPI_ISL_1114745	A/chicken/Kostroma/304-10/2020	5	2.3.4.4b
EPI_ISL_1114745	A/chicken/Kostroma/304-10/2020	8	2.3.4.4b
EPI_ISL_1114745	A/chicken/Kostroma/304-10/2020	7	2.3.4.4b
EPI_ISL_1114745	A/chicken/Kostroma/304-10/2020	3	2.3.4.4b
EPI_ISL_1114745	A/chicken/Kostroma/304-10/2020	1	2.3.4.4b
EPI_ISL_1114745	A/chicken/Kostroma/304-10/2020	2	2.3.4.4b
EPI_ISL_1114745	A/chicken/Kostroma/304-10/2020	6	2.3.4.4b
EPI_ISL_1114745	A/chicken/Kostroma/304-10/2020	4	2.3.4.4b
EPI_ISL_1114747	A/chicken/Rostov-on-Don/308-03/2020	5	2.3.4.4b
EPI_ISL_1114747	A/chicken/Rostov-on-Don/308-03/2020	8	2.3.4.4b
EPI_ISL_1114747	A/chicken/Rostov-on-Don/308-03/2020	7	2.3.4.4b
EPI_ISL_1114747	A/chicken/Rostov-on-Don/308-03/2020	3	2.3.4.4b
EPI_ISL_1114747	A/chicken/Rostov-on-Don/308-03/2020	1	2.3.4.4b
EPI_ISL_1114747	A/chicken/Rostov-on-Don/308-03/2020	2	2.3.4.4b
EPI_ISL_1114747	A/chicken/Rostov-on-Don/308-03/2020	6	2.3.4.4b
EPI_ISL_1114747	A/chicken/Rostov-on-Don/308-03/2020	4	2.3.4.4b
EPI_ISL_1114746	A/chicken/Rostov-on-Don/308-02/2020	5	2.3.4.4b
EPI_ISL_1114746	A/chicken/Rostov-on-Don/308-02/2020	8	2.3.4.4b
EPI_ISL_1114746	A/chicken/Rostov-on-Don/308-02/2020	7	2.3.4.4b
EPI_ISL_1114746	A/chicken/Rostov-on-Don/308-02/2020	3	2.3.4.4b
EPI_ISL_1114746	A/chicken/Rostov-on-Don/308-02/2020	1	2.3.4.4b
EPI_ISL_1114746	A/chicken/Rostov-on-Don/308-02/2020	2	2.3.4.4b
EPI_ISL_1114746	A/chicken/Rostov-on-Don/308-02/2020	6	2.3.4.4b
EPI_ISL_1114746	A/chicken/Rostov-on-Don/308-02/2020	4	2.3.4.4b
EPI_ISL_1114749	A/turkey/Stavropol/320-01/2020	5	2.3.4.4b
EPI_ISL_1114749	A/turkey/Stavropol/320-01/2020	8	2.3.4.4b
EPI_ISL_1114749	A/turkey/Stavropol/320-01/2020	7	2.3.4.4b
EPI_ISL_1114749	A/turkey/Stavropol/320-01/2020	3	2.3.4.4b
EPI_ISL_1114749	A/turkey/Stavropol/320-01/2020	1	2.3.4.4b
EPI_ISL_1114749	A/turkey/Stavropol/320-01/2020	2	2.3.4.4b
EPI_ISL_1114749	A/turkey/Stavropol/320-01/2020	6	2.3.4.4b
EPI_ISL_1114749	A/turkey/Stavropol/320-01/2020	4	2.3.4.4b
EPI_ISL_1114748	A/chicken/Rostov-on-Don/308-04/2020	5	2.3.4.4b
EPI_ISL_1114748	A/chicken/Rostov-on-Don/308-04/2020	8	2.3.4.4b
EPI_ISL_1114748	A/chicken/Rostov-on-Don/308-04/2020	7	2.3.4.4b
EPI_ISL_1114748	A/chicken/Rostov-on-Don/308-04/2020	3	2.3.4.4b
EPI_ISL_1114748	A/chicken/Rostov-on-Don/308-04/2020	1	2.3.4.4b
EPI_ISL_1114748	A/chicken/Rostov-on-Don/308-04/2020	2	2.3.4.4b
EPI_ISL_1114748	A/chicken/Rostov-on-Don/308-04/2020	6	2.3.4.4b
EPI_ISL_1114748	A/chicken/Rostov-on-Don/308-04/2020	4	2.3.4.4b
EPI_ISL_1114751	A/turkey/Stavropol/320-03/2020	5	2.3.4.4b
EPI_ISL_1114751	A/turkey/Stavropol/320-03/2020	8	2.3.4.4b
EPI_ISL_1114751	A/turkey/Stavropol/320-03/2020	7	2.3.4.4b
EPI_ISL_1114751	A/turkey/Stavropol/320-03/2020	3	2.3.4.4b
EPI_ISL_1114751	A/turkey/Stavropol/320-03/2020	1	2.3.4.4b
EPI_ISL_1114751	A/turkey/Stavropol/320-03/2020	2	2.3.4.4b
EPI_ISL_1114751	A/turkey/Stavropol/320-03/2020	6	2.3.4.4b
EPI_ISL_1114751	A/turkey/Stavropol/320-03/2020	4	2.3.4.4b
EPI_ISL_1114750	A/turkey/Stavropol/320-02/2020	5	2.3.4.4b
EPI_ISL_1114750	A/turkey/Stavropol/320-02/2020	8	2.3.4.4b
EPI_ISL_1114750	A/turkey/Stavropol/320-02/2020	7	2.3.4.4b
EPI_ISL_1114750	A/turkey/Stavropol/320-02/2020	3	2.3.4.4b
EPI_ISL_1114750	A/turkey/Stavropol/320-02/2020	1	2.3.4.4b
EPI_ISL_1114750	A/turkey/Stavropol/320-02/2020	2	2.3.4.4b
EPI_ISL_1114750	A/turkey/Stavropol/320-02/2020	6	2.3.4.4b
EPI_ISL_1114750	A/turkey/Stavropol/320-02/2020	4	2.3.4.4b
EPI_ISL_14836371	A/Whooper_swan/Sanmenxia/Y49/2020	5	2.3.4.4b
EPI_ISL_14836371	A/Whooper_swan/Sanmenxia/Y49/2020	6	2.3.4.4b
EPI_ISL_14836371	A/Whooper_swan/Sanmenxia/Y49/2020	3	2.3.4.4b
EPI_ISL_14836371	A/Whooper_swan/Sanmenxia/Y49/2020	8	2.3.4.4b
EPI_ISL_14836371	A/Whooper_swan/Sanmenxia/Y49/2020	4	2.3.4.4b
EPI_ISL_14836371	A/Whooper_swan/Sanmenxia/Y49/2020	2	2.3.4.4b
EPI_ISL_14836371	A/Whooper_swan/Sanmenxia/Y49/2020	1	2.3.4.4b
EPI_ISL_14836371	A/Whooper_swan/Sanmenxia/Y49/2020	7	2.3.4.4b
EPI_ISL_14836369	A/Whooper_swan/Sanmenxia/Y48B/2020	5	2.3.4.4b
EPI_ISL_14836369	A/Whooper_swan/Sanmenxia/Y48B/2020	6	2.3.4.4b
EPI_ISL_14836369	A/Whooper_swan/Sanmenxia/Y48B/2020	3	2.3.4.4b
EPI_ISL_14836369	A/Whooper_swan/Sanmenxia/Y48B/2020	8	2.3.4.4b
EPI_ISL_14836369	A/Whooper_swan/Sanmenxia/Y48B/2020	4	2.3.4.4b
EPI_ISL_14836369	A/Whooper_swan/Sanmenxia/Y48B/2020	2	2.3.4.4b
EPI_ISL_14836369	A/Whooper_swan/Sanmenxia/Y48B/2020	1	2.3.4.4b
EPI_ISL_14836369	A/Whooper_swan/Sanmenxia/Y48B/2020	7	2.3.4.4b
EPI_ISL_1114725	A/mallard/Kagoshima/KU-d89/2021	1	2.3.4.4b
EPI_ISL_1114725	A/mallard/Kagoshima/KU-d89/2021	2	2.3.4.4b
EPI_ISL_1114725	A/mallard/Kagoshima/KU-d89/2021	3	2.3.4.4b
EPI_ISL_1114725	A/mallard/Kagoshima/KU-d89/2021	4	2.3.4.4b
EPI_ISL_1114725	A/mallard/Kagoshima/KU-d89/2021	5	2.3.4.4b
EPI_ISL_1114725	A/mallard/Kagoshima/KU-d89/2021	6	2.3.4.4b
EPI_ISL_1114725	A/mallard/Kagoshima/KU-d89/2021	7	2.3.4.4b
EPI_ISL_1114725	A/mallard/Kagoshima/KU-d89/2021	8	2.3.4.4b
EPI_ISL_14836374	A/Whooper_swan/Sanmenxia/G25/2020	5	2.3.4.4b
EPI_ISL_14836374	A/Whooper_swan/Sanmenxia/G25/2020	6	2.3.4.4b
EPI_ISL_14836374	A/Whooper_swan/Sanmenxia/G25/2020	3	2.3.4.4b
EPI_ISL_14836374	A/Whooper_swan/Sanmenxia/G25/2020	8	2.3.4.4b
EPI_ISL_14836374	A/Whooper_swan/Sanmenxia/G25/2020	4	2.3.4.4b
EPI_ISL_14836374	A/Whooper_swan/Sanmenxia/G25/2020	2	2.3.4.4b
EPI_ISL_14836374	A/Whooper_swan/Sanmenxia/G25/2020	1	2.3.4.4b
EPI_ISL_14836374	A/Whooper_swan/Sanmenxia/G25/2020	7	2.3.4.4b
EPI_ISL_238196	A/mute_swan/Croatia/70/2016	4	2.3.4.4b
EPI_ISL_238196	A/mute_swan/Croatia/70/2016	6	2.3.4.4b
EPI_ISL_238196	A/mute_swan/Croatia/70/2016	7	2.3.4.4b
EPI_ISL_238196	A/mute_swan/Croatia/70/2016	8	2.3.4.4b
EPI_ISL_238196	A/mute_swan/Croatia/70/2016	5	2.3.4.4b
EPI_ISL_238196	A/mute_swan/Croatia/70/2016	3	2.3.4.4b
EPI_ISL_238196	A/mute_swan/Croatia/70/2016	1	2.3.4.4b
EPI_ISL_238196	A/mute_swan/Croatia/70/2016	2	2.3.4.4b
EPI_ISL_14836376	A/Whooper_swan/Sanmenxia/Y25/2020	5	2.3.4.4b
EPI_ISL_14836376	A/Whooper_swan/Sanmenxia/Y25/2020	6	2.3.4.4b
EPI_ISL_14836376	A/Whooper_swan/Sanmenxia/Y25/2020	3	2.3.4.4b
EPI_ISL_14836376	A/Whooper_swan/Sanmenxia/Y25/2020	8	2.3.4.4b
EPI_ISL_14836376	A/Whooper_swan/Sanmenxia/Y25/2020	4	2.3.4.4b
EPI_ISL_14836376	A/Whooper_swan/Sanmenxia/Y25/2020	2	2.3.4.4b
EPI_ISL_14836376	A/Whooper_swan/Sanmenxia/Y25/2020	1	2.3.4.4b
EPI_ISL_14836376	A/Whooper_swan/Sanmenxia/Y25/2020	7	2.3.4.4b
EPI_ISL_1114735	A/chicken/Tyumen/302-01/2020	5	2.3.4.4b
EPI_ISL_1114735	A/chicken/Tyumen/302-01/2020	8	2.3.4.4b
EPI_ISL_1114735	A/chicken/Tyumen/302-01/2020	7	2.3.4.4b
EPI_ISL_1114735	A/chicken/Tyumen/302-01/2020	3	2.3.4.4b
EPI_ISL_1114735	A/chicken/Tyumen/302-01/2020	1	2.3.4.4b
EPI_ISL_1114735	A/chicken/Tyumen/302-01/2020	2	2.3.4.4b
EPI_ISL_1114735	A/chicken/Tyumen/302-01/2020	6	2.3.4.4b
EPI_ISL_1114735	A/chicken/Tyumen/302-01/2020	4	2.3.4.4b
EPI_ISL_13632084	A/chicken/Kazakhstan/23/2020	1	2.3.4.4b
EPI_ISL_13632084	A/chicken/Kazakhstan/23/2020	2	2.3.4.4b
EPI_ISL_13632084	A/chicken/Kazakhstan/23/2020	3	2.3.4.4b
EPI_ISL_13632084	A/chicken/Kazakhstan/23/2020	4	2.3.4.4b
EPI_ISL_13632084	A/chicken/Kazakhstan/23/2020	5	2.3.4.4b
EPI_ISL_13632084	A/chicken/Kazakhstan/23/2020	6	2.3.4.4b
EPI_ISL_13632084	A/chicken/Kazakhstan/23/2020	7	2.3.4.4b
EPI_ISL_13632084	A/chicken/Kazakhstan/23/2020	8	2.3.4.4b
EPI_ISL_615065	A/domestic_goose/Kazakhstan/1-261_2-20-B/2020	2	2.3.4.4b
EPI_ISL_615065	A/domestic_goose/Kazakhstan/1-261_2-20-B/2020	3	2.3.4.4b
EPI_ISL_615065	A/domestic_goose/Kazakhstan/1-261_2-20-B/2020	4	2.3.4.4b
EPI_ISL_615065	A/domestic_goose/Kazakhstan/1-261_2-20-B/2020	5	2.3.4.4b
EPI_ISL_615065	A/domestic_goose/Kazakhstan/1-261_2-20-B/2020	6	2.3.4.4b
EPI_ISL_615065	A/domestic_goose/Kazakhstan/1-261_2-20-B/2020	7	2.3.4.4b
EPI_ISL_615065	A/domestic_goose/Kazakhstan/1-261_2-20-B/2020	8	2.3.4.4b
EPI_ISL_615065	A/domestic_goose/Kazakhstan/1-261_2-20-B/2020	1	2.3.4.4b
EPI_ISL_1114753	A/mute_swan/North_Ossetia-Alania/325-02/2020	5	2.3.4.4b
EPI_ISL_1114753	A/mute_swan/North_Ossetia-Alania/325-02/2020	8	2.3.4.4b
EPI_ISL_1114753	A/mute_swan/North_Ossetia-Alania/325-02/2020	7	2.3.4.4b
EPI_ISL_1114753	A/mute_swan/North_Ossetia-Alania/325-02/2020	3	2.3.4.4b
EPI_ISL_1114753	A/mute_swan/North_Ossetia-Alania/325-02/2020	1	2.3.4.4b
EPI_ISL_1114753	A/mute_swan/North_Ossetia-Alania/325-02/2020	2	2.3.4.4b
EPI_ISL_1114753	A/mute_swan/North_Ossetia-Alania/325-02/2020	6	2.3.4.4b
EPI_ISL_1114753	A/mute_swan/North_Ossetia-Alania/325-02/2020	4	2.3.4.4b
EPI_ISL_1114752	A/mute_swan/North_Ossetia-Alania/325-01/2020	5	2.3.4.4b
EPI_ISL_1114752	A/mute_swan/North_Ossetia-Alania/325-01/2020	8	2.3.4.4b
EPI_ISL_1114752	A/mute_swan/North_Ossetia-Alania/325-01/2020	7	2.3.4.4b
EPI_ISL_1114752	A/mute_swan/North_Ossetia-Alania/325-01/2020	3	2.3.4.4b
EPI_ISL_1114752	A/mute_swan/North_Ossetia-Alania/325-01/2020	1	2.3.4.4b
EPI_ISL_1114752	A/mute_swan/North_Ossetia-Alania/325-01/2020	2	2.3.4.4b
EPI_ISL_1114752	A/mute_swan/North_Ossetia-Alania/325-01/2020	6	2.3.4.4b
EPI_ISL_1114752	A/mute_swan/North_Ossetia-Alania/325-01/2020	4	2.3.4.4b
EPI_ISL_1114755	A/turkey/Rostov-on-Don/332-08/2021	5	2.3.4.4b
EPI_ISL_1114755	A/turkey/Rostov-on-Don/332-08/2021	8	2.3.4.4b
EPI_ISL_1114755	A/turkey/Rostov-on-Don/332-08/2021	7	2.3.4.4b
EPI_ISL_1114755	A/turkey/Rostov-on-Don/332-08/2021	3	2.3.4.4b
EPI_ISL_1114755	A/turkey/Rostov-on-Don/332-08/2021	1	2.3.4.4b
EPI_ISL_1114755	A/turkey/Rostov-on-Don/332-08/2021	2	2.3.4.4b
EPI_ISL_1114755	A/turkey/Rostov-on-Don/332-08/2021	6	2.3.4.4b
EPI_ISL_1114755	A/turkey/Rostov-on-Don/332-08/2021	4	2.3.4.4b
EPI_ISL_1114754	A/mute_swan/North_Ossetia-Alania/325-03/2020	5	2.3.4.4b
EPI_ISL_1114754	A/mute_swan/North_Ossetia-Alania/325-03/2020	8	2.3.4.4b
EPI_ISL_1114754	A/mute_swan/North_Ossetia-Alania/325-03/2020	7	2.3.4.4b
EPI_ISL_1114754	A/mute_swan/North_Ossetia-Alania/325-03/2020	3	2.3.4.4b
EPI_ISL_1114754	A/mute_swan/North_Ossetia-Alania/325-03/2020	1	2.3.4.4b
EPI_ISL_1114754	A/mute_swan/North_Ossetia-Alania/325-03/2020	2	2.3.4.4b
EPI_ISL_1114754	A/mute_swan/North_Ossetia-Alania/325-03/2020	6	2.3.4.4b
EPI_ISL_1114754	A/mute_swan/North_Ossetia-Alania/325-03/2020	4	2.3.4.4b
EPI_ISL_1114757	A/turkey/Rostov-on-Don/332-09/2021	5	2.3.4.4b
EPI_ISL_1114757	A/turkey/Rostov-on-Don/332-09/2021	8	2.3.4.4b
EPI_ISL_1114757	A/turkey/Rostov-on-Don/332-09/2021	7	2.3.4.4b
EPI_ISL_1114757	A/turkey/Rostov-on-Don/332-09/2021	3	2.3.4.4b
EPI_ISL_1114757	A/turkey/Rostov-on-Don/332-09/2021	1	2.3.4.4b
EPI_ISL_1114757	A/turkey/Rostov-on-Don/332-09/2021	2	2.3.4.4b
EPI_ISL_1114757	A/turkey/Rostov-on-Don/332-09/2021	6	2.3.4.4b
EPI_ISL_1114757	A/turkey/Rostov-on-Don/332-09/2021	4	2.3.4.4b
EPI_ISL_615068	A/domestic_goose/Kazakhstan/1-248_2-20-B/2020	1	2.3.4.4b
EPI_ISL_615068	A/domestic_goose/Kazakhstan/1-248_2-20-B/2020	2	2.3.4.4b
EPI_ISL_615068	A/domestic_goose/Kazakhstan/1-248_2-20-B/2020	3	2.3.4.4b
EPI_ISL_615068	A/domestic_goose/Kazakhstan/1-248_2-20-B/2020	4	2.3.4.4b
EPI_ISL_615068	A/domestic_goose/Kazakhstan/1-248_2-20-B/2020	5	2.3.4.4b
EPI_ISL_615068	A/domestic_goose/Kazakhstan/1-248_2-20-B/2020	6	2.3.4.4b
EPI_ISL_615068	A/domestic_goose/Kazakhstan/1-248_2-20-B/2020	7	2.3.4.4b
EPI_ISL_615068	A/domestic_goose/Kazakhstan/1-248_2-20-B/2020	8	2.3.4.4b
EPI_ISL_1114756	A/turkey/Rostov-on-Don/332-08/2021	5	2.3.4.4b
EPI_ISL_1114756	A/turkey/Rostov-on-Don/332-08/2021	8	2.3.4.4b
EPI_ISL_1114756	A/turkey/Rostov-on-Don/332-08/2021	7	2.3.4.4b
EPI_ISL_1114756	A/turkey/Rostov-on-Don/332-08/2021	3	2.3.4.4b
EPI_ISL_1114756	A/turkey/Rostov-on-Don/332-08/2021	1	2.3.4.4b
EPI_ISL_1114756	A/turkey/Rostov-on-Don/332-08/2021	2	2.3.4.4b
EPI_ISL_1114756	A/turkey/Rostov-on-Don/332-08/2021	6	2.3.4.4b
EPI_ISL_1114756	A/turkey/Rostov-on-Don/332-08/2021	4	2.3.4.4b
EPI_ISL_1114759	A/turkey/Rostov-on-Don/332-12/2021	5	2.3.4.4b
EPI_ISL_1114759	A/turkey/Rostov-on-Don/332-12/2021	8	2.3.4.4b
EPI_ISL_1114759	A/turkey/Rostov-on-Don/332-12/2021	7	2.3.4.4b
EPI_ISL_1114759	A/turkey/Rostov-on-Don/332-12/2021	3	2.3.4.4b
EPI_ISL_1114759	A/turkey/Rostov-on-Don/332-12/2021	1	2.3.4.4b
EPI_ISL_1114759	A/turkey/Rostov-on-Don/332-12/2021	2	2.3.4.4b
EPI_ISL_1114759	A/turkey/Rostov-on-Don/332-12/2021	6	2.3.4.4b
EPI_ISL_1114759	A/turkey/Rostov-on-Don/332-12/2021	4	2.3.4.4b
EPI_ISL_1114758	A/turkey/Rostov-on-Don/332-10/2021	5	2.3.4.4b
EPI_ISL_1114758	A/turkey/Rostov-on-Don/332-10/2021	8	2.3.4.4b
EPI_ISL_1114758	A/turkey/Rostov-on-Don/332-10/2021	7	2.3.4.4b
EPI_ISL_1114758	A/turkey/Rostov-on-Don/332-10/2021	3	2.3.4.4b
EPI_ISL_1114758	A/turkey/Rostov-on-Don/332-10/2021	1	2.3.4.4b
EPI_ISL_1114758	A/turkey/Rostov-on-Don/332-10/2021	2	2.3.4.4b
EPI_ISL_1114758	A/turkey/Rostov-on-Don/332-10/2021	6	2.3.4.4b
EPI_ISL_1114758	A/turkey/Rostov-on-Don/332-10/2021	4	2.3.4.4b
EPI_ISL_1114761	A/chicken/Krasnodar/334-02/2021	5	2.3.4.4b
EPI_ISL_1114761	A/chicken/Krasnodar/334-02/2021	8	2.3.4.4b
EPI_ISL_1114761	A/chicken/Krasnodar/334-02/2021	7	2.3.4.4b
EPI_ISL_1114761	A/chicken/Krasnodar/334-02/2021	3	2.3.4.4b
EPI_ISL_1114761	A/chicken/Krasnodar/334-02/2021	1	2.3.4.4b
EPI_ISL_1114761	A/chicken/Krasnodar/334-02/2021	2	2.3.4.4b
EPI_ISL_1114761	A/chicken/Krasnodar/334-02/2021	6	2.3.4.4b
EPI_ISL_1114761	A/chicken/Krasnodar/334-02/2021	4	2.3.4.4b
EPI_ISL_1114760	A/chicken/Krasnodar/334-01/2021	5	2.3.4.4b
EPI_ISL_1114760	A/chicken/Krasnodar/334-01/2021	8	2.3.4.4b
EPI_ISL_1114760	A/chicken/Krasnodar/334-01/2021	7	2.3.4.4b
EPI_ISL_1114760	A/chicken/Krasnodar/334-01/2021	3	2.3.4.4b
EPI_ISL_1114760	A/chicken/Krasnodar/334-01/2021	1	2.3.4.4b
EPI_ISL_1114760	A/chicken/Krasnodar/334-01/2021	2	2.3.4.4b
EPI_ISL_1114760	A/chicken/Krasnodar/334-01/2021	6	2.3.4.4b
EPI_ISL_1114760	A/chicken/Krasnodar/334-01/2021	4	2.3.4.4b
EPI_ISL_1114763	A/chicken/Krasnodar/334-03/2021	5	2.3.4.4b
EPI_ISL_1114763	A/chicken/Krasnodar/334-03/2021	8	2.3.4.4b
EPI_ISL_1114763	A/chicken/Krasnodar/334-03/2021	7	2.3.4.4b
EPI_ISL_1114763	A/chicken/Krasnodar/334-03/2021	3	2.3.4.4b
EPI_ISL_1114763	A/chicken/Krasnodar/334-03/2021	1	2.3.4.4b
EPI_ISL_1114763	A/chicken/Krasnodar/334-03/2021	2	2.3.4.4b
EPI_ISL_1114763	A/chicken/Krasnodar/334-03/2021	6	2.3.4.4b
EPI_ISL_1114763	A/chicken/Krasnodar/334-03/2021	4	2.3.4.4b
EPI_ISL_18244493	A/swan/Poland/MB122-21_22VIR5675-9/2021	1	2.3.4.4b
EPI_ISL_18244493	A/swan/Poland/MB122-21_22VIR5675-9/2021	2	2.3.4.4b
EPI_ISL_18244493	A/swan/Poland/MB122-21_22VIR5675-9/2021	3	2.3.4.4b
EPI_ISL_18244493	A/swan/Poland/MB122-21_22VIR5675-9/2021	4	2.3.4.4b
EPI_ISL_18244493	A/swan/Poland/MB122-21_22VIR5675-9/2021	5	2.3.4.4b
EPI_ISL_18244493	A/swan/Poland/MB122-21_22VIR5675-9/2021	8	2.3.4.4b
EPI_ISL_18244493	A/swan/Poland/MB122-21_22VIR5675-9/2021	7	2.3.4.4b
EPI_ISL_18244493	A/swan/Poland/MB122-21_22VIR5675-9/2021	6	2.3.4.4b
EPI_ISL_1114762	A/chicken/Krasnodar/334-02/2021	5	2.3.4.4b
EPI_ISL_1114762	A/chicken/Krasnodar/334-02/2021	8	2.3.4.4b
EPI_ISL_1114762	A/chicken/Krasnodar/334-02/2021	7	2.3.4.4b
EPI_ISL_1114762	A/chicken/Krasnodar/334-02/2021	3	2.3.4.4b
EPI_ISL_1114762	A/chicken/Krasnodar/334-02/2021	1	2.3.4.4b
EPI_ISL_1114762	A/chicken/Krasnodar/334-02/2021	2	2.3.4.4b
EPI_ISL_1114762	A/chicken/Krasnodar/334-02/2021	6	2.3.4.4b
EPI_ISL_1114762	A/chicken/Krasnodar/334-02/2021	4	2.3.4.4b
EPI_ISL_615073	A/domestic_goose/Kazakhstan/1-242_2-20-B/2020	1	2.3.4.4b
EPI_ISL_615073	A/domestic_goose/Kazakhstan/1-242_2-20-B/2020	2	2.3.4.4b
EPI_ISL_615073	A/domestic_goose/Kazakhstan/1-242_2-20-B/2020	3	2.3.4.4b
EPI_ISL_615073	A/domestic_goose/Kazakhstan/1-242_2-20-B/2020	4	2.3.4.4b
EPI_ISL_615073	A/domestic_goose/Kazakhstan/1-242_2-20-B/2020	5	2.3.4.4b
EPI_ISL_615073	A/domestic_goose/Kazakhstan/1-242_2-20-B/2020	6	2.3.4.4b
EPI_ISL_615073	A/domestic_goose/Kazakhstan/1-242_2-20-B/2020	7	2.3.4.4b
EPI_ISL_615073	A/domestic_goose/Kazakhstan/1-242_2-20-B/2020	8	2.3.4.4b
EPI_ISL_615072	A/domestic_duck/Kazakhstan/1-274-20-B/2020	1	2.3.4.4b
EPI_ISL_615072	A/domestic_duck/Kazakhstan/1-274-20-B/2020	2	2.3.4.4b
EPI_ISL_615072	A/domestic_duck/Kazakhstan/1-274-20-B/2020	3	2.3.4.4b
EPI_ISL_615072	A/domestic_duck/Kazakhstan/1-274-20-B/2020	4	2.3.4.4b
EPI_ISL_615072	A/domestic_duck/Kazakhstan/1-274-20-B/2020	5	2.3.4.4b
EPI_ISL_615072	A/domestic_duck/Kazakhstan/1-274-20-B/2020	6	2.3.4.4b
EPI_ISL_615072	A/domestic_duck/Kazakhstan/1-274-20-B/2020	7	2.3.4.4b
EPI_ISL_615072	A/domestic_duck/Kazakhstan/1-274-20-B/2020	8	2.3.4.4b
EPI_ISL_410291	A/chicken/Germany-BW/AI00049/2020	1	2.3.4.4b
EPI_ISL_410291	A/chicken/Germany-BW/AI00049/2020	2	2.3.4.4b
EPI_ISL_410291	A/chicken/Germany-BW/AI00049/2020	3	2.3.4.4b
EPI_ISL_410291	A/chicken/Germany-BW/AI00049/2020	4	2.3.4.4b
EPI_ISL_410291	A/chicken/Germany-BW/AI00049/2020	5	2.3.4.4b
EPI_ISL_410291	A/chicken/Germany-BW/AI00049/2020	6	2.3.4.4b
EPI_ISL_410291	A/chicken/Germany-BW/AI00049/2020	7	2.3.4.4b
EPI_ISL_410291	A/chicken/Germany-BW/AI00049/2020	8	2.3.4.4b
EPI_ISL_369341	A/chicken/South_Africa/441587/2017	1	2.3.4.4b
EPI_ISL_369341	A/chicken/South_Africa/441587/2017	2	2.3.4.4b
EPI_ISL_369341	A/chicken/South_Africa/441587/2017	3	2.3.4.4b
EPI_ISL_369341	A/chicken/South_Africa/441587/2017	4	2.3.4.4b
EPI_ISL_369341	A/chicken/South_Africa/441587/2017	5	2.3.4.4b
EPI_ISL_369341	A/chicken/South_Africa/441587/2017	6	2.3.4.4b
EPI_ISL_369341	A/chicken/South_Africa/441587/2017	7	2.3.4.4b
EPI_ISL_369341	A/chicken/South_Africa/441587/2017	8	2.3.4.4b
EPI_ISL_369340	A/chicken/South_Africa/440638B/2017	1	2.3.4.4b
EPI_ISL_369340	A/chicken/South_Africa/440638B/2017	2	2.3.4.4b
EPI_ISL_369340	A/chicken/South_Africa/440638B/2017	3	2.3.4.4b
EPI_ISL_369340	A/chicken/South_Africa/440638B/2017	4	2.3.4.4b
EPI_ISL_369340	A/chicken/South_Africa/440638B/2017	5	2.3.4.4b
EPI_ISL_369340	A/chicken/South_Africa/440638B/2017	6	2.3.4.4b
EPI_ISL_369340	A/chicken/South_Africa/440638B/2017	7	2.3.4.4b
EPI_ISL_369340	A/chicken/South_Africa/440638B/2017	8	2.3.4.4b
EPI_ISL_369343	A/chicken/South_Africa/441839/2017	1	2.3.4.4b
EPI_ISL_369343	A/chicken/South_Africa/441839/2017	2	2.3.4.4b
EPI_ISL_369343	A/chicken/South_Africa/441839/2017	3	2.3.4.4b
EPI_ISL_369343	A/chicken/South_Africa/441839/2017	4	2.3.4.4b
EPI_ISL_369343	A/chicken/South_Africa/441839/2017	5	2.3.4.4b
EPI_ISL_369343	A/chicken/South_Africa/441839/2017	6	2.3.4.4b
EPI_ISL_369343	A/chicken/South_Africa/441839/2017	7	2.3.4.4b
EPI_ISL_369343	A/chicken/South_Africa/441839/2017	8	2.3.4.4b
EPI_ISL_369342	A/chicken/South_Africa/MC002/2017	1	2.3.4.4b
EPI_ISL_369342	A/chicken/South_Africa/MC002/2017	2	2.3.4.4b
EPI_ISL_369342	A/chicken/South_Africa/MC002/2017	3	2.3.4.4b
EPI_ISL_369342	A/chicken/South_Africa/MC002/2017	4	2.3.4.4b
EPI_ISL_369342	A/chicken/South_Africa/MC002/2017	5	2.3.4.4b
EPI_ISL_369342	A/chicken/South_Africa/MC002/2017	6	2.3.4.4b
EPI_ISL_369342	A/chicken/South_Africa/MC002/2017	7	2.3.4.4b
EPI_ISL_369342	A/chicken/South_Africa/MC002/2017	8	2.3.4.4b
EPI_ISL_369337	A/chicken/South_Africa/Standerton/2017	1	2.3.4.4b
EPI_ISL_369337	A/chicken/South_Africa/Standerton/2017	2	2.3.4.4b
EPI_ISL_369337	A/chicken/South_Africa/Standerton/2017	3	2.3.4.4b
EPI_ISL_369337	A/chicken/South_Africa/Standerton/2017	4	2.3.4.4b
EPI_ISL_369337	A/chicken/South_Africa/Standerton/2017	5	2.3.4.4b
EPI_ISL_369337	A/chicken/South_Africa/Standerton/2017	6	2.3.4.4b
EPI_ISL_369337	A/chicken/South_Africa/Standerton/2017	7	2.3.4.4b
EPI_ISL_369337	A/chicken/South_Africa/Standerton/2017	8	2.3.4.4b
EPI_ISL_369336	A/chicken/South_Africa/Villiers/2017	1	2.3.4.4b
EPI_ISL_369336	A/chicken/South_Africa/Villiers/2017	2	2.3.4.4b
EPI_ISL_369336	A/chicken/South_Africa/Villiers/2017	3	2.3.4.4b
EPI_ISL_369336	A/chicken/South_Africa/Villiers/2017	4	2.3.4.4b
EPI_ISL_369336	A/chicken/South_Africa/Villiers/2017	5	2.3.4.4b
EPI_ISL_369336	A/chicken/South_Africa/Villiers/2017	6	2.3.4.4b
EPI_ISL_369336	A/chicken/South_Africa/Villiers/2017	7	2.3.4.4b
EPI_ISL_369336	A/chicken/South_Africa/Villiers/2017	8	2.3.4.4b
EPI_ISL_369339	A/chicken/South_Africa/440638A/2017	1	2.3.4.4b
EPI_ISL_369339	A/chicken/South_Africa/440638A/2017	2	2.3.4.4b
EPI_ISL_369339	A/chicken/South_Africa/440638A/2017	3	2.3.4.4b
EPI_ISL_369339	A/chicken/South_Africa/440638A/2017	4	2.3.4.4b
EPI_ISL_369339	A/chicken/South_Africa/440638A/2017	5	2.3.4.4b
EPI_ISL_369339	A/chicken/South_Africa/440638A/2017	6	2.3.4.4b
EPI_ISL_369339	A/chicken/South_Africa/440638A/2017	7	2.3.4.4b
EPI_ISL_369339	A/chicken/South_Africa/440638A/2017	8	2.3.4.4b
EPI_ISL_369338	A/chicken/South_Africa/436893/2017	1	2.3.4.4b
EPI_ISL_369338	A/chicken/South_Africa/436893/2017	2	2.3.4.4b
EPI_ISL_369338	A/chicken/South_Africa/436893/2017	3	2.3.4.4b
EPI_ISL_369338	A/chicken/South_Africa/436893/2017	4	2.3.4.4b
EPI_ISL_369338	A/chicken/South_Africa/436893/2017	5	2.3.4.4b
EPI_ISL_369338	A/chicken/South_Africa/436893/2017	6	2.3.4.4b
EPI_ISL_369338	A/chicken/South_Africa/436893/2017	7	2.3.4.4b
EPI_ISL_369338	A/chicken/South_Africa/436893/2017	8	2.3.4.4b
EPI_ISL_369349	A/Swan/South_Africa/17080517/2017	1	2.3.4.4b
EPI_ISL_369349	A/Swan/South_Africa/17080517/2017	2	2.3.4.4b
EPI_ISL_369349	A/Swan/South_Africa/17080517/2017	3	2.3.4.4b
EPI_ISL_369349	A/Swan/South_Africa/17080517/2017	4	2.3.4.4b
EPI_ISL_369349	A/Swan/South_Africa/17080517/2017	5	2.3.4.4b
EPI_ISL_369349	A/Swan/South_Africa/17080517/2017	6	2.3.4.4b
EPI_ISL_369349	A/Swan/South_Africa/17080517/2017	7	2.3.4.4b
EPI_ISL_369349	A/Swan/South_Africa/17080517/2017	8	2.3.4.4b
EPI_ISL_369348	A/Pekin_duck/South_Africa/17080481/2017	1	2.3.4.4b
EPI_ISL_369348	A/Pekin_duck/South_Africa/17080481/2017	2	2.3.4.4b
EPI_ISL_369348	A/Pekin_duck/South_Africa/17080481/2017	3	2.3.4.4b
EPI_ISL_369348	A/Pekin_duck/South_Africa/17080481/2017	4	2.3.4.4b
EPI_ISL_369348	A/Pekin_duck/South_Africa/17080481/2017	5	2.3.4.4b
EPI_ISL_369348	A/Pekin_duck/South_Africa/17080481/2017	6	2.3.4.4b
EPI_ISL_369348	A/Pekin_duck/South_Africa/17080481/2017	7	2.3.4.4b
EPI_ISL_369348	A/Pekin_duck/South_Africa/17080481/2017	8	2.3.4.4b
EPI_ISL_369351	A/chicken/South_Africa/17080581/2017	1	2.3.4.4b
EPI_ISL_369351	A/chicken/South_Africa/17080581/2017	2	2.3.4.4b
EPI_ISL_369351	A/chicken/South_Africa/17080581/2017	3	2.3.4.4b
EPI_ISL_369351	A/chicken/South_Africa/17080581/2017	4	2.3.4.4b
EPI_ISL_369351	A/chicken/South_Africa/17080581/2017	5	2.3.4.4b
EPI_ISL_369351	A/chicken/South_Africa/17080581/2017	6	2.3.4.4b
EPI_ISL_369351	A/chicken/South_Africa/17080581/2017	7	2.3.4.4b
EPI_ISL_369351	A/chicken/South_Africa/17080581/2017	8	2.3.4.4b
EPI_ISL_369350	A/chicken/South_Africa/17080561/2017	1	2.3.4.4b
EPI_ISL_369350	A/chicken/South_Africa/17080561/2017	2	2.3.4.4b
EPI_ISL_369350	A/chicken/South_Africa/17080561/2017	3	2.3.4.4b
EPI_ISL_369350	A/chicken/South_Africa/17080561/2017	4	2.3.4.4b
EPI_ISL_369350	A/chicken/South_Africa/17080561/2017	5	2.3.4.4b
EPI_ISL_369350	A/chicken/South_Africa/17080561/2017	6	2.3.4.4b
EPI_ISL_369350	A/chicken/South_Africa/17080561/2017	7	2.3.4.4b
[truncated: 24,406 more rows]

## Sheet: Analyzed viruses
1	A/mallard/Georgia/DT-22362/2020
2	A/Whooper_swan/Sanmenxia/H1/2020
3	A/Whooper_swan/Sanmenxia/H735/2020
4	A/Whooper_swan/Sanmenxia/H810/2020
5	A/Goose/Shandong/21369-5/2021
6	A/Goose/Shandong/21369-4/2021
7	A/Duck/Cambodia/f6T241D4/2021
8	A/duck/Czech_Republic/6653-15/2021
9	A/Chicken/Liaoning/21346-2/2021
10	A/goose/China/1/2021
11	A/Chicken/Hungary/19776/2020
12	A/goose/Yunlin/15040040/2015
13	A/duck/Jiangsu/k1203/2010
14	A/green-winged-teal/Georgia/DT-22246/2020
15	A/domestic_turkey/Hungary/53433/2016
16	A/chicken/Germany-NI/AI00547/2021
17	A/Bean_Goose(Anser fabalis)/South Korea/KNU2021-25/2021
18	A/Duck/Sichuan/21022-4/2021
19	A/canada_goose_/Sweden/SVA211015SZ0330/FB004238/-2021
20	A/Whooper_swan/Sanmenxia/Y57/2020
21	A/tufted_duck/Germany/AR8459-L01988/2016
22	A/tufted_duck/Germany/AR8444-L01987/2016
23	A/Whooper_swan/Sanmenxia/G28/2020
24	A/Whooper_swan/Sanmenxia/Y27/2020
25	A/Northern_Pintail/Hong_Kong/MP5883/2004
26	A/Whooper_swan/Sanmenxia/Y36/2020
27	A/Chicken/Guangxi/21989-3/2021
28	A/Duck/Egypt/AR518/2017
29	A/Duck/Guangdong/21964/2021
30	A/Chicken/Egypt/AR553/2018
31	A/Whooper_swan/Sanmenxia/Y19/2020
32	A/Whooper_swan/Sanmenxia/Y20/2020
33	A/Duck/Shandong/21644-7/2021
34	A/Whooper_swan/Sanmenxia/Y56/2020
35	A/Anser_cygnoides/Hubei/FW44/2016
36	A/Cygnus_atratus/Hubei/2Z2-O/2016
37	A/Whooper_swan/Sanmenxia/Y48B/2020
38	A/chicken/Kazakhstan/23/2020
39	A/mute_swan/North_Ossetia-Alania/325-02/2020
40	A/turkey/Rostov-on-Don/332-10/2021
41	A/chicken/South_Africa/441587/2017
42	A/chicken/South_Africa/Standerton/2017
43	A/chicken/South_Africa/443397/2017
44	A/Goose/Guangdong/211030-1/2021
45	A/chicken/South_Africa/17090335/2017
46	A/chicken/Tokushima/B2T/2020
47	A/chicken/Chiba/J6T/2021
48	A/seal/England/AVP-031141/2020
49	A/red_fox/England/AVP-M1-21-01/2020
50	A/pheasant/Idaho/08-002590-63/2008
51	A/duck/Chiba/D1B-4T/2021
52	A/chicken/Korea/H903/2017
53	A/chicken/Chiba/K5C/2021
54	A/mallard_duck/Korea/WA137/2017
55	A/mandarin_duck/Korea/K14-366-1/2014
56	A/eurasian_wigeon/Netherlands/2/2014
57	A/chicken/Netherlands/emc-3/2014
58	A/eurasian_wigeon/Netherlands/1/2014
59	A/chicken/Scotland/043405/2020
60	A/duck/England/043628/2020
61	A/chicken/England/043683/2020
62	A/duck/England/046311/2020
63	A/chicken/England/045984/2020
64	A/pheasant/Wales/000252/2021
65	A/mute_swan/England/263814/2020
66	A/Mandarin_duck/Korea/H242/2020
67	A/chicken/Voronezh/1513/2018
68	A/mute_swan/England/234135/2020
69	A/barnacle_goose/Germany-SH/AI02379/2020
70	A/duck/France/161228/2016
71	A/turkey/Italy/17VIR1452-22/2017
72	A/turkey/Italy/17VIR1338-3/2017
73	A/brown-headed_gull/Tibet/1-1/2021
74	A/black_swan/Beijing/1/2021
75	A/chicken/Italy/17VIR653-12/2017
76	A/duck/Guangdong/S1269/2021
77	A/chicken/Lithuania/4760_21VIR3369-4/2021
78	A/Goose/Hungary/1030/2017
79	A/chicken/Lithuania/4525_21VIR3369-3/2021
80	A/Mute_swan/Hungary/1955/2017
81	A/grebe/Shaanxi/SD001/2021
82	A/Common_tern/Hungary/8187/2017
83	A/goose/Hunan/S11288/2021
84	A/goose/Liaoning/S1266/2021
85	A/green-winged_teal/Guangdong/SD004/2021
86	A/duck/France/20P017736/2020
87	A/goose/France/20P017724/2020
88	A/swan/France/20P017709/2020
89	A/whooper_swan/Shandong/SC195/2021
90	A/mute_swan/Croatia/14/2021
91	A/chicken/Egypt/N15168C/2018
92	A/chicken/Egypt/F15100/2018
93	A/falcon/England/AVP-21-019051A/2021
94	A/chicken/Kagawa/H8C/2020
95	A/chicken/Fukuoka/T1/2020
96	A/chicken/Kagawa/7C/2020
97	A/chicken/Egypt/S18182C/2020
98	A/chicken/Bulgaria/Dobrich/12-1/2018
99	A/northern_pintail/Hokkaido/M13/2020
100	A/Goose/Hungary/59712/2016
101	A/buzzard/Poland/MB277-21_22VIR5675-18/2021
102	A/Mallard/Sweden/SVA210827SZ0252/KN002974/D-2021
103	A/swan/France/171267/2017
104	A/swan/France/170496/2017
105	A/swan/France/171377/2017
106	A/whooper_swan/Shanxi/RC01/2016
107	A/Turkey/Central_Russia/5/2018
108	A/duck/Bulgaria/Dobrich/407/2017
109	A/environment/Kagoshima/KU-5a/2021
110	A/chicken/Bulgaria/Sliven/432/2017
111	A/chicken/Bulgaria/Plovdiv/224-2/2018
112	A/chicken/Bulgaria/Dobrich/12-2/2018
113	A/chicken/Bulgaria/Plovdiv/224-1/2018
114	A/chicken/Bulgaria/Dobrich/115/2018
115	A/common_crane/Yunnan-Huize/27/2021
116	A/partridge/Bulgaria/Plovdiv/60-2/2018
117	A/chicken/Bulgaria/Plovdiv/295/2018
118	A/chicken/Bulgaria/Dobrich/163-2/2018
119	A/American_wigeon/Utah/AH0007824/2015
120	A/Canada_goose/Oregon/AH0012452/2015
121	A/UNL/HK/2:6/2017
122	A/common_buzzard/Netherlands/21023939-001/2021
123	A/bald_eagle/Idaho/15-002892-2/2015
124	A/barnacle_goose/Denmark/14534-1/2020
125	A/environment/Kagoshima/KU-D8/2022
126	A/goose/Taiwan/TNC4/2015
127	A/goose/Taiwan/TNC3/2015
128	A/mute_swan/Poland/MB372-21_22VIR5675-19/2021
129	A/chicken/Poitou_Charentes/161585/2016
130	A/goose/Jiangsu/QD5/2014
131	A/chicken/Korea/Gunsan/2017
132	A/Towny_owel/Sweden/SVAU210406SZ0042/KN001362/M-2021
133	A/chicken/New_Taipei_City/17090002/2017
134	A/whiskered_tern/Hubei/BQ10/2020
135	A/chicken/Kaohsiung/16MB0889/2016
136	A/chicken/Changhua/15040042/2015
137	A/chicken/Yunlin/17010001/2017
138	A/Gallus_gallus/Belgium/11372_0001/2021
139	A/chicken/Hungary/59048/2016
140	A/tufted_duck/Switzerland/V254-L02002/2016
141	A/tufted_duck/Switzerland/V237-L02003/2016
142	A/Tufted_Duck/Netherlands/1/2016
143	A/Great_Black-backed_Gull/Netherlands/2/2016
144	A/domestic_duck/Germany-MV/AR9433-L02969/2016
145	A/long-eared_owl/Voronezh/15/2017
146	A/Mew_Gull/Netherlands/1/2016
147	A/baikal_teal/Korea/Donglim3/2014
148	A/Eurasian_Wigeon/Netherlands/9/2016
149	A/Mallard/Netherlands/2/2017
150	A/Eurasian_Wigeon/Netherlands/4/2016
151	A/breeder_duck/Korea/Gochang1/2014
152	A/chicken/Germany-BY/AR845-L02999/2017
153	A/Mute_swan/Hungary/6092/2017
154	A/chicken/Germany-NW/AR3197-L03036/2017
155	A/turkey/Germany-NI/AR2493-L02711/2017
156	A/turkey/Germany-NI/AR2142-L02706/2017
157	A/duck/Korea/H007/2020
158	A/turkey/Germany/AR3390-L00939/2014
159	A/chicken/Korea/H541/2020
160	A/wild_bird/Korea/H379/2020
161	A/chicken/Zimbabwe/AI4935/2017
162	A/duck/Egypt/N13736E/2017
163	A/northern_shoveler/Egypt/813C/2016
164	A/teal/Egypt/1202C/2017
165	A/goose/Spain/IA17CR02699/2017
166	A/chicken/Egypt/Q13804A/2017
167	A/duck/Egypt/F13666A/2017
168	A/northern_goshawk/Sweden/SVA210224SZ0431/KN000626/2021
169	A/mute_swan/Switzerland/V0244.2-L02307/2017
170	A/duck/Korea/H439/2020
171	A/chicken/Miyazaki/K1T/2021
172	A/chicken/Chiba/G1C/2021
173	A/common_teal/Ningxia/237/2020
174	A/chicken/Italy/21VIR1151-2/2021
175	A/mute_swan/Norway/FU5_21VIR850-3/2021
176	A/Chicken/Netherlands/14015824/2014
177	A/chicken/Netherlands/14015766/2014
178	A/chicken/Rostov-on-Don/1321/2017
179	A/chicken/Rostov-on-Don/1598/2017
180	A/broiler_duck/Korea/H1731/2014
181	A/shelduck/Italy/17VIR1572-24/2017
182	A/common_pochard/Ningxia/243/2020
183	A/duck/Uganda/17RS115-9/2017
184	A/mallard/Ningxia/241/2020
185	A/chicken/Russia_Novosibirsk_region/3-15/2020
186	A/chicken/Russia_Novosibirsk_region/1910-2/2020
187	A/chicken/Taiwan/x37/2016
188	A/duck/France/161108h/2016
189	A/chicken/Republic_of_Macedonia/466/2017
190	A/crane/Kagoshima/KU41/2014
191	_A/crane/Kagoshima/KU53/2015
192	A/crane/Kagoshima/KU21/2014
193	_A/mallard_duck/Kagoshima/KU70/2015
194	A/Duck/Hungary/54738/2016
195	A/Turkey/Hungary/53136/2016
196	A/duck/Shandong/11.14_DL-DKd11/2013
197	A/chicken/Astrakhan/3131/2016
198	A/chicken/Saga/1-1/2015
199	A/goose/Shandong/GD-GS/2014
200	A/goose/Shandong/12.08_YG-GS/2014
201	A/chicken/Gifu/6T/2021
202	A/chicken/Chiba/B5T/2021
203	A/chicken/Czech_Republic/10251-1/2021
204	A/chicken/Czech_Republic/1566-1/2021
205	A/mallard/Korea/W452/2014
206	A/duck/Shandong/11.14_RD/2013
207	A/ruddy_turnstone/New_Jersey/828227/2001
208	A/chicken/Vietnam/HU14-LB11/2021
209	A/chicken/Czech_Republic/206-17_2/2017
210	A/Chicken/Sweden/SVA210223SZ0647/FB046588-IP7/2021
211	A/duck/Xinjiang/12.18_WLMQXL001-C/2016
212	A/mute_swan/Inner_Mongolia/w2-1/2020
213	A/Whooper_swan/Denmark/00120-1.02/2022-01-03
214	A/domestic_duck/Siberia/103/2016
215	A/environment/Xinjiang/1218-WLMQXL001-E/2016
216	A/goose/Xinjiang/12.18_WLMQXL003-C/2016
217	A/White-fronted_Goose/AN/1-15-12/2016
218	A/Turkey/Egypt/Giza/2021
219	A/chicken/England/019018/2021
220	A/Chicken/Sweden/SVA210314SZ0002/KN066679-IP18/2021
221	A/duck/Shandong/Q1/2013
222	A/scarlet_ibis/Germany/AR44-L01279/2015
223	A/chicken/Iran/17RS654-03/2016
224	A/chicken/Iran/18VIR2027-03/2017
225	A/great_crested_grebe/Uvs-Nuur_Lake/341/2016
226	A/chicken/Iran/18VIR2027-09/2017
227	A/wild_bird/Iran/17RS654-24/2016
228	A/chicken/Kosovo/22-8_22VIR3124-14/2022
229	A/duck/NY/191255-59/02
230	A/Grey_seal/361-10/BalticPL/16
231	A/pheasant/Denmark/19369-1.02/2021-04-29
232	A/Mallard/Republic_of_Georgia/2/2015
233	A/mallard/Maryland/07OS864/2007
234	A/chicken/Kagawa/D2T/2020
235	A/chicken/Kagawa/H4T/2020
236	A/chicken/China/JM01/2020
237	A/chicken/Kagawa/B9T/2020
238	A/common_buzzard_/Sweden/SVA210224SZ0485/KN000628/2021
239	A/little_grebe/Egypt/1056OP/2016
240	A/Chicken/Al-Ahsaa/AI7/2017
241	A/chicken/Miyazaki/G5T/2020
242	A/chicken/Kochi/4C/2020
243	A/chicken/Kagawa/K6T/2020
244	A/goose/Shandong/06.14_HZ-GS/2014
245	A/goose/Shandong/05.23_AY-GS/2015
246	A/guinea_fowl/Nigeria/OG-GF11T_19VIR8424-7/2019
247	A/black-headed_gull/Sweden/SVA210216SZ0398/KN000437/2021
248	A/Chicken/Sweden/SVA210217SZ0001/KN001190-IP6/2021
249	A/whooper_swan/Shanxi/SX206/2020
250	A/mallard/California/2559P/2011
251	A/duck/Eastern_China/L0722/2012
252	A/goose/Eastern_China/L1204/2012
253	A/goose/Eastern_China/L1214/2012
254	A/duck/Eastern_China/L1021/2012
255	A/duck/Eastern_China/S0215/2014
256	A/duck/Eastern_China/S1210/2013
257	A/duck/Eastern_China/S1109/2014
258	A/goose/Eastern_China/S0408/2014
259	A/goose/Russian_Federation/Kurgan/1345-25/2020
260	A/duck/England/36254/14
261	A/mute_swan/Ibaraki/080203C/2021
262	A/Duck/Shandong/21644-1/2021
263	A/goose/Tatarstan/1730-2/2020
264	A/Crow/Aghakhan/2017
265	A/turkey/England/039472/2020
266	A/turkey/England/039352/2020
267	A/turkey/England/038730/2020
268	A/chicken/France/20P016448/2020
269	A/common_teal/Korea/W550/2016
270	A/Whooper_swan/Sanmenxia/G2/2020
271	A/environment/Japan/KU-6d/2020
272	A/Cygnus_olor/Belgium/1567/2017
273	A/laughing_gull/Delaware_Bay/486/2018
274	A/Whooper_swan/Sanmenxia/Y12/2020
275	A/Whooper_swan/Sanmenxia/G13/2020
276	A/domestic_duck/Siberia/49_feather/2016
277	A/mute_swan/Poland/MB185/2021
278	A/chicken/Nigeria/VRD-19-069_19RS1081-5/2019
279	A/mute_swan/Finland/1325_21VIR7689-2/2021
280	A/duck/Nigeria/KNSB-20-1R179/2017
281	A/common_eider/Norway/FU458_21VIR7634-4/2021
282	A/mute_swan/Kaliningrad/132/2017
283	A/chicken/Egypt/N13731C/2017
284	A/environment/New_Jersey/UGAI17-2155/2017
285	A/whooper_swan/Henan/SM61/2020
286	A/common_tern_/Uvs-Nuur_Lake/26/2016
287	A/Whooper_swan/Sanmenxia/Y52/2020
288	A/mute_swan/Austria/21051907_21VIR3291-7/2021
289	A/chicken/Miyazaki/L9T/2021
290	A/duck/England/36038/14
291	A/environment/Japan/KU-G12/2020
292	A/Bean_Goose/Hubei/chenhu__XVI311-2_/2016
293	A/environment/Japan/KU-G1/2020
294	A/environment/Japan/KU-I10/2020
295	A/Peregrine_falcon/Sweden/SVA201117SZ0467/20KN003345/2020
296	A/Gallus_gallus/Belgium/7578_001/2021
297	A/turkey/Poland/15s4/2017
298	A/environment/Japan/KU-J5/2020
299	A/environment/Japan/KU-J8/2020
300	A/environment/Japan/KU-G19/2020
301	A/chicken/Shchyolkovo/47/2017
302	A/green-winged_teal/Egypt/871/2016
303	A/green-winged_teal/Egypt/877/2016
304	A/goose/Omsk/0111/2020
305	A/Gallus_gallus/Belgium/9247/2021
306	A/Canada_goose/Sweden/SVA210305SZ0255/KN000797/SK/2021
307	A/goose/Hebei/HG12/2021
308	A/duck/Guangdong/s14044/2014
309	A/chicken/Bulgaria/143_19VIR3315-2/2019
310	A/Bar-headed_Goose/Qinghai/B44/2016
311	A/Canada_Goose/Sweden/SVA210330SZ0426/FB001307/E-2021
312	A/chicken/Egypt/FAOS18/2020
313	A/turkey/Italy/17VIR9049-2/2017
314	A/chicken/Okayama/1T/2020
315	A/chicken/Okayama/2T/2020
316	A/turkey/Germany/AR2485-86-L00899/2014
317	A/Bar-headed_Goose/Qinghai/XX446/2016
318	A/mute_swan/Poland/MB396_21RS1385-19/2021
319	A/Bar-headed_Goose/Qinghai/A13/2016
320	A/Great_Cormorant/Qinghai/Y01/2016
321	A/Bar-headed_Goose/Qinghai/a115/2016
322	A/barnacle_goose/Sweden/SVA210423SZ0250/FB001648/M-2021
323	A/seal/Germany-SH/AI05379/2021
324	A/chicken/Kagoshima/B3T/2021
325	A/Eurasian_eagle_owl/Sweden/SVA201125SZ0475/KN003489/2020
326	A/crane/Kagoshima/KU1/2014
327	A/wigeon/Sakha/1/2014
328	A/environment/Kagoshima/KU-ngr-H/2014
329	A/Water/Qinghai/i40-44/2016
330	A/Bar-headed_Goose/Qinghai/B655/2017
331	A/Bar-headed_Goose/Qinghai/a114/2016
332	A/baikal_teal/Korea/1441/2014
333	A/duck/Democratic_Republic_of_the_Congo/17RS882-40/2017
334	A/quail/South_Africa/AI5930/2018
335	A/chicken/South_Africa/499723/2018
336	A/Cygnus_olor/Belgium/11956_001/2020
337	A/Bar-headed_Goose/Qinghai/a893/2017
338	A/turkey/Poland/63/2016
339	A/chicken/Poland/34/2017
340	A/Bar-headed_Goose/Qinghai/B11/2016
341	A/Bar-headed_Goose/Qinghai/A11/2016
342	A/domestic_goose/Poland/124/2017
343	A/domestic_goose/Poland/69/2017
344	A/turkey/Poland/192/2017
345	A/swan/Poland/32/2017
346	A/wild_duck/Poland/57/2017
347	A/Greylag_goose/Sweden/SVA210209SZ0422/KN000346/2021
348	A/turkey/Ireland/1378/1983
349	A/chicken/Miyazaki/C8T/2020
350	A/Canada_goose/England/032697/2020
351	A/Greylag_goose/England/032698/2020
352	A/turkey/England/037784/2020
353	A/turkey/England/038115/2020
354	A/chicken/England/037052/2020
355	A/chicken/England/033708/2020
356	A/whistling_duck/England/035643/2020
357	A/peregrine_falcon/Sweden/SVA210505SZ0374/FB001788/M-2021
358	A/avian/Colorado/456648/2006
359	A/northern_goshawk/Sweden/SVA210316SZ0489/KN001045/M/2021
360	A/Buteo_buteo/Belgium/3022/2017
361	A/Guinea_fowl/Belgium/6102/2017
362	A/Cygnus_olor/Belgium/2967/2017
363	A/Eurasian_wigeon/Italy/20VIR7301-362/2020
364	A/pheasant/Hebei/B02/2021
365	A/swan/Hebei/B01/2021
366	A/American_wigeon/BC/050-31/2015
367	A/green-winged-teal/Georgia/DT-22332/2020
368	A/avian/Nigeria/VRD-21-031_21RS744-65/2021
369	A/Environment/Zhenjiang/zj35/2014
370	A/Chicken/Changzhou/cz93/2014
371	A/Environment/Huaian/ha118/2014
372	A/tundra_swan/Tottori/C6nk/2014
373	A/chicken/Egypt/Q16710C/2019
374	A/chicken/Egypt/N16732/2019
375	A/duck/Egypt/N16719/2019
376	A/Ch/NL-Abbega/X16015736/2016
377	A/Bl_H_gull/NL-Slootdorp/16014102-002/2016
378	A/duck/Egypt/Q16716A/2019
379	A/peacock/Netherlands/21026542-001/2021
380	A/Eur_Wig/NL-Drieborg_(Dollard)/16015513-001/2016
381	A/Eur_Wig/NL-Groningen/16015376-003/2016
382	A/swan/Hungary/9638/2021
383	A/duck/Egypt/A16793/2019
384	A/chicken/Egypt/Q16807E/2019
385	A/mute_swan/Czech_Republic/4100/2021
386	A/mute_swan/Czech_Republic/4607-1/2021
387	A/duck/Zhejiang/W24/2013
388	A/duck/Zhejiang/6D18/2013
389	A/whooper_swan/Fukushima/0701B002/2021
390	A/whooper_swan/Miyagi/0402B001/2021
391	A/peregrine_falcon/Hokkaido/4801Z001/2021
392	A/white-tailed_eagle/Hokkaido/20210127001/2021
393	A/quail/California/K1400794/2014
394	A/Duck/Guangdong/21057/2021
395	A/Goose/Henan/21028/2021
396	A/Duck/Sichuan/21044-2/2021
397	A/common_buzzard/Denmark/3794-1p1/2017
398	A/duck/Taiwan/A3400/2015
399	A/goose/Denmark/1365-1p1c/2017
400	A/goose/Taiwan/a015/2015
401	A/duck/Taiwan/a068/2015
402	A/Whooper_swan/Korea/21WC116/2022
403	A/chicken/Pakistan/531/2018
404	A/tufted_duck/Denmark/17740-1p1/2016
405	A/chicken/Egypt/Buheira-12/2017
406	A/chicken/Egypt/Gharbiya-15/2017
407	A/duck/Egypt/Buheira-21/2017
408	A/chicken/Egypt/Kafr-Elshiekh-18/2017
409	A/chicken/Egypt/Q16710B/2019
410	A/duck/Zhejiang/925169/2014
411	A/goose/Zhejiang/925104/2014
412	A/goose/Zhejiang/925037/2014
413	A/Black_swan/Hubei/3/2017
414	A/duck/Korea/H1740/2014
415	A/common_teal/Shaanxi/SXY1-1/2020
416	A/chicken/Kosovo/98_21VIR5162-16/2021
417	A/Korean_native_chicken/Korea/H1804/2014
418	A/chicken/England/010821/2021
419	A/duck/Korea/H2088/2015
420	A/Brown-headed_Gull/Tibet/XZQ16-2/2021
421	A/duck/Korea/H2147/2015
422	A/duck/Korea/H2131/2015
423	A/duck/Korea/H2392/2015
424	A/duck/Korea/H2441/2015
425	A/mute_swan/Northern_Ireland/VMDL20-301/2020
426	A/chicken/Korea/H2551/2015
427	A/Goose/Jiangsu/21153-2/2021
428	A/environment/Korea/H2833/2015
429	A/chicken/Republic_of_Macedonia/AR1167-L02131/2017
430	A/mute_swan/Poland/MB189/2021
431	A/Chlidonias_hybrida/Hubei/55/2020
432	A/goose/Kazakhstan/4-190-20-B-H5N8-1/2020
433	A/chicken/Egypt/F14110D/2017
434	A/eurasian_wigeon/Germany-NI/AR249-L02143/2017
435	A/swan/Kazakhstan/1-267-20-B-Talg-52/2020
436	A/greylag_goose/Germany-NI/AR703-L02138/2017
437	A/greylag_goose/Germany-NI/AR1395-L02144/2017
438	A/mute_swan/Germany-NI/AR1529-L02145/2017
439	A/wild_goose/Germany-NI/AI03473/2020
440	A/painted_stork/India/10CA03/2016
441	A/duck/India/10CA01/2016
442	A/chicken/Shandong/KD02699/2013
