# Supplementary material for: Complex Evolutionary Dynamics of H5N8 Influenza A Viruses Revealed by Comprehensive Reassortment Analysis
Source: Viruses. 2024 Sep 3;16(9):1405. doi: 10.3390/v16091405 (PMC11437431; doi:10.3390/v16091405)
Supplement: Supplementary file 1 [file viruses-16-01405-s001.zip › Supplementary Table S2.xlsx]

## Sheet: Overview
Distance		PB2|HA	Quantity		PB2|NA	Quantity		PB2|NS	Quantity
	=	A/chicken/Fukuoka/T1/2020	69		A/chicken/Fukuoka/T1/2020 66	66		A/chicken/Fukuoka/T1/2020	43
	=	A/chicken/Kagawa/K6T/2020	86		A/chicken/Kagawa/K6T/2020 74	74		A/chicken/Kagawa/K6T/2020	56
	=	A/chicken/Kochi/4C/2020	88		A/chicken/Kochi/4C/2020	79		A/chicken/Kochi/4C/2020	56
	=	A/chicken/Korea/H541/2020	89		A/chicken/Korea/H541/2020	78		A/chicken/Korea/H541/2020	55
	=	A/chicken/Miyazaki/C8T/2020	95		A/chicken/Miyazaki/C8T/2020	84		A/chicken/Miyazaki/C8T/2020	56
	=	A/chicken/Miyazaki/G5T/2020	95		A/chicken/Miyazaki/G5T/2020	81		A/chicken/Miyazaki/G5T/2020	58
	=	A/chicken/Okayama/1T/2020	98		A/chicken/Okayama/1T/2020	84		A/chicken/Okayama/1T/2020	60
	=	A/chicken/Okayama/2T/2020	98		A/chicken/Okayama/2T/2020	84		A/chicken/Okayama/2T/2020	60
		A/duck/Eastern China/L0722/2012	148		A/duck/Eastern China/L0722/2012	94		A/mallard/California/2559P/2011	106
		A/duck/Eastern China/L1021/2012	152		A/duck/Eastern China/L1021/2012	106
		A/duck/Jiangsu/k1203/2010	171		A/duck/England/36038/14	84
		A/environment/Xinjiang/1218-WLMQXL001-E/2016	198		A/duck/England/36254/14	84
		A/goose/Eastern China/L1204/2012	182		A/duck/Jiangsu/k1203/2010	93
					A/duck/Korea/H1740/2014	82
					A/duck/Korea/H2088/2015	82
					A/duck/Korea/H2131/2015	88
					A/duck/Korea/H2147/2015	85
					A/duck/Korea/H2392/2015	85
					A/duck/Korea/H2441/2015	86
					A/environment/Kagoshima/KU-ngr-H/2014	93
					A/environment/Korea/H2833/2015	77
					A/environment/Xinjiang/1218-WLMQXL001-E/2016	112
					A/eurasian wigeon/Netherlands/1/2014	98
					A/eurasian wigeon/Netherlands/2/2014	96
					A/goose/Eastern China/L1204/2012	102
					A/Korean native chicken/Korea/H1804/2014	114
					A/mallard duck/Kagoshima/KU70/2015	106
					A/mallard/Korea/W452/2014	120
					A/Mallard/Republic of Georgia/2/2015	119
					A/mandarin duck/Korea/K14-366-1/2014	116
					A/scarlet ibis/Germany/AR44-L01279/2015	135
					A/tundra swan/Tottori/C6nk/2014	131
					A/turkey/Germany/AR2485-86-L00899/2014	151
					A/turkey/Germany/AR3390-L00939/2014	146
					A/wigeon/Sakha/1/2014	158

## Sheet: Distances (PB2|HA)
	1	2	x	y
1	A/mallard/Georgia/DT-22362/2020	A/chicken/Fukuoka/T1/2020	0.1298	0.0401
2	A/mallard/Georgia/DT-22362/2020	A/chicken/Kagawa/K6T/2020	0.1293	0.042
3	A/mallard/Georgia/DT-22362/2020	A/chicken/Okayama/1T/2020	0.1298	0.0414
4	A/mallard/Georgia/DT-22362/2020	A/chicken/Okayama/2T/2020	0.1298	0.0414
5	A/mallard/Georgia/DT-22362/2020	A/chicken/Miyazaki/C8T/2020	0.1303	0.0414
6	A/mallard/Georgia/DT-22362/2020	A/chicken/Korea/H541/2020	0.1308	0.0401
7	A/mallard/Georgia/DT-22362/2020	A/chicken/Miyazaki/G5T/2020	0.1293	0.0414
8	A/mallard/Georgia/DT-22362/2020	A/chicken/Kochi/4C/2020	0.1303	0.042
9	A/mallard/Georgia/DT-22362/2020	A/duck/Jiangsu/k1203/2010	0.1364	0.0446
10	A/mallard/Georgia/DT-22362/2020	A/environment/Xinjiang/1218-WLMQXL001-E/2016	0.1364	0.044
11	A/mallard/Georgia/DT-22362/2020	A/duck/Eastern China/L0722/2012	0.1374	0.0446
12	A/mallard/Georgia/DT-22362/2020	A/goose/Eastern China/L1204/2012	0.1389	0.0485
13	A/mallard/Georgia/DT-22362/2020	A/duck/Eastern China/L1021/2012	0.1405	0.0414
14	A/mallard/Georgia/DT-22362/2020	A/Chicken/Changzhou/cz93/2014	0.1338	0.044
15	A/Whooper swan/Sanmenxia/H1/2020	A/chicken/Fukuoka/T1/2020	0.1291	0.041
16	A/Whooper swan/Sanmenxia/H1/2020	A/chicken/Kagawa/K6T/2020	0.1286	0.0429
17	A/Whooper swan/Sanmenxia/H1/2020	A/chicken/Okayama/1T/2020	0.1291	0.0423
18	A/Whooper swan/Sanmenxia/H1/2020	A/chicken/Okayama/2T/2020	0.1291	0.0423
19	A/Whooper swan/Sanmenxia/H1/2020	A/chicken/Miyazaki/C8T/2020	0.1296	0.0423
20	A/Whooper swan/Sanmenxia/H1/2020	A/chicken/Korea/H541/2020	0.1301	0.0401
21	A/Whooper swan/Sanmenxia/H1/2020	A/chicken/Miyazaki/G5T/2020	0.1286	0.0423
22	A/Whooper swan/Sanmenxia/H1/2020	A/chicken/Kochi/4C/2020	0.1296	0.0429
23	A/Whooper swan/Sanmenxia/H1/2020	A/duck/Jiangsu/k1203/2010	0.1387	0.0446
24	A/Whooper swan/Sanmenxia/H1/2020	A/environment/Xinjiang/1218-WLMQXL001-E/2016	0.1387	0.044
25	A/Whooper swan/Sanmenxia/H1/2020	A/duck/Eastern China/L0722/2012	0.1397	0.0446
26	A/Whooper swan/Sanmenxia/H1/2020	A/goose/Eastern China/L1204/2012	0.1418	0.0472
27	A/Whooper swan/Sanmenxia/H1/2020	A/duck/Eastern China/L1021/2012	0.1397	0.0414
28	A/Whooper swan/Sanmenxia/H1/2020	A/Chicken/Changzhou/cz93/2014	0.1326	0.0442
29	A/Whooper swan/Sanmenxia/H810/2020	A/chicken/Fukuoka/T1/2020	0.1286	0.0416
30	A/Whooper swan/Sanmenxia/H810/2020	A/chicken/Kagawa/K6T/2020	0.128	0.0436
31	A/Whooper swan/Sanmenxia/H810/2020	A/chicken/Okayama/1T/2020	0.1286	0.0429
32	A/Whooper swan/Sanmenxia/H810/2020	A/chicken/Okayama/2T/2020	0.1286	0.0429
33	A/Whooper swan/Sanmenxia/H810/2020	A/chicken/Miyazaki/C8T/2020	0.1291	0.0429
34	A/Whooper swan/Sanmenxia/H810/2020	A/chicken/Korea/H541/2020	0.1296	0.0407
35	A/Whooper swan/Sanmenxia/H810/2020	A/chicken/Miyazaki/G5T/2020	0.128	0.0429
36	A/Whooper swan/Sanmenxia/H810/2020	A/chicken/Kochi/4C/2020	0.1291	0.0436
37	A/Whooper swan/Sanmenxia/H810/2020	A/duck/Jiangsu/k1203/2010	0.1392	0.0452
38	A/Whooper swan/Sanmenxia/H810/2020	A/environment/Xinjiang/1218-WLMQXL001-E/2016	0.1392	0.0446
39	A/Whooper swan/Sanmenxia/H810/2020	A/duck/Eastern China/L0722/2012	0.1402	0.0452
40	A/Whooper swan/Sanmenxia/H810/2020	A/goose/Eastern China/L1204/2012	0.1423	0.0478
41	A/Whooper swan/Sanmenxia/H810/2020	A/duck/Eastern China/L1021/2012	0.1402	0.042
42	A/Whooper swan/Sanmenxia/H810/2020	A/Chicken/Changzhou/cz93/2014	0.1331	0.0448
43	A/Whooper swan/Sanmenxia/Y57/2020	A/chicken/Fukuoka/T1/2020	0.1291	0.041
44	A/Whooper swan/Sanmenxia/Y57/2020	A/chicken/Kagawa/K6T/2020	0.1286	0.0429
45	A/Whooper swan/Sanmenxia/Y57/2020	A/chicken/Okayama/1T/2020	0.1291	0.0423
46	A/Whooper swan/Sanmenxia/Y57/2020	A/chicken/Okayama/2T/2020	0.1291	0.0423
47	A/Whooper swan/Sanmenxia/Y57/2020	A/chicken/Miyazaki/C8T/2020	0.1296	0.0423
48	A/Whooper swan/Sanmenxia/Y57/2020	A/chicken/Korea/H541/2020	0.1301	0.0401
49	A/Whooper swan/Sanmenxia/Y57/2020	A/chicken/Miyazaki/G5T/2020	0.1286	0.0423
50	A/Whooper swan/Sanmenxia/Y57/2020	A/chicken/Kochi/4C/2020	0.1296	0.0429
51	A/Whooper swan/Sanmenxia/Y57/2020	A/duck/Jiangsu/k1203/2010	0.1387	0.0446
52	A/Whooper swan/Sanmenxia/Y57/2020	A/environment/Xinjiang/1218-WLMQXL001-E/2016	0.1387	0.044
53	A/Whooper swan/Sanmenxia/Y57/2020	A/duck/Eastern China/L0722/2012	0.1397	0.0446
54	A/Whooper swan/Sanmenxia/Y57/2020	A/goose/Eastern China/L1204/2012	0.1418	0.0472
55	A/Whooper swan/Sanmenxia/Y57/2020	A/duck/Eastern China/L1021/2012	0.1397	0.0414
56	A/Whooper swan/Sanmenxia/Y57/2020	A/Chicken/Changzhou/cz93/2014	0.1326	0.0442
57	A/Whooper swan/Sanmenxia/Y27/2020	A/chicken/Fukuoka/T1/2020	0.1291	0.0416
58	A/Whooper swan/Sanmenxia/Y27/2020	A/chicken/Kagawa/K6T/2020	0.1286	0.0436
59	A/Whooper swan/Sanmenxia/Y27/2020	A/chicken/Okayama/1T/2020	0.1291	0.0429
60	A/Whooper swan/Sanmenxia/Y27/2020	A/chicken/Okayama/2T/2020	0.1291	0.0429
61	A/Whooper swan/Sanmenxia/Y27/2020	A/chicken/Miyazaki/C8T/2020	0.1296	0.0429
62	A/Whooper swan/Sanmenxia/Y27/2020	A/chicken/Korea/H541/2020	0.1301	0.0407
63	A/Whooper swan/Sanmenxia/Y27/2020	A/chicken/Miyazaki/G5T/2020	0.1286	0.0429
64	A/Whooper swan/Sanmenxia/Y27/2020	A/chicken/Kochi/4C/2020	0.1296	0.0436
65	A/Whooper swan/Sanmenxia/Y27/2020	A/duck/Jiangsu/k1203/2010	0.1387	0.0452
66	A/Whooper swan/Sanmenxia/Y27/2020	A/environment/Xinjiang/1218-WLMQXL001-E/2016	0.1387	0.0446
67	A/Whooper swan/Sanmenxia/Y27/2020	A/duck/Eastern China/L0722/2012	0.1397	0.0452
68	A/Whooper swan/Sanmenxia/Y27/2020	A/goose/Eastern China/L1204/2012	0.1418	0.0478
69	A/Whooper swan/Sanmenxia/Y27/2020	A/duck/Eastern China/L1021/2012	0.1397	0.042
70	A/Whooper swan/Sanmenxia/Y27/2020	A/Chicken/Changzhou/cz93/2014	0.1326	0.0448
71	A/Whooper swan/Sanmenxia/Y52/2020	A/chicken/Fukuoka/T1/2020	0.1291	0.0423
72	A/Whooper swan/Sanmenxia/Y52/2020	A/chicken/Kagawa/K6T/2020	0.1286	0.0442
73	A/Whooper swan/Sanmenxia/Y52/2020	A/chicken/Okayama/1T/2020	0.1291	0.0436
74	A/Whooper swan/Sanmenxia/Y52/2020	A/chicken/Okayama/2T/2020	0.1291	0.0436
75	A/Whooper swan/Sanmenxia/Y52/2020	A/chicken/Miyazaki/C8T/2020	0.1296	0.0436
76	A/Whooper swan/Sanmenxia/Y52/2020	A/chicken/Korea/H541/2020	0.1301	0.0414
77	A/Whooper swan/Sanmenxia/Y52/2020	A/chicken/Miyazaki/G5T/2020	0.1286	0.0436
78	A/Whooper swan/Sanmenxia/Y52/2020	A/chicken/Kochi/4C/2020	0.1296	0.0442
79	A/Whooper swan/Sanmenxia/Y52/2020	A/duck/Jiangsu/k1203/2010	0.1387	0.0446
80	A/Whooper swan/Sanmenxia/Y52/2020	A/environment/Xinjiang/1218-WLMQXL001-E/2016	0.1387	0.044
81	A/Whooper swan/Sanmenxia/Y52/2020	A/duck/Eastern China/L0722/2012	0.1397	0.0446
82	A/Whooper swan/Sanmenxia/Y52/2020	A/goose/Eastern China/L1204/2012	0.1418	0.0472
83	A/Whooper swan/Sanmenxia/Y52/2020	A/duck/Eastern China/L1021/2012	0.1397	0.0427
84	A/Whooper swan/Sanmenxia/Y52/2020	A/Chicken/Changzhou/cz93/2014	0.1326	0.0455
85	A/Whooper swan/Sanmenxia/Y20/2020	A/chicken/Fukuoka/T1/2020	0.128	0.0423
86	A/Whooper swan/Sanmenxia/Y20/2020	A/chicken/Kagawa/K6T/2020	0.1275	0.0442
87	A/Whooper swan/Sanmenxia/Y20/2020	A/chicken/Okayama/1T/2020	0.128	0.0436
88	A/Whooper swan/Sanmenxia/Y20/2020	A/chicken/Okayama/2T/2020	0.128	0.0436
89	A/Whooper swan/Sanmenxia/Y20/2020	A/chicken/Miyazaki/C8T/2020	0.1286	0.0436
90	A/Whooper swan/Sanmenxia/Y20/2020	A/chicken/Korea/H541/2020	0.1291	0.0414
91	A/Whooper swan/Sanmenxia/Y20/2020	A/chicken/Miyazaki/G5T/2020	0.1275	0.0436
92	A/Whooper swan/Sanmenxia/Y20/2020	A/chicken/Kochi/4C/2020	0.1286	0.0442
93	A/Whooper swan/Sanmenxia/Y20/2020	A/duck/Jiangsu/k1203/2010	0.1392	0.0459
94	A/Whooper swan/Sanmenxia/Y20/2020	A/environment/Xinjiang/1218-WLMQXL001-E/2016	0.1392	0.0452
95	A/Whooper swan/Sanmenxia/Y20/2020	A/duck/Eastern China/L0722/2012	0.1402	0.0459
96	A/Whooper swan/Sanmenxia/Y20/2020	A/goose/Eastern China/L1204/2012	0.1423	0.0485
97	A/Whooper swan/Sanmenxia/Y20/2020	A/duck/Eastern China/L1021/2012	0.1402	0.0427
98	A/Whooper swan/Sanmenxia/Y20/2020	A/Chicken/Changzhou/cz93/2014	0.1331	0.0455
99	A/Whooper swan/Sanmenxia/Y48B/2020	A/chicken/Fukuoka/T1/2020	0.1291	0.0429
100	A/Whooper swan/Sanmenxia/Y48B/2020	A/chicken/Kagawa/K6T/2020	0.1286	0.0448
101	A/Whooper swan/Sanmenxia/Y48B/2020	A/chicken/Okayama/1T/2020	0.1291	0.0442
102	A/Whooper swan/Sanmenxia/Y48B/2020	A/chicken/Okayama/2T/2020	0.1291	0.0442
103	A/Whooper swan/Sanmenxia/Y48B/2020	A/chicken/Miyazaki/C8T/2020	0.1296	0.0442
104	A/Whooper swan/Sanmenxia/Y48B/2020	A/chicken/Korea/H541/2020	0.1301	0.042
105	A/Whooper swan/Sanmenxia/Y48B/2020	A/chicken/Miyazaki/G5T/2020	0.1286	0.0442
106	A/Whooper swan/Sanmenxia/Y48B/2020	A/chicken/Kochi/4C/2020	0.1296	0.0448
107	A/Whooper swan/Sanmenxia/Y48B/2020	A/duck/Jiangsu/k1203/2010	0.1387	0.0465
108	A/Whooper swan/Sanmenxia/Y48B/2020	A/environment/Xinjiang/1218-WLMQXL001-E/2016	0.1387	0.0459
109	A/Whooper swan/Sanmenxia/Y48B/2020	A/duck/Eastern China/L0722/2012	0.1397	0.0465
110	A/Whooper swan/Sanmenxia/Y48B/2020	A/goose/Eastern China/L1204/2012	0.1418	0.0491
111	A/Whooper swan/Sanmenxia/Y48B/2020	A/duck/Eastern China/L1021/2012	0.1397	0.0433
112	A/Whooper swan/Sanmenxia/Y48B/2020	A/Chicken/Changzhou/cz93/2014	0.1326	0.0461
113	A/Whooper swan/Sanmenxia/Y19/2020	A/chicken/Fukuoka/T1/2020	0.1291	0.0416
114	A/Whooper swan/Sanmenxia/Y19/2020	A/chicken/Kagawa/K6T/2020	0.1286	0.0436
115	A/Whooper swan/Sanmenxia/Y19/2020	A/chicken/Okayama/1T/2020	0.1291	0.0429
116	A/Whooper swan/Sanmenxia/Y19/2020	A/chicken/Okayama/2T/2020	0.1291	0.0429
117	A/Whooper swan/Sanmenxia/Y19/2020	A/chicken/Miyazaki/C8T/2020	0.1296	0.0429
118	A/Whooper swan/Sanmenxia/Y19/2020	A/chicken/Korea/H541/2020	0.1301	0.0407
119	A/Whooper swan/Sanmenxia/Y19/2020	A/chicken/Miyazaki/G5T/2020	0.1286	0.0429
120	A/Whooper swan/Sanmenxia/Y19/2020	A/chicken/Kochi/4C/2020	0.1296	0.0436
121	A/Whooper swan/Sanmenxia/Y19/2020	A/duck/Jiangsu/k1203/2010	0.1387	0.0452
122	A/Whooper swan/Sanmenxia/Y19/2020	A/environment/Xinjiang/1218-WLMQXL001-E/2016	0.1387	0.0446
123	A/Whooper swan/Sanmenxia/Y19/2020	A/duck/Eastern China/L0722/2012	0.1397	0.0452
124	A/Whooper swan/Sanmenxia/Y19/2020	A/goose/Eastern China/L1204/2012	0.1418	0.0478
125	A/Whooper swan/Sanmenxia/Y19/2020	A/duck/Eastern China/L1021/2012	0.1397	0.042
126	A/Whooper swan/Sanmenxia/Y19/2020	A/Chicken/Changzhou/cz93/2014	0.1326	0.0448
127	A/chicken/Fukuoka/T1/2020	A/chicken/China/JM01/2020	0.1301	0.0414
128	A/chicken/Kagawa/K6T/2020	A/chicken/China/JM01/2020	0.1296	0.0433
129	A/chicken/Okayama/1T/2020	A/chicken/China/JM01/2020	0.1301	0.0427
130	A/chicken/Okayama/2T/2020	A/chicken/China/JM01/2020	0.1301	0.0427
131	A/chicken/Miyazaki/C8T/2020	A/chicken/China/JM01/2020	0.1306	0.0427
132	A/chicken/Korea/H541/2020	A/chicken/China/JM01/2020	0.1311	0.0414
133	A/chicken/Miyazaki/G5T/2020	A/chicken/China/JM01/2020	0.1296	0.0427
134	A/chicken/Kochi/4C/2020	A/chicken/China/JM01/2020	0.1306	0.0433
135	A/duck/Jiangsu/k1203/2010	A/chicken/China/JM01/2020	0.1408	0.0459
136	A/environment/Xinjiang/1218-WLMQXL001-E/2016	A/chicken/China/JM01/2020	0.1408	0.0452
137	A/duck/Eastern China/L0722/2012	A/chicken/China/JM01/2020	0.1418	0.0459
138	A/goose/Eastern China/L1204/2012	A/chicken/China/JM01/2020	0.1438	0.0485
139	A/duck/Eastern China/L1021/2012	A/chicken/China/JM01/2020	0.1418	0.0427
140	A/chicken/China/JM01/2020	A/Chicken/Changzhou/cz93/2014	0.1336	0.0452
141	A/chicken/Fukuoka/T1/2020	A/brown-headed gull/Tibet/1-1/2021	0.1316	0.0427
142	A/chicken/Kagawa/K6T/2020	A/brown-headed gull/Tibet/1-1/2021	0.1311	0.0446
143	A/chicken/Okayama/1T/2020	A/brown-headed gull/Tibet/1-1/2021	0.1316	0.044
144	A/chicken/Okayama/2T/2020	A/brown-headed gull/Tibet/1-1/2021	0.1316	0.044
145	A/chicken/Miyazaki/C8T/2020	A/brown-headed gull/Tibet/1-1/2021	0.1321	0.044
146	A/chicken/Korea/H541/2020	A/brown-headed gull/Tibet/1-1/2021	0.1326	0.0427
147	A/chicken/Miyazaki/G5T/2020	A/brown-headed gull/Tibet/1-1/2021	0.1311	0.044
148	A/chicken/Kochi/4C/2020	A/brown-headed gull/Tibet/1-1/2021	0.1321	0.0446
149	A/duck/Jiangsu/k1203/2010	A/brown-headed gull/Tibet/1-1/2021	0.1423	0.0485
150	A/environment/Xinjiang/1218-WLMQXL001-E/2016	A/brown-headed gull/Tibet/1-1/2021	0.1423	0.0478
151	A/duck/Eastern China/L0722/2012	A/brown-headed gull/Tibet/1-1/2021	0.1433	0.0485
152	A/duck/Eastern China/L1021/2012	A/brown-headed gull/Tibet/1-1/2021	0.1433	0.0452
153	A/Chicken/Changzhou/cz93/2014	A/brown-headed gull/Tibet/1-1/2021	0.1362	0.0478
154	A/chicken/Fukuoka/T1/2020	A/Brown-headed Gull/Tibet/XZQ16-2/2021	0.1311	0.0433
155	A/chicken/Kagawa/K6T/2020	A/Brown-headed Gull/Tibet/XZQ16-2/2021	0.1306	0.0452
156	A/chicken/Okayama/1T/2020	A/Brown-headed Gull/Tibet/XZQ16-2/2021	0.1311	0.0446
157	A/chicken/Okayama/2T/2020	A/Brown-headed Gull/Tibet/XZQ16-2/2021	0.1311	0.0446
158	A/chicken/Miyazaki/C8T/2020	A/Brown-headed Gull/Tibet/XZQ16-2/2021	0.1316	0.0446
159	A/chicken/Korea/H541/2020	A/Brown-headed Gull/Tibet/XZQ16-2/2021	0.1321	0.0433
160	A/chicken/Miyazaki/G5T/2020	A/Brown-headed Gull/Tibet/XZQ16-2/2021	0.1306	0.0446
161	A/chicken/Kochi/4C/2020	A/Brown-headed Gull/Tibet/XZQ16-2/2021	0.1316	0.0452
162	A/duck/Jiangsu/k1203/2010	A/Brown-headed Gull/Tibet/XZQ16-2/2021	0.1408	0.0478
163	A/environment/Xinjiang/1218-WLMQXL001-E/2016	A/Brown-headed Gull/Tibet/XZQ16-2/2021	0.1408	0.0472
164	A/duck/Eastern China/L0722/2012	A/Brown-headed Gull/Tibet/XZQ16-2/2021	0.1418	0.0478
165	A/goose/Eastern China/L1204/2012	A/Brown-headed Gull/Tibet/XZQ16-2/2021	0.1438	0.0504
166	A/duck/Eastern China/L1021/2012	A/Brown-headed Gull/Tibet/XZQ16-2/2021	0.1418	0.0446
167	A/Chicken/Changzhou/cz93/2014	A/Brown-headed Gull/Tibet/XZQ16-2/2021	0.1357	0.0472
168	A/whiskered tern/Hubei/BQ10/2020	A/chicken/Fukuoka/T1/2020	0.1296	0.0394
169	A/whiskered tern/Hubei/BQ10/2020	A/chicken/Kagawa/K6T/2020	0.1291	0.0414
170	A/whiskered tern/Hubei/BQ10/2020	A/chicken/Okayama/1T/2020	0.1296	0.0407
171	A/whiskered tern/Hubei/BQ10/2020	A/chicken/Okayama/2T/2020	0.1296	0.0407
172	A/whiskered tern/Hubei/BQ10/2020	A/chicken/Miyazaki/C8T/2020	0.1301	0.0407
173	A/whiskered tern/Hubei/BQ10/2020	A/chicken/Korea/H541/2020	0.1306	0.0394
174	A/whiskered tern/Hubei/BQ10/2020	A/chicken/Miyazaki/G5T/2020	0.1291	0.0407
175	A/whiskered tern/Hubei/BQ10/2020	A/chicken/Kochi/4C/2020	0.1301	0.0414
176	A/whiskered tern/Hubei/BQ10/2020	A/duck/Jiangsu/k1203/2010	0.1392	0.044
177	A/whiskered tern/Hubei/BQ10/2020	A/environment/Xinjiang/1218-WLMQXL001-E/2016	0.1392	0.0433
178	A/whiskered tern/Hubei/BQ10/2020	A/duck/Eastern China/L0722/2012	0.1402	0.044
179	A/whiskered tern/Hubei/BQ10/2020	A/goose/Eastern China/L1204/2012	0.1423	0.0465
180	A/whiskered tern/Hubei/BQ10/2020	A/duck/Eastern China/L1021/2012	0.1402	0.0407
181	A/whiskered tern/Hubei/BQ10/2020	A/Chicken/Changzhou/cz93/2014	0.1341	0.0433
182	A/whooper swan/Shanxi/SX206/2020	A/chicken/Fukuoka/T1/2020	0.1296	0.0401
183	A/whooper swan/Shanxi/SX206/2020	A/chicken/Kagawa/K6T/2020	0.1291	0.042
184	A/whooper swan/Shanxi/SX206/2020	A/chicken/Okayama/1T/2020	0.1296	0.0414
185	A/whooper swan/Shanxi/SX206/2020	A/chicken/Okayama/2T/2020	0.1296	0.0414
186	A/whooper swan/Shanxi/SX206/2020	A/chicken/Miyazaki/C8T/2020	0.1301	0.0414
187	A/whooper swan/Shanxi/SX206/2020	A/chicken/Korea/H541/2020	0.1306	0.0401
188	A/whooper swan/Shanxi/SX206/2020	A/chicken/Miyazaki/G5T/2020	0.1291	0.0414
189	A/whooper swan/Shanxi/SX206/2020	A/chicken/Kochi/4C/2020	0.1301	0.042
190	A/whooper swan/Shanxi/SX206/2020	A/duck/Jiangsu/k1203/2010	0.1392	0.0433
191	A/whooper swan/Shanxi/SX206/2020	A/environment/Xinjiang/1218-WLMQXL001-E/2016	0.1392	0.0427
192	A/whooper swan/Shanxi/SX206/2020	A/duck/Eastern China/L0722/2012	0.1402	0.0433
193	A/whooper swan/Shanxi/SX206/2020	A/goose/Eastern China/L1204/2012	0.1423	0.0459
194	A/whooper swan/Shanxi/SX206/2020	A/duck/Guangdong/s14044/2014	0.1397	0.0504
195	A/whooper swan/Shanxi/SX206/2020	A/duck/Eastern China/L1021/2012	0.1402	0.0401
196	A/whooper swan/Shanxi/SX206/2020	A/Chicken/Changzhou/cz93/2014	0.1331	0.0427
197	A/whooper swan/Henan/SM61/2020	A/chicken/Fukuoka/T1/2020	0.1291	0.0394
198	A/whooper swan/Henan/SM61/2020	A/chicken/Kagawa/K6T/2020	0.1286	0.0414
199	A/whooper swan/Henan/SM61/2020	A/chicken/Okayama/1T/2020	0.1291	0.0407
200	A/whooper swan/Henan/SM61/2020	A/chicken/Okayama/2T/2020	0.1291	0.0407
201	A/whooper swan/Henan/SM61/2020	A/chicken/Miyazaki/C8T/2020	0.1296	0.0407
202	A/whooper swan/Henan/SM61/2020	A/chicken/Korea/H541/2020	0.1301	0.0394
203	A/whooper swan/Henan/SM61/2020	A/chicken/Miyazaki/G5T/2020	0.1286	0.0407
204	A/whooper swan/Henan/SM61/2020	A/chicken/Kochi/4C/2020	0.1296	0.0414
205	A/whooper swan/Henan/SM61/2020	A/duck/Jiangsu/k1203/2010	0.1387	0.044
206	A/whooper swan/Henan/SM61/2020	A/environment/Xinjiang/1218-WLMQXL001-E/2016	0.1387	0.0433
207	A/whooper swan/Henan/SM61/2020	A/duck/Eastern China/L0722/2012	0.1397	0.044
208	A/whooper swan/Henan/SM61/2020	A/goose/Eastern China/L1204/2012	0.1418	0.0465
209	A/whooper swan/Henan/SM61/2020	A/duck/Eastern China/L1021/2012	0.1397	0.0407
210	A/whooper swan/Henan/SM61/2020	A/Chicken/Changzhou/cz93/2014	0.1326	0.0433
211	A/mute swan/Inner Mongolia/w2-1/2020	A/chicken/Fukuoka/T1/2020	0.1286	0.042
212	A/mute swan/Inner Mongolia/w2-1/2020	A/chicken/Kagawa/K6T/2020	0.128	0.044
213	A/mute swan/Inner Mongolia/w2-1/2020	A/chicken/Okayama/1T/2020	0.1286	0.0433
214	A/mute swan/Inner Mongolia/w2-1/2020	A/chicken/Okayama/2T/2020	0.1286	0.0433
215	A/mute swan/Inner Mongolia/w2-1/2020	A/chicken/Miyazaki/C8T/2020	0.1291	0.0433
216	A/mute swan/Inner Mongolia/w2-1/2020	A/chicken/Korea/H541/2020	0.1296	0.042
217	A/mute swan/Inner Mongolia/w2-1/2020	A/chicken/Miyazaki/G5T/2020	0.128	0.0433
218	A/mute swan/Inner Mongolia/w2-1/2020	A/chicken/Kochi/4C/2020	0.1291	0.0427
219	A/mute swan/Inner Mongolia/w2-1/2020	A/duck/Jiangsu/k1203/2010	0.1382	0.0465
220	A/mute swan/Inner Mongolia/w2-1/2020	A/environment/Xinjiang/1218-WLMQXL001-E/2016	0.1382	0.0459
221	A/mute swan/Inner Mongolia/w2-1/2020	A/duck/Eastern China/L0722/2012	0.1392	0.0465
222	A/mute swan/Inner Mongolia/w2-1/2020	A/goose/Eastern China/L1204/2012	0.1413	0.0491
223	A/mute swan/Inner Mongolia/w2-1/2020	A/duck/Eastern China/L1021/2012	0.1392	0.0433
224	A/mute swan/Inner Mongolia/w2-1/2020	A/Chicken/Changzhou/cz93/2014	0.1331	0.0459
225	A/common teal/Shaanxi/SXY1-1/2020	A/chicken/Fukuoka/T1/2020	0.1286	0.0407
226	A/common teal/Shaanxi/SXY1-1/2020	A/chicken/Kagawa/K6T/2020	0.128	0.0427
227	A/common teal/Shaanxi/SXY1-1/2020	A/chicken/Okayama/1T/2020	0.1286	0.042
228	A/common teal/Shaanxi/SXY1-1/2020	A/chicken/Okayama/2T/2020	0.1286	0.042
229	A/common teal/Shaanxi/SXY1-1/2020	A/chicken/Miyazaki/C8T/2020	0.1291	0.042
230	A/common teal/Shaanxi/SXY1-1/2020	A/chicken/Korea/H541/2020	0.1296	0.0407
231	A/common teal/Shaanxi/SXY1-1/2020	A/chicken/Miyazaki/G5T/2020	0.128	0.042
232	A/common teal/Shaanxi/SXY1-1/2020	A/chicken/Kochi/4C/2020	0.1291	0.0427
233	A/duck/Jiangsu/k1203/2010	A/common teal/Shaanxi/SXY1-1/2020	0.1382	0.044
234	A/environment/Xinjiang/1218-WLMQXL001-E/2016	A/common teal/Shaanxi/SXY1-1/2020	0.1382	0.0433
235	A/duck/Eastern China/L0722/2012	A/common teal/Shaanxi/SXY1-1/2020	0.1392	0.044
236	A/goose/Eastern China/L1204/2012	A/common teal/Shaanxi/SXY1-1/2020	0.1413	0.0465
237	A/duck/Eastern China/L1021/2012	A/common teal/Shaanxi/SXY1-1/2020	0.1392	0.042
238	A/common teal/Shaanxi/SXY1-1/2020	A/Chicken/Changzhou/cz93/2014	0.1331	0.0446
239	A/goose/Hunan/S11288/2021	A/chicken/Fukuoka/T1/2020	0.1306	0.0414
240	A/goose/Hunan/S11288/2021	A/chicken/Kagawa/K6T/2020	0.1301	0.0433
241	A/goose/Hunan/S11288/2021	A/chicken/Okayama/1T/2020	0.1306	0.0427
242	A/goose/Hunan/S11288/2021	A/chicken/Okayama/2T/2020	0.1306	0.0427
243	A/goose/Hunan/S11288/2021	A/chicken/Miyazaki/C8T/2020	0.1311	0.0427
244	A/goose/Hunan/S11288/2021	A/chicken/Korea/H541/2020	0.1316	0.0414
245	A/goose/Hunan/S11288/2021	A/chicken/Miyazaki/G5T/2020	0.1306	0.0427
246	A/goose/Hunan/S11288/2021	A/chicken/Kochi/4C/2020	0.1311	0.0433
247	A/goose/Hunan/S11288/2021	A/duck/Jiangsu/k1203/2010	0.1408	0.0452
248	A/goose/Hunan/S11288/2021	A/environment/Xinjiang/1218-WLMQXL001-E/2016	0.1408	0.0446
249	A/goose/Hunan/S11288/2021	A/duck/Eastern China/L0722/2012	0.1418	0.0452
250	A/goose/Hunan/S11288/2021	A/goose/Eastern China/L1204/2012	0.1438	0.0478
251	A/goose/Hunan/S11288/2021	A/duck/Eastern China/L1021/2012	0.1418	0.042
252	A/goose/Hunan/S11288/2021	A/Chicken/Changzhou/cz93/2014	0.1336	0.0446
253	A/duck/Guangdong/S1269/2021	A/chicken/Fukuoka/T1/2020	0.1321	0.0446
254	A/duck/Guangdong/S1269/2021	A/chicken/Kagawa/K6T/2020	0.1316	0.0465
255	A/duck/Guangdong/S1269/2021	A/chicken/Okayama/1T/2020	0.1321	0.0459
256	A/duck/Guangdong/S1269/2021	A/chicken/Okayama/2T/2020	0.1321	0.0459
257	A/duck/Guangdong/S1269/2021	A/chicken/Miyazaki/C8T/2020	0.1326	0.0459
258	A/duck/Guangdong/S1269/2021	A/chicken/Korea/H541/2020	0.1321	0.0446
259	A/duck/Guangdong/S1269/2021	A/chicken/Miyazaki/G5T/2020	0.1316	0.0459
260	A/duck/Guangdong/S1269/2021	A/chicken/Kochi/4C/2020	0.1326	0.0465
261	A/duck/Jiangsu/k1203/2010	A/duck/Guangdong/S1269/2021	0.1418	0.0465
262	A/environment/Xinjiang/1218-WLMQXL001-E/2016	A/duck/Guangdong/S1269/2021	0.1418	0.0459
263	A/duck/Guangdong/S1269/2021	A/duck/Eastern China/L0722/2012	0.1428	0.0465
264	A/goose/Eastern China/L1204/2012	A/duck/Guangdong/S1269/2021	0.1448	0.0491
265	A/duck/Guangdong/S1269/2021	A/duck/Eastern China/L1021/2012	0.1428	0.0433
266	A/duck/Guangdong/S1269/2021	A/Chicken/Changzhou/cz93/2014	0.1347	0.0472
267	A/chicken/Fukuoka/T1/2020	A/black swan/Beijing/1/2021	0.1306	0.0414
268	A/chicken/Kagawa/K6T/2020	A/black swan/Beijing/1/2021	0.1301	0.0433
269	A/chicken/Okayama/1T/2020	A/black swan/Beijing/1/2021	0.1306	0.0427
270	A/chicken/Okayama/2T/2020	A/black swan/Beijing/1/2021	0.1306	0.0427
271	A/chicken/Miyazaki/C8T/2020	A/black swan/Beijing/1/2021	0.1311	0.0427
272	A/chicken/Korea/H541/2020	A/black swan/Beijing/1/2021	0.1316	0.0414
273	A/chicken/Miyazaki/G5T/2020	A/black swan/Beijing/1/2021	0.1301	0.0427
274	A/chicken/Kochi/4C/2020	A/black swan/Beijing/1/2021	0.1311	0.0433
275	A/duck/Jiangsu/k1203/2010	A/black swan/Beijing/1/2021	0.1402	0.0459
276	A/environment/Xinjiang/1218-WLMQXL001-E/2016	A/black swan/Beijing/1/2021	0.1402	0.0452
277	A/duck/Eastern China/L0722/2012	A/black swan/Beijing/1/2021	0.1413	0.0459
278	A/goose/Eastern China/L1204/2012	A/black swan/Beijing/1/2021	0.1433	0.0472
279	A/duck/Eastern China/L1021/2012	A/black swan/Beijing/1/2021	0.1413	0.0427
280	A/Chicken/Changzhou/cz93/2014	A/black swan/Beijing/1/2021	0.1341	0.044
281	A/goose/Liaoning/S1266/2021	A/chicken/Fukuoka/T1/2020	0.1291	0.044
282	A/goose/Liaoning/S1266/2021	A/chicken/Kagawa/K6T/2020	0.1286	0.0459
283	A/goose/Liaoning/S1266/2021	A/chicken/Okayama/1T/2020	0.1291	0.0452
284	A/goose/Liaoning/S1266/2021	A/chicken/Okayama/2T/2020	0.1291	0.0452
285	A/goose/Liaoning/S1266/2021	A/chicken/Miyazaki/C8T/2020	0.1296	0.0452
286	A/goose/Liaoning/S1266/2021	A/chicken/Korea/H541/2020	0.1301	0.044
287	A/goose/Liaoning/S1266/2021	A/chicken/Miyazaki/G5T/2020	0.1286	0.0452
288	A/goose/Liaoning/S1266/2021	A/chicken/Kochi/4C/2020	0.1296	0.0459
289	A/goose/Liaoning/S1266/2021	A/duck/Jiangsu/k1203/2010	0.1392	0.0485
290	A/goose/Liaoning/S1266/2021	A/environment/Xinjiang/1218-WLMQXL001-E/2016	0.1392	0.0478
291	A/goose/Liaoning/S1266/2021	A/duck/Eastern China/L0722/2012	0.1402	0.0485
292	A/goose/Liaoning/S1266/2021	A/goose/Eastern China/L1204/2012	0.1423	0.0498
293	A/goose/Liaoning/S1266/2021	A/duck/Eastern China/L1021/2012	0.1402	0.0452
294	A/goose/Liaoning/S1266/2021	A/Chicken/Changzhou/cz93/2014	0.1331	0.0491
295	A/Duck/Shandong/21644-7/2021	A/chicken/Fukuoka/T1/2020	0.1291	0.0446
296	A/Duck/Shandong/21644-7/2021	A/chicken/Kagawa/K6T/2020	0.1286	0.0465
297	A/Duck/Shandong/21644-7/2021	A/chicken/Okayama/1T/2020	0.1291	0.0459
298	A/Duck/Shandong/21644-7/2021	A/chicken/Okayama/2T/2020	0.1291	0.0459
299	A/Duck/Shandong/21644-7/2021	A/chicken/Miyazaki/C8T/2020	0.1296	0.0459
300	A/Duck/Shandong/21644-7/2021	A/chicken/Korea/H541/2020	0.1301	0.0446
301	A/Duck/Shandong/21644-7/2021	A/chicken/Miyazaki/G5T/2020	0.1286	0.0459
302	A/Duck/Shandong/21644-7/2021	A/chicken/Kochi/4C/2020	0.1296	0.0465
303	A/Duck/Shandong/21644-7/2021	A/duck/Jiangsu/k1203/2010	0.1397	0.0491
304	A/environment/Xinjiang/1218-WLMQXL001-E/2016	A/Duck/Shandong/21644-7/2021	0.1397	0.0485
305	A/Duck/Shandong/21644-7/2021	A/duck/Eastern China/L0722/2012	0.1408	0.0491
306	A/goose/Eastern China/L1204/2012	A/Duck/Shandong/21644-7/2021	0.1428	0.0491
307	A/Duck/Shandong/21644-7/2021	A/duck/Eastern China/L1021/2012	0.1408	0.0459
308	A/Duck/Shandong/21644-7/2021	A/Chicken/Changzhou/cz93/2014	0.1336	0.0485
309	A/Whooper swan/Sanmenxia/G2/2020	A/chicken/Fukuoka/T1/2020	0.1311	0.0416
310	A/Whooper swan/Sanmenxia/G2/2020	A/chicken/Kagawa/K6T/2020	0.1306	0.0436
311	A/Whooper swan/Sanmenxia/G2/2020	A/chicken/Okayama/1T/2020	0.1311	0.0429
312	A/Whooper swan/Sanmenxia/G2/2020	A/chicken/Okayama/2T/2020	0.13	0.0429
313	A/Whooper swan/Sanmenxia/G2/2020	A/chicken/Miyazaki/C8T/2020	0.1302	0.0429
314	A/Whooper swan/Sanmenxia/G2/2020	A/chicken/Korea/H541/2020	0.1321	0.0407
315	A/Whooper swan/Sanmenxia/G2/2020	A/chicken/Miyazaki/G5T/2020	0.1306	0.0429
316	A/Whooper swan/Sanmenxia/G2/2020	A/chicken/Kochi/4C/2020	0.1302	0.0436
317	A/Whooper swan/Sanmenxia/G2/2020	A/duck/Jiangsu/k1203/2010	0.1388	0.0452
318	A/Whooper swan/Sanmenxia/G2/2020	A/environment/Xinjiang/1218-WLMQXL001-E/2016	0.1383	0.0446
319	A/Whooper swan/Sanmenxia/G2/2020	A/duck/Eastern China/L0722/2012	0.1413	0.0452
320	A/Whooper swan/Sanmenxia/G2/2020	A/goose/Eastern China/L1204/2012	0.1433	0.0465
321	A/Whooper swan/Sanmenxia/G2/2020	A/duck/Eastern China/L1021/2012	0.1413	0.042
322	A/Whooper swan/Sanmenxia/G2/2020	A/Chicken/Changzhou/cz93/2014	0.1328	0.0448
323	A/Whooper swan/Sanmenxia/Y12/2020	A/chicken/Fukuoka/T1/2020	0.1306	0.042
324	A/Whooper swan/Sanmenxia/Y12/2020	A/chicken/Kagawa/K6T/2020	0.1301	0.044
325	A/Whooper swan/Sanmenxia/Y12/2020	A/chicken/Okayama/1T/2020	0.1306	0.0433
326	A/Whooper swan/Sanmenxia/Y12/2020	A/chicken/Okayama/2T/2020	0.1306	0.0433
327	A/Whooper swan/Sanmenxia/Y12/2020	A/chicken/Miyazaki/C8T/2020	0.1311	0.042
328	A/Whooper swan/Sanmenxia/Y12/2020	A/chicken/Korea/H541/2020	0.1316	0.042
329	A/Whooper swan/Sanmenxia/Y12/2020	A/chicken/Miyazaki/G5T/2020	0.1301	0.0433
330	A/Whooper swan/Sanmenxia/Y12/2020	A/chicken/Kochi/4C/2020	0.1311	0.044
331	A/Whooper swan/Sanmenxia/Y12/2020	A/duck/Jiangsu/k1203/2010	0.1397	0.044
332	A/Whooper swan/Sanmenxia/Y12/2020	A/environment/Xinjiang/1218-WLMQXL001-E/2016	0.1397	0.0433
333	A/Whooper swan/Sanmenxia/Y12/2020	A/duck/Eastern China/L0722/2012	0.1408	0.044
334	A/Whooper swan/Sanmenxia/Y12/2020	A/goose/Eastern China/L1204/2012	0.1428	0.0452
335	A/Whooper swan/Sanmenxia/Y12/2020	A/duck/Shandong/Q1/2013	0.1377	0.0504
336	A/Whooper swan/Sanmenxia/Y12/2020	A/duck/Guangdong/s14044/2014	0.1402	0.0498
337	A/Whooper swan/Sanmenxia/Y12/2020	A/duck/Eastern China/L1021/2012	0.1408	0.042
338	A/Whooper swan/Sanmenxia/Y12/2020	A/Chicken/Changzhou/cz93/2014	0.1341	0.0459
339	A/Goose/Shandong/21369-4/2021	A/chicken/Fukuoka/T1/2020	0.1306	0.0407
340	A/Goose/Shandong/21369-4/2021	A/chicken/Kagawa/K6T/2020	0.1301	0.0427
341	A/Goose/Shandong/21369-4/2021	A/chicken/Okayama/1T/2020	0.1306	0.042
342	A/Goose/Shandong/21369-4/2021	A/chicken/Okayama/2T/2020	0.1306	0.042
343	A/Goose/Shandong/21369-4/2021	A/chicken/Miyazaki/C8T/2020	0.1311	0.042
344	A/Goose/Shandong/21369-4/2021	A/chicken/Korea/H541/2020	0.1316	0.0407
345	A/Goose/Shandong/21369-4/2021	A/chicken/Miyazaki/G5T/2020	0.1301	0.042
346	A/Goose/Shandong/21369-4/2021	A/chicken/Kochi/4C/2020	0.1311	0.0427
347	A/Goose/Shandong/21369-4/2021	A/duck/Jiangsu/k1203/2010	0.1402	0.0452
348	A/Goose/Shandong/21369-4/2021	A/environment/Xinjiang/1218-WLMQXL001-E/2016	0.1402	0.0446
349	A/Goose/Shandong/21369-4/2021	A/duck/Eastern China/L0722/2012	0.1413	0.0452
350	A/Goose/Shandong/21369-4/2021	A/goose/Eastern China/L1204/2012	0.1433	0.0465
351	A/Goose/Shandong/21369-4/2021	A/duck/Eastern China/L1021/2012	0.1413	0.042
352	A/Goose/Shandong/21369-4/2021	A/Chicken/Changzhou/cz93/2014	0.1341	0.0446
353	A/pheasant/Hebei/B02/2021	A/chicken/Fukuoka/T1/2020	0.1316	0.042
354	A/pheasant/Hebei/B02/2021	A/chicken/Kagawa/K6T/2020	0.1311	0.044
355	A/pheasant/Hebei/B02/2021	A/chicken/Okayama/1T/2020	0.1316	0.0433
356	A/pheasant/Hebei/B02/2021	A/chicken/Okayama/2T/2020	0.1305	0.0433
357	A/pheasant/Hebei/B02/2021	A/chicken/Miyazaki/C8T/2020	0.1307	0.0433
358	A/pheasant/Hebei/B02/2021	A/chicken/Korea/H541/2020	0.1326	0.042
359	A/pheasant/Hebei/B02/2021	A/chicken/Miyazaki/G5T/2020	0.1311	0.0433
360	A/pheasant/Hebei/B02/2021	A/chicken/Kochi/4C/2020	0.1307	0.044
361	A/pheasant/Hebei/B02/2021	A/duck/Jiangsu/k1203/2010	0.1398	0.0465
362	A/pheasant/Hebei/B02/2021	A/environment/Xinjiang/1218-WLMQXL001-E/2016	0.1393	0.0459
363	A/pheasant/Hebei/B02/2021	A/duck/Eastern China/L0722/2012	0.1423	0.0465
364	A/pheasant/Hebei/B02/2021	A/goose/Eastern China/L1204/2012	0.1443	0.0478
365	A/pheasant/Hebei/B02/2021	A/duck/Eastern China/L1021/2012	0.1423	0.0433
366	A/pheasant/Hebei/B02/2021	A/Chicken/Changzhou/cz93/2014	0.1333	0.0459
367	A/goose/Hebei/HG12/2021	A/chicken/Fukuoka/T1/2020	0.1306	0.0401
368	A/goose/Hebei/HG12/2021	A/chicken/Kagawa/K6T/2020	0.1301	0.042
369	A/goose/Hebei/HG12/2021	A/chicken/Okayama/1T/2020	0.1306	0.0414
370	A/goose/Hebei/HG12/2021	A/chicken/Okayama/2T/2020	0.129	0.0414
371	A/goose/Hebei/HG12/2021	A/chicken/Miyazaki/C8T/2020	0.1296	0.0414
372	A/goose/Hebei/HG12/2021	A/chicken/Korea/H541/2020	0.1316	0.0401
373	A/goose/Hebei/HG12/2021	A/chicken/Miyazaki/G5T/2020	0.1301	0.0414
374	A/goose/Hebei/HG12/2021	A/chicken/Kochi/4C/2020	0.1297	0.042
375	A/goose/Hebei/HG12/2021	A/duck/Jiangsu/k1203/2010	0.1383	0.0446
376	A/goose/Hebei/HG12/2021	A/environment/Xinjiang/1218-WLMQXL001-E/2016	0.1388	0.044
377	A/goose/Hebei/HG12/2021	A/duck/Eastern China/L0722/2012	0.1413	0.0446
378	A/goose/Hebei/HG12/2021	A/goose/Eastern China/L1204/2012	0.1433	0.0459
379	A/goose/Hebei/HG12/2021	A/duck/Guangdong/s14044/2014	0.1388	0.0504
380	A/goose/Hebei/HG12/2021	A/duck/Eastern China/L1021/2012	0.1413	0.0414
381	A/goose/Hebei/HG12/2021	A/Chicken/Changzhou/cz93/2014	0.1328	0.044
382	A/Duck/Shandong/21644-1/2021	A/chicken/Fukuoka/T1/2020	0.1316	0.0433
383	A/Duck/Shandong/21644-1/2021	A/chicken/Kagawa/K6T/2020	0.1311	0.0452
384	A/Duck/Shandong/21644-1/2021	A/chicken/Okayama/1T/2020	0.1316	0.0446
385	A/Duck/Shandong/21644-1/2021	A/chicken/Okayama/2T/2020	0.1316	0.0446
386	A/Duck/Shandong/21644-1/2021	A/chicken/Miyazaki/C8T/2020	0.1321	0.0446
387	A/Duck/Shandong/21644-1/2021	A/chicken/Korea/H541/2020	0.1326	0.0433
388	A/Duck/Shandong/21644-1/2021	A/chicken/Miyazaki/G5T/2020	0.1311	0.0446
389	A/Duck/Shandong/21644-1/2021	A/chicken/Kochi/4C/2020	0.1321	0.0452
390	A/Duck/Shandong/21644-1/2021	A/duck/Jiangsu/k1203/2010	0.1413	0.0478
391	A/environment/Xinjiang/1218-WLMQXL001-E/2016	A/Duck/Shandong/21644-1/2021	0.1413	0.0472
392	A/Duck/Shandong/21644-1/2021	A/duck/Eastern China/L0722/2012	0.1423	0.0478
393	A/goose/Eastern China/L1204/2012	A/Duck/Shandong/21644-1/2021	0.1443	0.0504
394	A/Duck/Shandong/21644-1/2021	A/duck/Eastern China/L1021/2012	0.1423	0.0446
395	A/Duck/Shandong/21644-1/2021	A/Chicken/Changzhou/cz93/2014	0.1352	0.0472
396	A/Whooper swan/Sanmenxia/H735/2020	A/chicken/Fukuoka/T1/2020	0.1301	0.0401
397	A/Whooper swan/Sanmenxia/H735/2020	A/chicken/Kagawa/K6T/2020	0.1296	0.042
398	A/Whooper swan/Sanmenxia/H735/2020	A/chicken/Okayama/1T/2020	0.1301	0.0414
399	A/Whooper swan/Sanmenxia/H735/2020	A/chicken/Okayama/2T/2020	0.1301	0.0414
400	A/Whooper swan/Sanmenxia/H735/2020	A/chicken/Miyazaki/C8T/2020	0.1306	0.0414
401	A/Whooper swan/Sanmenxia/H735/2020	A/chicken/Korea/H541/2020	0.1311	0.0401
402	A/Whooper swan/Sanmenxia/H735/2020	A/chicken/Miyazaki/G5T/2020	0.1296	0.0414
403	A/Whooper swan/Sanmenxia/H735/2020	A/chicken/Kochi/4C/2020	0.1306	0.042
404	A/Whooper swan/Sanmenxia/H735/2020	A/duck/Jiangsu/k1203/2010	0.1397	0.0446
405	A/Whooper swan/Sanmenxia/H735/2020	A/environment/Xinjiang/1218-WLMQXL001-E/2016	0.1397	0.044
406	A/Whooper swan/Sanmenxia/H735/2020	A/duck/Eastern China/L0722/2012	0.1408	0.0446
407	A/Whooper swan/Sanmenxia/H735/2020	A/goose/Eastern China/L1204/2012	0.1428	0.0459
408	A/Whooper swan/Sanmenxia/H735/2020	A/duck/Guangdong/s14044/2014	0.1402	0.0504
409	A/Whooper swan/Sanmenxia/H735/2020	A/duck/Eastern China/L1021/2012	0.1408	0.0414
410	A/Whooper swan/Sanmenxia/H735/2020	A/Chicken/Changzhou/cz93/2014	0.1336	0.044
411	A/Chlidonias hybrida/Hubei/55/2020	A/chicken/Fukuoka/T1/2020	0.1306	0.0407
412	A/Chlidonias hybrida/Hubei/55/2020	A/chicken/Kagawa/K6T/2020	0.1301	0.0427
413	A/Chlidonias hybrida/Hubei/55/2020	A/chicken/Okayama/1T/2020	0.1306	0.0421
414	A/Chlidonias hybrida/Hubei/55/2020	A/chicken/Okayama/2T/2020	0.1295	0.0421
415	A/Chlidonias hybrida/Hubei/55/2020	A/chicken/Miyazaki/C8T/2020	0.1296	0.0421
416	A/Chlidonias hybrida/Hubei/55/2020	A/chicken/Korea/H541/2020	0.1316	0.0401
417	A/Chlidonias hybrida/Hubei/55/2020	A/chicken/Miyazaki/G5T/2020	0.1301	0.0427
418	A/Chlidonias hybrida/Hubei/55/2020	A/chicken/Kochi/4C/2020	0.1297	0.0427
419	A/duck/Jiangsu/k1203/2010	A/Chlidonias hybrida/Hubei/55/2020	0.1388	0.0446
420	A/environment/Xinjiang/1218-WLMQXL001-E/2016	A/Chlidonias hybrida/Hubei/55/2020	0.1383	0.044
421	A/duck/Eastern China/L0722/2012	A/Chlidonias hybrida/Hubei/55/2020	0.1413	0.0446
422	A/goose/Eastern China/L1204/2012	A/Chlidonias hybrida/Hubei/55/2020	0.1433	0.0472
423	A/duck/Eastern China/L1021/2012	A/Chlidonias hybrida/Hubei/55/2020	0.1413	0.0414
424	A/Chlidonias hybrida/Hubei/55/2020	A/Chicken/Changzhou/cz93/2014	0.1323	0.0439
425	A/Duck/Sichuan/21022-4/2021	A/chicken/Fukuoka/T1/2020	0.1291	0.0414
426	A/Duck/Sichuan/21022-4/2021	A/chicken/Kagawa/K6T/2020	0.1286	0.0433
427	A/Duck/Sichuan/21022-4/2021	A/chicken/Okayama/1T/2020	0.1291	0.0427
428	A/Duck/Sichuan/21022-4/2021	A/chicken/Okayama/2T/2020	0.1291	0.0427
429	A/Duck/Sichuan/21022-4/2021	A/chicken/Miyazaki/C8T/2020	0.1296	0.0427
430	A/Duck/Sichuan/21022-4/2021	A/chicken/Korea/H541/2020	0.1301	0.0414
431	A/Duck/Sichuan/21022-4/2021	A/chicken/Miyazaki/G5T/2020	0.1286	0.0427
432	A/Duck/Sichuan/21022-4/2021	A/chicken/Kochi/4C/2020	0.1296	0.0433
433	A/Duck/Sichuan/21022-4/2021	A/duck/Jiangsu/k1203/2010	0.1387	0.0459
434	A/environment/Xinjiang/1218-WLMQXL001-E/2016	A/Duck/Sichuan/21022-4/2021	0.1387	0.0452
435	A/Duck/Sichuan/21022-4/2021	A/duck/Eastern China/L0722/2012	0.1397	0.0459
436	A/goose/Eastern China/L1204/2012	A/Duck/Sichuan/21022-4/2021	0.1418	0.0485
437	A/Duck/Sichuan/21022-4/2021	A/duck/Eastern China/L1021/2012	0.1397	0.0427
438	A/Duck/Sichuan/21022-4/2021	A/Chicken/Changzhou/cz93/2014	0.1326	0.0452
439	A/Duck/Sichuan/21044-2/2021	A/chicken/Fukuoka/T1/2020	0.1306	0.0433
440	A/Duck/Sichuan/21044-2/2021	A/chicken/Kagawa/K6T/2020	0.1301	0.044
441	A/Duck/Sichuan/21044-2/2021	A/chicken/Okayama/1T/2020	0.1306	0.0446
442	A/Duck/Sichuan/21044-2/2021	A/chicken/Okayama/2T/2020	0.1306	0.0446
443	A/Duck/Sichuan/21044-2/2021	A/chicken/Miyazaki/C8T/2020	0.1311	0.0433
444	A/Duck/Sichuan/21044-2/2021	A/chicken/Korea/H541/2020	0.1316	0.0433
445	A/Duck/Sichuan/21044-2/2021	A/chicken/Miyazaki/G5T/2020	0.1301	0.0446
446	A/Duck/Sichuan/21044-2/2021	A/chicken/Kochi/4C/2020	0.1311	0.0452
447	A/Duck/Sichuan/21044-2/2021	A/duck/Jiangsu/k1203/2010	0.1402	0.0465
448	A/environment/Xinjiang/1218-WLMQXL001-E/2016	A/Duck/Sichuan/21044-2/2021	0.1402	0.0459
449	A/Duck/Sichuan/21044-2/2021	A/duck/Eastern China/L0722/2012	0.1413	0.0465
450	A/goose/Eastern China/L1204/2012	A/Duck/Sichuan/21044-2/2021	0.1433	0.0491
451	A/Duck/Sichuan/21044-2/2021	A/duck/Eastern China/L1021/2012	0.1413	0.0433
452	A/Duck/Sichuan/21044-2/2021	A/Chicken/Changzhou/cz93/2014	0.1331	0.0446
453	A/Chicken/Liaoning/21346-2/2021	A/chicken/Fukuoka/T1/2020	0.1311	0.0407
454	A/Chicken/Liaoning/21346-2/2021	A/chicken/Kagawa/K6T/2020	0.1306	0.0427
455	A/chicken/Okayama/1T/2020	A/Chicken/Liaoning/21346-2/2021	0.1311	0.042
456	A/chicken/Okayama/2T/2020	A/Chicken/Liaoning/21346-2/2021	0.1311	0.042
457	A/chicken/Miyazaki/C8T/2020	A/Chicken/Liaoning/21346-2/2021	0.1316	0.042
458	A/Chicken/Liaoning/21346-2/2021	A/chicken/Korea/H541/2020	0.1321	0.0407
459	A/chicken/Miyazaki/G5T/2020	A/Chicken/Liaoning/21346-2/2021	0.1316	0.042
460	A/Chicken/Liaoning/21346-2/2021	A/chicken/Kochi/4C/2020	0.1316	0.0427
461	A/duck/Jiangsu/k1203/2010	A/Chicken/Liaoning/21346-2/2021	0.1408	0.0452
462	A/environment/Xinjiang/1218-WLMQXL001-E/2016	A/Chicken/Liaoning/21346-2/2021	0.1408	0.0446
463	A/duck/Eastern China/L0722/2012	A/Chicken/Liaoning/21346-2/2021	0.1418	0.0452
464	A/goose/Eastern China/L1204/2012	A/Chicken/Liaoning/21346-2/2021	0.1438	0.0478
465	A/duck/Eastern China/L1021/2012	A/Chicken/Liaoning/21346-2/2021	0.1418	0.042
466	A/Chicken/Liaoning/21346-2/2021	A/Chicken/Changzhou/cz93/2014	0.1347	0.0446
467	A/Whooper swan/Sanmenxia/Y36/2020	A/chicken/Fukuoka/T1/2020	0.1291	0.042
468	A/Whooper swan/Sanmenxia/Y36/2020	A/chicken/Kagawa/K6T/2020	0.1286	0.044
469	A/Whooper swan/Sanmenxia/Y36/2020	A/chicken/Okayama/1T/2020	0.1291	0.0433
470	A/Whooper swan/Sanmenxia/Y36/2020	A/chicken/Okayama/2T/2020	0.1279	0.0433
471	A/Whooper swan/Sanmenxia/Y36/2020	A/chicken/Miyazaki/C8T/2020	0.1281	0.0433
472	A/Whooper swan/Sanmenxia/Y36/2020	A/chicken/Korea/H541/2020	0.1301	0.042
473	A/Whooper swan/Sanmenxia/Y36/2020	A/chicken/Miyazaki/G5T/2020	0.1286	0.0433
474	A/Whooper swan/Sanmenxia/Y36/2020	A/chicken/Kochi/4C/2020	0.1282	0.044
475	A/Whooper swan/Sanmenxia/Y36/2020	A/duck/Jiangsu/k1203/2010	0.1373	0.0465
476	A/Whooper swan/Sanmenxia/Y36/2020	A/environment/Xinjiang/1218-WLMQXL001-E/2016	0.1368	0.0459
477	A/Whooper swan/Sanmenxia/Y36/2020	A/duck/Eastern China/L0722/2012	0.1397	0.0465
478	A/Whooper swan/Sanmenxia/Y36/2020	A/goose/Eastern China/L1204/2012	0.1418	0.0491
479	A/Whooper swan/Sanmenxia/Y36/2020	A/duck/Eastern China/L1021/2012	0.1397	0.0433
480	A/Whooper swan/Sanmenxia/Y36/2020	A/Chicken/Changzhou/cz93/2014	0.1308	0.0459
481	A/chicken/Tokushima/B2T/2020	A/chicken/Fukuoka/T1/2020	0.1306	0.0427
482	A/chicken/Tokushima/B2T/2020	A/chicken/Kagawa/K6T/2020	0.1301	0.0446
483	A/chicken/Tokushima/B2T/2020	A/chicken/Okayama/1T/2020	0.1306	0.044
484	A/chicken/Tokushima/B2T/2020	A/chicken/Okayama/2T/2020	0.1291	0.044
485	A/chicken/Tokushima/B2T/2020	A/chicken/Miyazaki/C8T/2020	0.1296	0.044
486	A/chicken/Tokushima/B2T/2020	A/chicken/Korea/H541/2020	0.1316	0.042
487	A/chicken/Tokushima/B2T/2020	A/chicken/Miyazaki/G5T/2020	0.1301	0.0446
488	A/chicken/Tokushima/B2T/2020	A/chicken/Kochi/4C/2020	0.1297	0.0446
489	A/duck/Jiangsu/k1203/2010	A/chicken/Tokushima/B2T/2020	0.1386	0.0465
490	A/environment/Xinjiang/1218-WLMQXL001-E/2016	A/chicken/Tokushima/B2T/2020	0.1386	0.0459
491	A/duck/Eastern China/L0722/2012	A/chicken/Tokushima/B2T/2020	0.1413	0.0465
492	A/goose/Eastern China/L1204/2012	A/chicken/Tokushima/B2T/2020	0.1433	0.0491
493	A/duck/Eastern China/L1021/2012	A/chicken/Tokushima/B2T/2020	0.1413	0.0433
494	A/chicken/Tokushima/B2T/2020	A/Chicken/Changzhou/cz93/2014	0.1326	0.0446
495	A/grebe/Shaanxi/SD001/2021	A/chicken/Fukuoka/T1/2020	0.1306	0.044
496	A/grebe/Shaanxi/SD001/2021	A/chicken/Kagawa/K6T/2020	0.1301	0.0459
497	A/grebe/Shaanxi/SD001/2021	A/chicken/Okayama/1T/2020	0.1306	0.0452
498	A/grebe/Shaanxi/SD001/2021	A/chicken/Okayama/2T/2020	0.1306	0.0452
499	A/grebe/Shaanxi/SD001/2021	A/chicken/Miyazaki/C8T/2020	0.1311	0.0452
500	A/grebe/Shaanxi/SD001/2021	A/chicken/Korea/H541/2020	0.1316	0.044
501	A/grebe/Shaanxi/SD001/2021	A/chicken/Miyazaki/G5T/2020	0.1301	0.044
502	A/grebe/Shaanxi/SD001/2021	A/chicken/Kochi/4C/2020	0.1311	0.0459
503	A/grebe/Shaanxi/SD001/2021	A/duck/Jiangsu/k1203/2010	0.1402	0.0485
504	A/grebe/Shaanxi/SD001/2021	A/environment/Xinjiang/1218-WLMQXL001-E/2016	0.1402	0.0478
505	A/grebe/Shaanxi/SD001/2021	A/duck/Eastern China/L0722/2012	0.1413	0.0485
506	A/grebe/Shaanxi/SD001/2021	A/duck/Eastern China/L1021/2012	0.1413	0.0452
507	A/grebe/Shaanxi/SD001/2021	A/Chicken/Changzhou/cz93/2014	0.1331	0.0465
508	A/chicken/Fukuoka/T1/2020	A/chicken/Chiba/G1C/2021	0.1301	0.0427
509	A/chicken/Kagawa/K6T/2020	A/chicken/Chiba/G1C/2021	0.1296	0.0446
510	A/chicken/Okayama/1T/2020	A/chicken/Chiba/G1C/2021	0.1301	0.044
511	A/chicken/Okayama/2T/2020	A/chicken/Chiba/G1C/2021	0.1286	0.044
512	A/chicken/Miyazaki/C8T/2020	A/chicken/Chiba/G1C/2021	0.1291	0.044
513	A/chicken/Korea/H541/2020	A/chicken/Chiba/G1C/2021	0.1311	0.042
514	A/chicken/Miyazaki/G5T/2020	A/chicken/Chiba/G1C/2021	0.1296	0.0446
515	A/chicken/Kochi/4C/2020	A/chicken/Chiba/G1C/2021	0.1292	0.0446
516	A/duck/Jiangsu/k1203/2010	A/chicken/Chiba/G1C/2021	0.1381	0.0452
517	A/environment/Xinjiang/1218-WLMQXL001-E/2016	A/chicken/Chiba/G1C/2021	0.1381	0.0446
518	A/duck/Eastern China/L0722/2012	A/chicken/Chiba/G1C/2021	0.1408	0.0452
519	A/goose/Eastern China/L1204/2012	A/chicken/Chiba/G1C/2021	0.1428	0.0478
520	A/duck/Eastern China/L1021/2012	A/chicken/Chiba/G1C/2021	0.1408	0.042
521	A/chicken/Chiba/G1C/2021	A/Chicken/Changzhou/cz93/2014	0.1321	0.0433
522	A/mute swan/Ibaraki/080203C/2021	A/chicken/Fukuoka/T1/2020	0.1306	0.0414
523	A/mute swan/Ibaraki/080203C/2021	A/chicken/Kagawa/K6T/2020	0.1301	0.0434
524	A/mute swan/Ibaraki/080203C/2021	A/chicken/Okayama/1T/2020	0.1306	0.0427
525	A/mute swan/Ibaraki/080203C/2021	A/chicken/Okayama/2T/2020	0.1291	0.0427
526	A/mute swan/Ibaraki/080203C/2021	A/chicken/Miyazaki/C8T/2020	0.1296	0.0427
527	A/mute swan/Ibaraki/080203C/2021	A/chicken/Korea/H541/2020	0.1316	0.0407
528	A/mute swan/Ibaraki/080203C/2021	A/chicken/Miyazaki/G5T/2020	0.1301	0.0433
529	A/mute swan/Ibaraki/080203C/2021	A/chicken/Kochi/4C/2020	0.1297	0.0433
530	A/mute swan/Ibaraki/080203C/2021	A/duck/Jiangsu/k1203/2010	0.1387	0.0452
531	A/mute swan/Ibaraki/080203C/2021	A/environment/Xinjiang/1218-WLMQXL001-E/2016	0.1387	0.0446
532	A/mute swan/Ibaraki/080203C/2021	A/duck/Eastern China/L0722/2012	0.1413	0.0452
533	A/mute swan/Ibaraki/080203C/2021	A/goose/Eastern China/L1204/2012	0.1433	0.0478
534	A/mute swan/Ibaraki/080203C/2021	A/duck/Eastern China/L1021/2012	0.1413	0.042
535	A/mute swan/Ibaraki/080203C/2021	A/Chicken/Changzhou/cz93/2014	0.1327	0.0433
536	A/chicken/Fukuoka/T1/2020	A/chicken/Chiba/J6T/2021	0.1296	0.0414
537	A/chicken/Kagawa/K6T/2020	A/chicken/Chiba/J6T/2021	0.1291	0.0434
538	A/chicken/Okayama/1T/2020	A/chicken/Chiba/J6T/2021	0.1296	0.0427
539	A/chicken/Okayama/2T/2020	A/chicken/Chiba/J6T/2021	0.1281	0.0427
540	A/chicken/Miyazaki/C8T/2020	A/chicken/Chiba/J6T/2021	0.1286	0.0427
541	A/chicken/Korea/H541/2020	A/chicken/Chiba/J6T/2021	0.1306	0.0407
542	A/chicken/Miyazaki/G5T/2020	A/chicken/Chiba/J6T/2021	0.1291	0.0433
543	A/chicken/Kochi/4C/2020	A/chicken/Chiba/J6T/2021	0.1287	0.0433
544	A/duck/Jiangsu/k1203/2010	A/chicken/Chiba/J6T/2021	0.1376	0.0452
545	A/environment/Xinjiang/1218-WLMQXL001-E/2016	A/chicken/Chiba/J6T/2021	0.1376	0.0446
546	A/duck/Eastern China/L0722/2012	A/chicken/Chiba/J6T/2021	0.1402	0.0452
547	A/goose/Eastern China/L1204/2012	A/chicken/Chiba/J6T/2021	0.1423	0.0465
548	A/duck/Eastern China/L1021/2012	A/chicken/Chiba/J6T/2021	0.1402	0.042
549	A/chicken/Chiba/J6T/2021	A/Chicken/Changzhou/cz93/2014	0.1316	0.0446
550	A/duck/Chiba/D1B-4T/2021	A/chicken/Fukuoka/T1/2020	0.1301	0.0414
551	A/duck/Chiba/D1B-4T/2021	A/chicken/Kagawa/K6T/2020	0.1296	0.0434
552	A/duck/Chiba/D1B-4T/2021	A/chicken/Okayama/1T/2020	0.1301	0.0427
553	A/duck/Chiba/D1B-4T/2021	A/chicken/Okayama/2T/2020	0.1286	0.0427
554	A/duck/Chiba/D1B-4T/2021	A/chicken/Miyazaki/C8T/2020	0.1291	0.0427
555	A/duck/Chiba/D1B-4T/2021	A/chicken/Korea/H541/2020	0.1311	0.0407
556	A/duck/Chiba/D1B-4T/2021	A/chicken/Miyazaki/G5T/2020	0.1296	0.0433
557	A/duck/Chiba/D1B-4T/2021	A/chicken/Kochi/4C/2020	0.1292	0.0433
558	A/duck/Jiangsu/k1203/2010	A/duck/Chiba/D1B-4T/2021	0.1381	0.0452
559	A/environment/Xinjiang/1218-WLMQXL001-E/2016	A/duck/Chiba/D1B-4T/2021	0.1381	0.0446
560	A/duck/Eastern China/L0722/2012	A/duck/Chiba/D1B-4T/2021	0.1408	0.0452
561	A/goose/Eastern China/L1204/2012	A/duck/Chiba/D1B-4T/2021	0.1428	0.0465
562	A/duck/Eastern China/L1021/2012	A/duck/Chiba/D1B-4T/2021	0.1408	0.042
563	A/duck/Chiba/D1B-4T/2021	A/Chicken/Changzhou/cz93/2014	0.1321	0.0446
564	A/chicken/Fukuoka/T1/2020	A/chicken/Chiba/K5C/2021	0.1296	0.042
565	A/chicken/Kagawa/K6T/2020	A/chicken/Chiba/K5C/2021	0.1291	0.044
566	A/chicken/Okayama/1T/2020	A/chicken/Chiba/K5C/2021	0.1296	0.0433
567	A/chicken/Okayama/2T/2020	A/chicken/Chiba/K5C/2021	0.1281	0.0433
568	A/chicken/Miyazaki/C8T/2020	A/chicken/Chiba/K5C/2021	0.1286	0.0433
569	A/chicken/Korea/H541/2020	A/chicken/Chiba/K5C/2021	0.1306	0.0414
570	A/chicken/Miyazaki/G5T/2020	A/chicken/Chiba/K5C/2021	0.1291	0.044
571	A/chicken/Kochi/4C/2020	A/chicken/Chiba/K5C/2021	0.1287	0.044
572	A/duck/Jiangsu/k1203/2010	A/chicken/Chiba/K5C/2021	0.1376	0.0459
573	A/environment/Xinjiang/1218-WLMQXL001-E/2016	A/chicken/Chiba/K5C/2021	0.1376	0.0452
574	A/duck/Eastern China/L0722/2012	A/chicken/Chiba/K5C/2021	0.1402	0.0459
575	A/goose/Eastern China/L1204/2012	A/chicken/Chiba/K5C/2021	0.1423	0.0472
576	A/duck/Eastern China/L1021/2012	A/chicken/Chiba/K5C/2021	0.1402	0.0427
577	A/chicken/Chiba/K5C/2021	A/Chicken/Changzhou/cz93/2014	0.1316	0.0452
578	A/chicken/Miyazaki/K1T/2021	A/chicken/Fukuoka/T1/2020	0.1311	0.0408
579	A/chicken/Miyazaki/K1T/2021	A/chicken/Kagawa/K6T/2020	0.1306	0.0427
580	A/chicken/Okayama/1T/2020	A/chicken/Miyazaki/K1T/2021	0.1311	0.0421
581	A/chicken/Okayama/2T/2020	A/chicken/Miyazaki/K1T/2021	0.1297	0.0421
582	A/chicken/Miyazaki/K1T/2021	A/chicken/Miyazaki/C8T/2020	0.1302	0.0421
583	A/chicken/Miyazaki/K1T/2021	A/chicken/Korea/H541/2020	0.1321	0.0401
584	A/chicken/Miyazaki/K1T/2021	A/chicken/Miyazaki/G5T/2020	0.1306	0.0427
585	A/chicken/Miyazaki/K1T/2021	A/chicken/Kochi/4C/2020	0.1302	0.0427
586	A/duck/Jiangsu/k1203/2010	A/chicken/Miyazaki/K1T/2021	0.1393	0.0446
587	A/environment/Xinjiang/1218-WLMQXL001-E/2016	A/chicken/Miyazaki/K1T/2021	0.1393	0.044
588	A/duck/Eastern China/L0722/2012	A/chicken/Miyazaki/K1T/2021	0.1418	0.0446
589	A/goose/Eastern China/L1204/2012	A/chicken/Miyazaki/K1T/2021	0.1438	0.0452
590	A/duck/Shandong/Q1/2013	A/chicken/Miyazaki/K1T/2021	0.1387	0.0504
591	A/duck/Guangdong/s14044/2014	A/chicken/Miyazaki/K1T/2021	0.1398	0.0504
592	A/duck/Eastern China/L1021/2012	A/chicken/Miyazaki/K1T/2021	0.1418	0.0414
593	A/chicken/Miyazaki/K1T/2021	A/Chicken/Changzhou/cz93/2014	0.1327	0.0439
594	A/duck/Czech Republic/6653-15/2021	A/chicken/Fukuoka/T1/2020	0.1296	0.0436
595	A/duck/Czech Republic/6653-15/2021	A/chicken/Kagawa/K6T/2020	0.1291	0.0455
596	A/duck/Czech Republic/6653-15/2021	A/chicken/Okayama/1T/2020	0.1296	0.0448
597	A/duck/Czech Republic/6653-15/2021	A/chicken/Okayama/2T/2020	0.1294	0.0448
598	A/duck/Czech Republic/6653-15/2021	A/chicken/Miyazaki/C8T/2020	0.1299	0.0448
599	A/duck/Czech Republic/6653-15/2021	A/chicken/Korea/H541/2020	0.1306	0.0427
600	A/duck/Czech Republic/6653-15/2021	A/chicken/Miyazaki/G5T/2020	0.1291	0.0448
601	A/duck/Czech Republic/6653-15/2021	A/chicken/Kochi/4C/2020	0.1299	0.0455
602	A/duck/Jiangsu/k1203/2010	A/duck/Czech Republic/6653-15/2021	0.138	0.0485
603	A/environment/Xinjiang/1218-WLMQXL001-E/2016	A/duck/Czech Republic/6653-15/2021	0.138	0.0478
604	A/duck/Eastern China/L0722/2012	A/duck/Czech Republic/6653-15/2021	0.1392	0.0485
605	A/duck/Eastern China/L1021/2012	A/duck/Czech Republic/6653-15/2021	0.1402	0.0452
606	A/duck/Czech Republic/6653-15/2021	A/Chicken/Changzhou/cz93/2014	0.1355	0.048
607	A/mute swan/Poland/MB189/2021	A/chicken/Fukuoka/T1/2020	0.1316	0.0409
608	A/mute swan/Poland/MB189/2021	A/chicken/Kagawa/K6T/2020	0.1311	0.0429
609	A/mute swan/Poland/MB189/2021	A/chicken/Okayama/1T/2020	0.1316	0.0422
610	A/mute swan/Poland/MB189/2021	A/chicken/Okayama/2T/2020	0.1306	0.0422
611	A/mute swan/Poland/MB189/2021	A/chicken/Miyazaki/C8T/2020	0.1311	0.0422
612	A/mute swan/Poland/MB189/2021	A/chicken/Korea/H541/2020	0.1326	0.0401
613	A/mute swan/Poland/MB189/2021	A/chicken/Miyazaki/G5T/2020	0.1311	0.0422
614	A/mute swan/Poland/MB189/2021	A/chicken/Kochi/4C/2020	0.1311	0.0429
615	A/mute swan/Poland/MB189/2021	A/duck/Jiangsu/k1203/2010	0.1382	0.0446
616	A/mute swan/Poland/MB189/2021	A/environment/Xinjiang/1218-WLMQXL001-E/2016	0.1382	0.044
617	A/mute swan/Poland/MB189/2021	A/duck/Eastern China/L0722/2012	0.1402	0.0446
618	A/mute swan/Poland/MB189/2021	A/goose/Eastern China/L1204/2012	0.1423	0.0485
619	A/mute swan/Poland/MB189/2021	A/duck/Eastern China/L1021/2012	0.1413	0.0427
620	A/mute swan/Poland/MB189/2021	A/Chicken/Changzhou/cz93/2014	0.1357	0.0454
621	A/chicken/Lithuania/4760 21VIR3369-4/2021	A/chicken/Fukuoka/T1/2020	0.1301	0.0427
622	A/chicken/Lithuania/4760 21VIR3369-4/2021	A/chicken/Kagawa/K6T/2020	0.1296	0.0446
623	A/chicken/Okayama/1T/2020	A/chicken/Lithuania/4760 21VIR3369-4/2021	0.1301	0.044
624	A/chicken/Okayama/2T/2020	A/chicken/Lithuania/4760 21VIR3369-4/2021	0.1301	0.044
625	A/chicken/Miyazaki/C8T/2020	A/chicken/Lithuania/4760 21VIR3369-4/2021	0.1306	0.044
626	A/chicken/Lithuania/4760 21VIR3369-4/2021	A/chicken/Korea/H541/2020	0.1311	0.0427
627	A/chicken/Miyazaki/G5T/2020	A/chicken/Lithuania/4760 21VIR3369-4/2021	0.1296	0.044
628	A/chicken/Lithuania/4760 21VIR3369-4/2021	A/chicken/Kochi/4C/2020	0.1306	0.0446
629	A/duck/Jiangsu/k1203/2010	A/chicken/Lithuania/4760 21VIR3369-4/2021	0.1387	0.0465
630	A/environment/Xinjiang/1218-WLMQXL001-E/2016	A/chicken/Lithuania/4760 21VIR3369-4/2021	0.1387	0.0459
631	A/duck/Eastern China/L0722/2012	A/chicken/Lithuania/4760 21VIR3369-4/2021	0.1397	0.0465
632	A/goose/Eastern China/L1204/2012	A/chicken/Lithuania/4760 21VIR3369-4/2021	0.1418	0.0504
633	A/duck/Eastern China/L1021/2012	A/chicken/Lithuania/4760 21VIR3369-4/2021	0.1408	0.0433
634	A/chicken/Lithuania/4760 21VIR3369-4/2021	A/Chicken/Changzhou/cz93/2014	0.1357	0.0465
635	A/chicken/Italy/21VIR1151-2/2021	A/chicken/Fukuoka/T1/2020	0.1286	0.0427
636	A/chicken/Kagawa/K6T/2020	A/chicken/Italy/21VIR1151-2/2021	0.128	0.0446
637	A/chicken/Okayama/1T/2020	A/chicken/Italy/21VIR1151-2/2021	0.1286	0.044
638	A/chicken/Okayama/2T/2020	A/chicken/Italy/21VIR1151-2/2021	0.1286	0.044
639	A/chicken/Miyazaki/C8T/2020	A/chicken/Italy/21VIR1151-2/2021	0.1291	0.044
640	A/chicken/Korea/H541/2020	A/chicken/Italy/21VIR1151-2/2021	0.1296	0.0427
641	A/chicken/Miyazaki/G5T/2020	A/chicken/Italy/21VIR1151-2/2021	0.128	0.044
642	A/chicken/Kochi/4C/2020	A/chicken/Italy/21VIR1151-2/2021	0.1291	0.0446
643	A/duck/Jiangsu/k1203/2010	A/chicken/Italy/21VIR1151-2/2021	0.1382	0.0478
644	A/environment/Xinjiang/1218-WLMQXL001-E/2016	A/chicken/Italy/21VIR1151-2/2021	0.1382	0.0472
645	A/duck/Eastern China/L0722/2012	A/chicken/Italy/21VIR1151-2/2021	0.1392	0.0478
646	A/duck/Eastern China/L1021/2012	A/chicken/Italy/21VIR1151-2/2021	0.1402	0.0446
647	A/chicken/Italy/21VIR1151-2/2021	A/Chicken/Changzhou/cz93/2014	0.1347	0.0472
648	A/chicken/Fukuoka/T1/2020	A/buzzard/Poland/MB277-21 22VIR5675-18/2021	0.1321	0.0414
649	A/chicken/Kagawa/K6T/2020	A/buzzard/Poland/MB277-21 22VIR5675-18/2021	0.1316	0.0433
650	A/chicken/Okayama/1T/2020	A/buzzard/Poland/MB277-21 22VIR5675-18/2021	0.1321	0.0427
651	A/chicken/Okayama/2T/2020	A/buzzard/Poland/MB277-21 22VIR5675-18/2021	0.1321	0.0427
652	A/chicken/Miyazaki/C8T/2020	A/buzzard/Poland/MB277-21 22VIR5675-18/2021	0.1326	0.0427
653	A/chicken/Korea/H541/2020	A/buzzard/Poland/MB277-21 22VIR5675-18/2021	0.1331	0.0414
654	A/chicken/Miyazaki/G5T/2020	A/buzzard/Poland/MB277-21 22VIR5675-18/2021	0.1316	0.0427
655	A/chicken/Kochi/4C/2020	A/buzzard/Poland/MB277-21 22VIR5675-18/2021	0.1326	0.0433
656	A/duck/Jiangsu/k1203/2010	A/buzzard/Poland/MB277-21 22VIR5675-18/2021	0.1387	0.0459
657	A/environment/Xinjiang/1218-WLMQXL001-E/2016	A/buzzard/Poland/MB277-21 22VIR5675-18/2021	0.1387	0.0452
658	A/duck/Eastern China/L0722/2012	A/buzzard/Poland/MB277-21 22VIR5675-18/2021	0.1397	0.0459
659	A/goose/Eastern China/L1204/2012	A/buzzard/Poland/MB277-21 22VIR5675-18/2021	0.1418	0.0498
660	A/duck/Eastern China/L1021/2012	A/buzzard/Poland/MB277-21 22VIR5675-18/2021	0.1408	0.0427
661	A/Chicken/Changzhou/cz93/2014	A/buzzard/Poland/MB277-21 22VIR5675-18/2021	0.1372	0.0452
662	A/green-winged-teal/Georgia/DT-22246/2020	A/chicken/Fukuoka/T1/2020	0.127	0.0407
663	A/green-winged-teal/Georgia/DT-22246/2020	A/chicken/Kagawa/K6T/2020	0.1265	0.0427
664	A/green-winged-teal/Georgia/DT-22246/2020	A/chicken/Okayama/1T/2020	0.127	0.042
665	A/green-winged-teal/Georgia/DT-22246/2020	A/chicken/Okayama/2T/2020	0.127	0.042
666	A/green-winged-teal/Georgia/DT-22246/2020	A/chicken/Miyazaki/C8T/2020	0.1275	0.042
667	A/green-winged-teal/Georgia/DT-22246/2020	A/chicken/Korea/H541/2020	0.128	0.0407
668	A/green-winged-teal/Georgia/DT-22246/2020	A/chicken/Miyazaki/G5T/2020	0.1265	0.042
669	A/green-winged-teal/Georgia/DT-22246/2020	A/chicken/Kochi/4C/2020	0.1275	0.0427
670	A/green-winged-teal/Georgia/DT-22246/2020	A/duck/Jiangsu/k1203/2010	0.1367	0.0465
671	A/green-winged-teal/Georgia/DT-22246/2020	A/environment/Xinjiang/1218-WLMQXL001-E/2016	0.1367	0.0459
672	A/green-winged-teal/Georgia/DT-22246/2020	A/duck/Eastern China/L0722/2012	0.1377	0.0465
673	A/green-winged-teal/Georgia/DT-22246/2020	A/goose/Eastern China/L1204/2012	0.1397	0.0504
674	A/green-winged-teal/Georgia/DT-22246/2020	A/duck/Eastern China/L1021/2012	0.1387	0.0433
675	A/green-winged-teal/Georgia/DT-22246/2020	A/Chicken/Changzhou/cz93/2014	0.1316	0.0459
676	A/mute swan/Poland/MB396 21RS1385-19/2021	A/chicken/Fukuoka/T1/2020	0.1291	0.0388
677	A/mute swan/Poland/MB396 21RS1385-19/2021	A/chicken/Kagawa/K6T/2020	0.1286	0.0407
678	A/mute swan/Poland/MB396 21RS1385-19/2021	A/chicken/Okayama/1T/2020	0.1291	0.0401
679	A/mute swan/Poland/MB396 21RS1385-19/2021	A/chicken/Okayama/2T/2020	0.1291	0.0401
680	A/mute swan/Poland/MB396 21RS1385-19/2021	A/chicken/Miyazaki/C8T/2020	0.1296	0.0401
681	A/mute swan/Poland/MB396 21RS1385-19/2021	A/chicken/Korea/H541/2020	0.1301	0.0388
682	A/mute swan/Poland/MB396 21RS1385-19/2021	A/chicken/Miyazaki/G5T/2020	0.1286	0.0401
683	A/mute swan/Poland/MB396 21RS1385-19/2021	A/chicken/Kochi/4C/2020	0.1296	0.0407
684	A/mute swan/Poland/MB396 21RS1385-19/2021	A/duck/Jiangsu/k1203/2010	0.1377	0.0446
685	A/mute swan/Poland/MB396 21RS1385-19/2021	A/environment/Xinjiang/1218-WLMQXL001-E/2016	0.1377	0.044
686	A/mute swan/Poland/MB396 21RS1385-19/2021	A/duck/Eastern China/L0722/2012	0.1387	0.0446
687	A/mute swan/Poland/MB396 21RS1385-19/2021	A/goose/Eastern China/L1204/2012	0.1408	0.0485
688	A/mute swan/Poland/MB396 21RS1385-19/2021	A/duck/Eastern China/L1021/2012	0.1387	0.0414
689	A/mute swan/Poland/MB396 21RS1385-19/2021	A/Chicken/Changzhou/cz93/2014	0.1316	0.044
690	A/green-winged teal/Guangdong/SD004/2021	A/chicken/Fukuoka/T1/2020	0.1296	0.0407
691	A/green-winged teal/Guangdong/SD004/2021	A/chicken/Kagawa/K6T/2020	0.1291	0.0427
692	A/green-winged teal/Guangdong/SD004/2021	A/chicken/Okayama/1T/2020	0.1296	0.042
693	A/green-winged teal/Guangdong/SD004/2021	A/chicken/Okayama/2T/2020	0.1296	0.042
694	A/green-winged teal/Guangdong/SD004/2021	A/chicken/Miyazaki/C8T/2020	0.1301	0.042
695	A/green-winged teal/Guangdong/SD004/2021	A/chicken/Korea/H541/2020	0.1306	0.0407
696	A/green-winged teal/Guangdong/SD004/2021	A/chicken/Miyazaki/G5T/2020	0.1291	0.042
697	A/green-winged teal/Guangdong/SD004/2021	A/chicken/Kochi/4C/2020	0.1301	0.0427
698	A/green-winged teal/Guangdong/SD004/2021	A/duck/Jiangsu/k1203/2010	0.1392	0.0452
699	A/green-winged teal/Guangdong/SD004/2021	A/environment/Xinjiang/1218-WLMQXL001-E/2016	0.1392	0.0446
700	A/green-winged teal/Guangdong/SD004/2021	A/duck/Eastern China/L0722/2012	0.1402	0.0452
701	A/green-winged teal/Guangdong/SD004/2021	A/goose/Eastern China/L1204/2012	0.1413	0.0491
702	A/green-winged teal/Guangdong/SD004/2021	A/duck/Eastern China/L1021/2012	0.1402	0.042
703	A/green-winged teal/Guangdong/SD004/2021	A/Chicken/Changzhou/cz93/2014	0.1321	0.0446
704	A/chicken/Lithuania/4525 21VIR3369-3/2021	A/chicken/Fukuoka/T1/2020	0.1301	0.0394
705	A/chicken/Lithuania/4525 21VIR3369-3/2021	A/chicken/Kagawa/K6T/2020	0.1296	0.0414
706	A/chicken/Okayama/1T/2020	A/chicken/Lithuania/4525 21VIR3369-3/2021	0.1301	0.0407
707	A/chicken/Okayama/2T/2020	A/chicken/Lithuania/4525 21VIR3369-3/2021	0.1301	0.0407
708	A/chicken/Miyazaki/C8T/2020	A/chicken/Lithuania/4525 21VIR3369-3/2021	0.1306	0.0407
709	A/chicken/Lithuania/4525 21VIR3369-3/2021	A/chicken/Korea/H541/2020	0.1311	0.0394
710	A/chicken/Miyazaki/G5T/2020	A/chicken/Lithuania/4525 21VIR3369-3/2021	0.1296	0.0407
711	A/chicken/Lithuania/4525 21VIR3369-3/2021	A/chicken/Kochi/4C/2020	0.1306	0.0414
712	A/duck/Jiangsu/k1203/2010	A/chicken/Lithuania/4525 21VIR3369-3/2021	0.1397	0.0452
713	A/environment/Xinjiang/1218-WLMQXL001-E/2016	A/chicken/Lithuania/4525 21VIR3369-3/2021	0.1392	0.0446
714	A/duck/Eastern China/L0722/2012	A/chicken/Lithuania/4525 21VIR3369-3/2021	0.1408	0.0452
715	A/goose/Eastern China/L1204/2012	A/chicken/Lithuania/4525 21VIR3369-3/2021	0.1428	0.0491
716	A/duck/Eastern China/L1021/2012	A/chicken/Lithuania/4525 21VIR3369-3/2021	0.1418	0.042
717	A/chicken/Lithuania/4525 21VIR3369-3/2021	A/Chicken/Changzhou/cz93/2014	0.1316	0.0446
718	A/mute swan/Norway/FU5 21VIR850-3/2021	A/chicken/Fukuoka/T1/2020	0.1291	0.0388
719	A/mute swan/Norway/FU5 21VIR850-3/2021	A/chicken/Kagawa/K6T/2020	0.1286	0.0407
720	A/mute swan/Norway/FU5 21VIR850-3/2021	A/chicken/Okayama/1T/2020	0.1291	0.0401
721	A/mute swan/Norway/FU5 21VIR850-3/2021	A/chicken/Okayama/2T/2020	0.1291	0.0401
722	A/mute swan/Norway/FU5 21VIR850-3/2021	A/chicken/Miyazaki/C8T/2020	0.1296	0.0401
723	A/mute swan/Norway/FU5 21VIR850-3/2021	A/chicken/Korea/H541/2020	0.1301	0.0388
724	A/mute swan/Norway/FU5 21VIR850-3/2021	A/chicken/Miyazaki/G5T/2020	0.1286	0.0401
725	A/mute swan/Norway/FU5 21VIR850-3/2021	A/chicken/Kochi/4C/2020	0.1296	0.0407
726	A/mute swan/Norway/FU5 21VIR850-3/2021	A/duck/Jiangsu/k1203/2010	0.1382	0.0446
727	A/mute swan/Norway/FU5 21VIR850-3/2021	A/environment/Xinjiang/1218-WLMQXL001-E/2016	0.1382	0.044
728	A/mute swan/Norway/FU5 21VIR850-3/2021	A/duck/Eastern China/L0722/2012	0.1392	0.0446
729	A/mute swan/Norway/FU5 21VIR850-3/2021	A/goose/Eastern China/L1204/2012	0.1413	0.0485
730	A/mute swan/Norway/FU5 21VIR850-3/2021	A/duck/Eastern China/L1021/2012	0.1402	0.0414
731	A/mute swan/Norway/FU5 21VIR850-3/2021	A/Chicken/Changzhou/cz93/2014	0.1336	0.044
732	A/Eurasian wigeon/Italy/20VIR7301-362/2020	A/chicken/Fukuoka/T1/2020	0.1286	0.0401
733	A/Eurasian wigeon/Italy/20VIR7301-362/2020	A/chicken/Kagawa/K6T/2020	0.128	0.042
734	A/Eurasian wigeon/Italy/20VIR7301-362/2020	A/chicken/Okayama/1T/2020	0.1286	0.0414
735	A/Eurasian wigeon/Italy/20VIR7301-362/2020	A/chicken/Okayama/2T/2020	0.1286	0.0414
736	A/Eurasian wigeon/Italy/20VIR7301-362/2020	A/chicken/Miyazaki/C8T/2020	0.1291	0.0414
737	A/Eurasian wigeon/Italy/20VIR7301-362/2020	A/chicken/Korea/H541/2020	0.1296	0.0401
738	A/Eurasian wigeon/Italy/20VIR7301-362/2020	A/chicken/Miyazaki/G5T/2020	0.128	0.0414
739	A/Eurasian wigeon/Italy/20VIR7301-362/2020	A/chicken/Kochi/4C/2020	0.1291	0.042
740	A/Eurasian wigeon/Italy/20VIR7301-362/2020	A/duck/Jiangsu/k1203/2010	0.1382	0.0446
741	A/Eurasian wigeon/Italy/20VIR7301-362/2020	A/environment/Xinjiang/1218-WLMQXL001-E/2016	0.1382	0.044
742	A/Eurasian wigeon/Italy/20VIR7301-362/2020	A/duck/Eastern China/L0722/2012	0.1392	0.0446
743	A/goose/Eastern China/L1204/2012	A/Eurasian wigeon/Italy/20VIR7301-362/2020	0.1413	0.0485
744	A/Eurasian wigeon/Italy/20VIR7301-362/2020	A/duck/Eastern China/L1021/2012	0.1402	0.0414
745	A/Eurasian wigeon/Italy/20VIR7301-362/2020	A/Chicken/Changzhou/cz93/2014	0.1331	0.044
746	A/mute swan/Austria/21051907 21VIR3291-7/2021	A/chicken/Fukuoka/T1/2020	0.1306	0.0394
747	A/mute swan/Austria/21051907 21VIR3291-7/2021	A/chicken/Kagawa/K6T/2020	0.1301	0.0414
748	A/mute swan/Austria/21051907 21VIR3291-7/2021	A/chicken/Okayama/1T/2020	0.1306	0.0407
749	A/mute swan/Austria/21051907 21VIR3291-7/2021	A/chicken/Okayama/2T/2020	0.1306	0.0407
750	A/mute swan/Austria/21051907 21VIR3291-7/2021	A/chicken/Miyazaki/C8T/2020	0.1311	0.0407
751	A/mute swan/Austria/21051907 21VIR3291-7/2021	A/chicken/Korea/H541/2020	0.1316	0.0394
752	A/mute swan/Austria/21051907 21VIR3291-7/2021	A/chicken/Miyazaki/G5T/2020	0.1301	0.0407
753	A/mute swan/Austria/21051907 21VIR3291-7/2021	A/chicken/Kochi/4C/2020	0.1311	0.0414
754	A/mute swan/Austria/21051907 21VIR3291-7/2021	A/duck/Jiangsu/k1203/2010	0.1402	0.044
755	A/mute swan/Austria/21051907 21VIR3291-7/2021	A/environment/Xinjiang/1218-WLMQXL001-E/2016	0.1397	0.0433
756	A/mute swan/Austria/21051907 21VIR3291-7/2021	A/duck/Eastern China/L0722/2012	0.1413	0.044
757	A/mute swan/Austria/21051907 21VIR3291-7/2021	A/goose/Eastern China/L1204/2012	0.1433	0.0478
758	A/mute swan/Austria/21051907 21VIR3291-7/2021	A/duck/Eastern China/L1021/2012	0.1423	0.0407
759	A/mute swan/Austria/21051907 21VIR3291-7/2021	A/Chicken/Changzhou/cz93/2014	0.1336	0.0433
760	A/chicken/Fukuoka/T1/2020	A/barnacle goose/Denmark/14534-1/2020	0.1291	0.039
761	A/chicken/Kagawa/K6T/2020	A/barnacle goose/Denmark/14534-1/2020	0.1286	0.0409
762	A/chicken/Okayama/1T/2020	A/barnacle goose/Denmark/14534-1/2020	0.1291	0.0403
763	A/chicken/Okayama/2T/2020	A/barnacle goose/Denmark/14534-1/2020	0.1281	0.0403
764	A/chicken/Miyazaki/C8T/2020	A/barnacle goose/Denmark/14534-1/2020	0.1286	0.0403
765	A/chicken/Korea/H541/2020	A/barnacle goose/Denmark/14534-1/2020	0.1301	0.0381
766	A/chicken/Miyazaki/G5T/2020	A/barnacle goose/Denmark/14534-1/2020	0.1286	0.0403
767	A/chicken/Kochi/4C/2020	A/barnacle goose/Denmark/14534-1/2020	0.1286	0.0409
768	A/duck/Jiangsu/k1203/2010	A/barnacle goose/Denmark/14534-1/2020	0.1372	0.0427
769	A/environment/Xinjiang/1218-WLMQXL001-E/2016	A/barnacle goose/Denmark/14534-1/2020	0.1372	0.042
770	A/duck/Eastern China/L0722/2012	A/barnacle goose/Denmark/14534-1/2020	0.1392	0.0427
771	A/goose/Eastern China/L1204/2012	A/barnacle goose/Denmark/14534-1/2020	0.1413	0.0465
772	A/duck/Guangdong/s14044/2014	A/barnacle goose/Denmark/14534-1/2020	0.1377	0.0504
773	A/duck/Eastern China/L1021/2012	A/barnacle goose/Denmark/14534-1/2020	0.1402	0.0394
774	A/Chicken/Changzhou/cz93/2014	A/barnacle goose/Denmark/14534-1/2020	0.1326	0.0422
775	A/goose/Russian Federation/Kurgan/1345-25/2020	A/chicken/Fukuoka/T1/2020	0.1275	0.039
776	A/goose/Russian Federation/Kurgan/1345-25/2020	A/chicken/Kagawa/K6T/2020	0.127	0.0409
777	A/goose/Russian Federation/Kurgan/1345-25/2020	A/chicken/Okayama/1T/2020	0.1275	0.0403
778	A/goose/Russian Federation/Kurgan/1345-25/2020	A/chicken/Okayama/2T/2020	0.1266	0.0403
779	A/goose/Russian Federation/Kurgan/1345-25/2020	A/chicken/Miyazaki/C8T/2020	0.1271	0.0403
780	A/goose/Russian Federation/Kurgan/1345-25/2020	A/chicken/Korea/H541/2020	0.1286	0.0381
781	A/goose/Russian Federation/Kurgan/1345-25/2020	A/chicken/Miyazaki/G5T/2020	0.127	0.0403
782	A/goose/Russian Federation/Kurgan/1345-25/2020	A/chicken/Kochi/4C/2020	0.1271	0.0409
783	A/goose/Russian Federation/Kurgan/1345-25/2020	A/duck/Jiangsu/k1203/2010	0.1362	0.0427
784	A/goose/Russian Federation/Kurgan/1345-25/2020	A/environment/Xinjiang/1218-WLMQXL001-E/2016	0.1362	0.042
785	A/goose/Russian Federation/Kurgan/1345-25/2020	A/duck/Eastern China/L0722/2012	0.1382	0.0427
786	A/goose/Russian Federation/Kurgan/1345-25/2020	A/goose/Eastern China/L1204/2012	0.1402	0.0465
787	A/goose/Russian Federation/Kurgan/1345-25/2020	A/duck/Guangdong/s14044/2014	0.1367	0.0504
788	A/goose/Russian Federation/Kurgan/1345-25/2020	A/duck/Eastern China/L1021/2012	0.1392	0.0394
789	A/goose/Russian Federation/Kurgan/1345-25/2020	A/Chicken/Changzhou/cz93/2014	0.1311	0.0422
790	A/mute swan/Poland/MB372-21 22VIR5675-19/2021	A/chicken/Fukuoka/T1/2020	0.1291	0.0427
791	A/mute swan/Poland/MB372-21 22VIR5675-19/2021	A/chicken/Kagawa/K6T/2020	0.1286	0.0446
792	A/mute swan/Poland/MB372-21 22VIR5675-19/2021	A/chicken/Okayama/1T/2020	0.1291	0.044
793	A/mute swan/Poland/MB372-21 22VIR5675-19/2021	A/chicken/Okayama/2T/2020	0.1291	0.044
794	A/mute swan/Poland/MB372-21 22VIR5675-19/2021	A/chicken/Miyazaki/C8T/2020	0.1296	0.044
795	A/mute swan/Poland/MB372-21 22VIR5675-19/2021	A/chicken/Korea/H541/2020	0.1301	0.0427
796	A/mute swan/Poland/MB372-21 22VIR5675-19/2021	A/chicken/Miyazaki/G5T/2020	0.1286	0.044
797	A/mute swan/Poland/MB372-21 22VIR5675-19/2021	A/chicken/Kochi/4C/2020	0.1296	0.0446
798	A/mute swan/Poland/MB372-21 22VIR5675-19/2021	A/duck/Jiangsu/k1203/2010	0.1387	0.0472
799	A/mute swan/Poland/MB372-21 22VIR5675-19/2021	A/environment/Xinjiang/1218-WLMQXL001-E/2016	0.1382	0.0465
800	A/mute swan/Poland/MB372-21 22VIR5675-19/2021	A/duck/Eastern China/L0722/2012	0.1397	0.0472
801	A/mute swan/Poland/MB372-21 22VIR5675-19/2021	A/duck/Eastern China/L1021/2012	0.1408	0.044
802	A/mute swan/Poland/MB372-21 22VIR5675-19/2021	A/Chicken/Changzhou/cz93/2014	0.1326	0.0465
803	A/mute swan/Croatia/14/2021	A/chicken/Fukuoka/T1/2020	0.128	0.0401
804	A/mute swan/Croatia/14/2021	A/chicken/Kagawa/K6T/2020	0.1275	0.0421
805	A/mute swan/Croatia/14/2021	A/chicken/Okayama/1T/2020	0.128	0.0414
806	A/mute swan/Croatia/14/2021	A/chicken/Okayama/2T/2020	0.1271	0.0414
807	A/mute swan/Croatia/14/2021	A/chicken/Miyazaki/C8T/2020	0.1276	0.0414
808	A/mute swan/Croatia/14/2021	A/chicken/Korea/H541/2020	0.1291	0.0394
809	A/mute swan/Croatia/14/2021	A/chicken/Miyazaki/G5T/2020	0.1275	0.0421
810	A/mute swan/Croatia/14/2021	A/chicken/Kochi/4C/2020	0.1276	0.0421
811	A/mute swan/Croatia/14/2021	A/duck/Jiangsu/k1203/2010	0.1367	0.044
812	A/mute swan/Croatia/14/2021	A/environment/Xinjiang/1218-WLMQXL001-E/2016	0.1367	0.0433
813	A/mute swan/Croatia/14/2021	A/duck/Eastern China/L0722/2012	0.1387	0.044
814	A/mute swan/Croatia/14/2021	A/goose/Eastern China/L1204/2012	0.1408	0.0478
815	A/mute swan/Croatia/14/2021	A/duck/Eastern China/L1021/2012	0.1397	0.0407
816	A/mute swan/Croatia/14/2021	A/Chicken/Changzhou/cz93/2014	0.1306	0.0433
817	A/chicken/Kosovo/22-8 22VIR3124-14/2022	A/chicken/Fukuoka/T1/2020	0.1301	0.0414
818	A/chicken/Kosovo/22-8 22VIR3124-14/2022	A/chicken/Kagawa/K6T/2020	0.1296	0.0433
819	A/chicken/Okayama/1T/2020	A/chicken/Kosovo/22-8 22VIR3124-14/2022	0.1301	0.0427
820	A/chicken/Okayama/2T/2020	A/chicken/Kosovo/22-8 22VIR3124-14/2022	0.1301	0.0427
821	A/chicken/Miyazaki/C8T/2020	A/chicken/Kosovo/22-8 22VIR3124-14/2022	0.1306	0.0427
822	A/chicken/Kosovo/22-8 22VIR3124-14/2022	A/chicken/Korea/H541/2020	0.1311	0.0414
823	A/chicken/Miyazaki/G5T/2020	A/chicken/Kosovo/22-8 22VIR3124-14/2022	0.1296	0.0427
824	A/chicken/Kosovo/22-8 22VIR3124-14/2022	A/chicken/Kochi/4C/2020	0.1306	0.0427
825	A/duck/Jiangsu/k1203/2010	A/chicken/Kosovo/22-8 22VIR3124-14/2022	0.1382	0.0472
826	A/environment/Xinjiang/1218-WLMQXL001-E/2016	A/chicken/Kosovo/22-8 22VIR3124-14/2022	0.1382	0.0465
827	A/duck/Eastern China/L0722/2012	A/chicken/Kosovo/22-8 22VIR3124-14/2022	0.1392	0.0472
828	A/duck/Eastern China/L1021/2012	A/chicken/Kosovo/22-8 22VIR3124-14/2022	0.1402	0.044
829	A/chicken/Kosovo/22-8 22VIR3124-14/2022	A/Chicken/Changzhou/cz93/2014	0.1336	0.0465
830	A/swan/Hungary/9638/2021	A/chicken/Fukuoka/T1/2020	0.128	0.0394
831	A/swan/Hungary/9638/2021	A/chicken/Kagawa/K6T/2020	0.1275	0.0414
832	A/swan/Hungary/9638/2021	A/chicken/Okayama/1T/2020	0.128	0.0407
833	A/swan/Hungary/9638/2021	A/chicken/Okayama/2T/2020	0.128	0.0407
834	A/swan/Hungary/9638/2021	A/chicken/Miyazaki/C8T/2020	0.1286	0.0407
835	A/swan/Hungary/9638/2021	A/chicken/Korea/H541/2020	0.1291	0.0394
836	A/swan/Hungary/9638/2021	A/chicken/Miyazaki/G5T/2020	0.1275	0.0407
837	A/swan/Hungary/9638/2021	A/chicken/Kochi/4C/2020	0.1286	0.0414
838	A/swan/Hungary/9638/2021	A/duck/Jiangsu/k1203/2010	0.1377	0.044
839	A/swan/Hungary/9638/2021	A/environment/Xinjiang/1218-WLMQXL001-E/2016	0.1377	0.0433
840	A/swan/Hungary/9638/2021	A/duck/Eastern China/L0722/2012	0.1387	0.044
841	A/swan/Hungary/9638/2021	A/goose/Eastern China/L1204/2012	0.1408	0.0478
842	A/swan/Hungary/9638/2021	A/duck/Eastern China/L1021/2012	0.1397	0.0407
843	A/swan/Hungary/9638/2021	A/Chicken/Changzhou/cz93/2014	0.1316	0.0433
844	A/chicken/Kosovo/98 21VIR5162-16/2021	A/chicken/Fukuoka/T1/2020	0.1291	0.0442
845	A/chicken/Kosovo/98 21VIR5162-16/2021	A/chicken/Kagawa/K6T/2020	0.1286	0.0462
846	A/chicken/Okayama/1T/2020	A/chicken/Kosovo/98 21VIR5162-16/2021	0.1291	0.0455
847	A/chicken/Okayama/2T/2020	A/chicken/Kosovo/98 21VIR5162-16/2021	0.1279	0.0455
848	A/chicken/Miyazaki/C8T/2020	A/chicken/Kosovo/98 21VIR5162-16/2021	0.1281	0.0455
849	A/chicken/Kosovo/98 21VIR5162-16/2021	A/chicken/Korea/H541/2020	0.1301	0.0388
850	A/chicken/Miyazaki/G5T/2020	A/chicken/Kosovo/98 21VIR5162-16/2021	0.1286	0.0455
851	A/chicken/Kosovo/98 21VIR5162-16/2021	A/chicken/Kochi/4C/2020	0.1282	0.0462
852	A/duck/Jiangsu/k1203/2010	A/chicken/Kosovo/98 21VIR5162-16/2021	0.1368	0.0446
853	A/environment/Xinjiang/1218-WLMQXL001-E/2016	A/chicken/Kosovo/98 21VIR5162-16/2021	0.1363	0.044
854	A/duck/Eastern China/L0722/2012	A/chicken/Kosovo/98 21VIR5162-16/2021	0.1392	0.0446
855	A/goose/Eastern China/L1204/2012	A/chicken/Kosovo/98 21VIR5162-16/2021	0.1413	0.0485
856	A/duck/Eastern China/L1021/2012	A/chicken/Kosovo/98 21VIR5162-16/2021	0.1402	0.0414
857	A/chicken/Kosovo/98 21VIR5162-16/2021	A/Chicken/Changzhou/cz93/2014	0.1308	0.05
858	A/mute swan/Czech Republic/4100/2021	A/chicken/Fukuoka/T1/2020	0.1296	0.0416
859	A/mute swan/Czech Republic/4100/2021	A/chicken/Kagawa/K6T/2020	0.1291	0.0436
860	A/mute swan/Czech Republic/4100/2021	A/chicken/Okayama/1T/2020	0.1296	0.0429
861	A/mute swan/Czech Republic/4100/2021	A/chicken/Okayama/2T/2020	0.1294	0.0429
862	A/mute swan/Czech Republic/4100/2021	A/chicken/Miyazaki/C8T/2020	0.1299	0.0429
863	A/mute swan/Czech Republic/4100/2021	A/chicken/Korea/H541/2020	0.1306	0.0407
864	A/mute swan/Czech Republic/4100/2021	A/chicken/Miyazaki/G5T/2020	0.1291	0.0429
865	A/mute swan/Czech Republic/4100/2021	A/chicken/Kochi/4C/2020	0.1299	0.0436
866	A/mute swan/Czech Republic/4100/2021	A/duck/Jiangsu/k1203/2010	0.138	0.0452
867	A/mute swan/Czech Republic/4100/2021	A/environment/Xinjiang/1218-WLMQXL001-E/2016	0.138	0.0446
868	A/mute swan/Czech Republic/4100/2021	A/duck/Eastern China/L0722/2012	0.1392	0.0452
869	A/mute swan/Czech Republic/4100/2021	A/goose/Eastern China/L1204/2012	0.1413	0.0491
870	A/mute swan/Czech Republic/4100/2021	A/duck/Eastern China/L1021/2012	0.1402	0.042
871	A/mute swan/Czech Republic/4100/2021	A/Chicken/Changzhou/cz93/2014	0.1324	0.0448
872	A/chicken/Germany-NI/AI00547/2021	A/chicken/Fukuoka/T1/2020	0.1291	0.0433
873	A/chicken/Kagawa/K6T/2020	A/chicken/Germany-NI/AI00547/2021	0.1286	0.0453
874	A/chicken/Okayama/1T/2020	A/chicken/Germany-NI/AI00547/2021	0.1291	0.0446
875	A/chicken/Okayama/2T/2020	A/chicken/Germany-NI/AI00547/2021	0.1274	0.0446
876	A/chicken/Miyazaki/C8T/2020	A/chicken/Germany-NI/AI00547/2021	0.1281	0.0446
877	A/chicken/Korea/H541/2020	A/chicken/Germany-NI/AI00547/2021	0.1301	0.0427
878	A/chicken/Miyazaki/G5T/2020	A/chicken/Germany-NI/AI00547/2021	0.1286	0.0453
879	A/chicken/Kochi/4C/2020	A/chicken/Germany-NI/AI00547/2021	0.1282	0.0453
880	A/duck/Jiangsu/k1203/2010	A/chicken/Germany-NI/AI00547/2021	0.1358	0.0472
881	A/environment/Xinjiang/1218-WLMQXL001-E/2016	A/chicken/Germany-NI/AI00547/2021	0.1363	0.0465
882	A/duck/Eastern China/L0722/2012	A/chicken/Germany-NI/AI00547/2021	0.1387	0.0472
883	A/duck/Eastern China/L1021/2012	A/chicken/Germany-NI/AI00547/2021	0.1397	0.044
884	A/chicken/Germany-NI/AI00547/2021	A/Chicken/Changzhou/cz93/2014	0.1328	0.0465
885	A/Peregrine falcon/Sweden/SVA201117SZ0467/20KN003345/2020	A/chicken/Fukuoka/T1/2020	0.1306	0.0446
886	A/Peregrine falcon/Sweden/SVA201117SZ0467/20KN003345/2020	A/chicken/Kagawa/K6T/2020	0.1301	0.0466
887	A/Peregrine falcon/Sweden/SVA201117SZ0467/20KN003345/2020	A/chicken/Okayama/1T/2020	0.1306	0.0459
888	A/Peregrine falcon/Sweden/SVA201117SZ0467/20KN003345/2020	A/chicken/Okayama/2T/2020	0.1295	0.0459
889	A/Peregrine falcon/Sweden/SVA201117SZ0467/20KN003345/2020	A/chicken/Miyazaki/C8T/2020	0.1296	0.0459
890	A/Peregrine falcon/Sweden/SVA201117SZ0467/20KN003345/2020	A/chicken/Korea/H541/2020	0.1316	0.044
891	A/Peregrine falcon/Sweden/SVA201117SZ0467/20KN003345/2020	A/chicken/Miyazaki/G5T/2020	0.1301	0.0465
892	A/Peregrine falcon/Sweden/SVA201117SZ0467/20KN003345/2020	A/chicken/Kochi/4C/2020	0.1297	0.0465
893	A/Peregrine falcon/Sweden/SVA201117SZ0467/20KN003345/2020	A/duck/Jiangsu/k1203/2010	0.1388	0.0485
894	A/Peregrine falcon/Sweden/SVA201117SZ0467/20KN003345/2020	A/environment/Xinjiang/1218-WLMQXL001-E/2016	0.1383	0.0478
895	A/Peregrine falcon/Sweden/SVA201117SZ0467/20KN003345/2020	A/duck/Eastern China/L0722/2012	0.1413	0.0485
896	A/Peregrine falcon/Sweden/SVA201117SZ0467/20KN003345/2020	A/duck/Eastern China/L1021/2012	0.1423	0.0452
897	A/Peregrine falcon/Sweden/SVA201117SZ0467/20KN003345/2020	A/Chicken/Changzhou/cz93/2014	0.1338	0.0477
898	A/goose/Kazakhstan/4-190-20-B-	A/chicken/Fukuoka/T1/2020	0.1296	0.0443
899	A/goose/Kazakhstan/4-190-20-B-	A/chicken/Kagawa/K6T/2020	0.1291	0.0463
900	A/goose/Kazakhstan/4-190-20-B-	A/chicken/Okayama/1T/2020	0.1296	0.0456
901	A/goose/Kazakhstan/4-190-20-B-	A/chicken/Okayama/2T/2020	0.1284	0.0456
902	A/goose/Kazakhstan/4-190-20-B-	A/chicken/Miyazaki/C8T/2020	0.1286	0.0456
903	A/goose/Kazakhstan/4-190-20-B-	A/chicken/Korea/H541/2020	0.1306	0.044
904	A/goose/Kazakhstan/4-190-20-B-	A/chicken/Miyazaki/G5T/2020	0.1291	0.0456
905	A/goose/Kazakhstan/4-190-20-B-	A/chicken/Kochi/4C/2020	0.1287	0.0463
906	A/goose/Kazakhstan/4-190-20-B-	A/duck/Jiangsu/k1203/2010	0.1378	0.0485
907	A/goose/Kazakhstan/4-190-20-B-	A/environment/Xinjiang/1218-WLMQXL001-E/2016	0.1373	0.0478
908	A/goose/Kazakhstan/4-190-20-B-	A/duck/Eastern China/L0722/2012	0.1402	0.0485
909	A/goose/Kazakhstan/4-190-20-B-	A/duck/Eastern China/L1021/2012	0.1413	0.0452
910	A/goose/Kazakhstan/4-190-20-B-	A/Chicken/Changzhou/cz93/2014	0.1328	0.0476
911	A/mute swan/North Ossetia-Alania/325-02/2020	A/chicken/Fukuoka/T1/2020	0.128	0.0401
912	A/mute swan/North Ossetia-Alania/325-02/2020	A/chicken/Kagawa/K6T/2020	0.1275	0.0421
913	A/mute swan/North Ossetia-Alania/325-02/2020	A/chicken/Okayama/1T/2020	0.128	0.0414
914	A/mute swan/North Ossetia-Alania/325-02/2020	A/chicken/Okayama/2T/2020	0.1269	0.0414
915	A/mute swan/North Ossetia-Alania/325-02/2020	A/chicken/Miyazaki/C8T/2020	0.1271	0.0414
916	A/mute swan/North Ossetia-Alania/325-02/2020	A/chicken/Korea/H541/2020	0.1291	0.0394
917	A/mute swan/North Ossetia-Alania/325-02/2020	A/chicken/Miyazaki/G5T/2020	0.1275	0.0421
918	A/mute swan/North Ossetia-Alania/325-02/2020	A/chicken/Kochi/4C/2020	0.1272	0.0421
919	A/mute swan/North Ossetia-Alania/325-02/2020	A/duck/Jiangsu/k1203/2010	0.1353	0.044
920	A/mute swan/North Ossetia-Alania/325-02/2020	A/environment/Xinjiang/1218-WLMQXL001-E/2016	0.1348	0.042
921	A/mute swan/North Ossetia-Alania/325-02/2020	A/duck/Eastern China/L0722/2012	0.1377	0.044
922	A/mute swan/North Ossetia-Alania/325-02/2020	A/goose/Eastern China/L1204/2012	0.1397	0.0478
923	A/mute swan/North Ossetia-Alania/325-02/2020	A/duck/Eastern China/L1021/2012	0.1387	0.0407
924	A/mute swan/North Ossetia-Alania/325-02/2020	A/Chicken/Changzhou/cz93/2014	0.1318	0.0433
925	A/swan/Kazakhstan/1-267-20-B-Talg-52/2020	A/chicken/Fukuoka/T1/2020	0.1286	0.0392
926	A/swan/Kazakhstan/1-267-20-B-Talg-52/2020	A/chicken/Kagawa/K6T/2020	0.128	0.0411
927	A/swan/Kazakhstan/1-267-20-B-Talg-52/2020	A/chicken/Okayama/1T/2020	0.1286	0.0405
928	A/swan/Kazakhstan/1-267-20-B-Talg-52/2020	A/chicken/Okayama/2T/2020	0.1274	0.0405
929	A/swan/Kazakhstan/1-267-20-B-Talg-52/2020	A/chicken/Miyazaki/C8T/2020	0.1276	0.0405
930	A/swan/Kazakhstan/1-267-20-B-Talg-52/2020	A/chicken/Korea/H541/2020	0.1296	0.0388
931	A/swan/Kazakhstan/1-267-20-B-Talg-52/2020	A/chicken/Miyazaki/G5T/2020	0.128	0.0405
932	A/swan/Kazakhstan/1-267-20-B-Talg-52/2020	A/chicken/Kochi/4C/2020	0.1277	0.0411
933	A/swan/Kazakhstan/1-267-20-B-Talg-52/2020	A/duck/Jiangsu/k1203/2010	0.1368	0.0433
934	A/swan/Kazakhstan/1-267-20-B-Talg-52/2020	A/environment/Xinjiang/1218-WLMQXL001-E/2016	0.1363	0.0427
935	A/swan/Kazakhstan/1-267-20-B-Talg-52/2020	A/duck/Eastern China/L0722/2012	0.1392	0.0433
936	A/swan/Kazakhstan/1-267-20-B-Talg-52/2020	A/goose/Eastern China/L1204/2012	0.1413	0.0472
937	A/swan/Kazakhstan/1-267-20-B-Talg-52/2020	A/duck/Eastern China/L1021/2012	0.1402	0.0401
938	A/swan/Kazakhstan/1-267-20-B-Talg-52/2020	A/Chicken/Changzhou/cz93/2014	0.1313	0.0424
939	A/Eurasian eagle owl/Sweden/SVA201125SZ0475/KN003489/2020	A/chicken/Fukuoka/T1/2020	0.127	0.0401
940	A/Eurasian eagle owl/Sweden/SVA201125SZ0475/KN003489/2020	A/chicken/Kagawa/K6T/2020	0.1265	0.0421
941	A/Eurasian eagle owl/Sweden/SVA201125SZ0475/KN003489/2020	A/chicken/Okayama/1T/2020	0.127	0.0414
942	A/Eurasian eagle owl/Sweden/SVA201125SZ0475/KN003489/2020	A/chicken/Okayama/2T/2020	0.1259	0.0414
943	A/Eurasian eagle owl/Sweden/SVA201125SZ0475/KN003489/2020	A/chicken/Miyazaki/C8T/2020	0.1261	0.0414
944	A/Eurasian eagle owl/Sweden/SVA201125SZ0475/KN003489/2020	A/chicken/Korea/H541/2020	0.128	0.0394
945	A/Eurasian eagle owl/Sweden/SVA201125SZ0475/KN003489/2020	A/chicken/Miyazaki/G5T/2020	0.1265	0.0421
946	A/Eurasian eagle owl/Sweden/SVA201125SZ0475/KN003489/2020	A/chicken/Kochi/4C/2020	0.1262	0.0421
947	A/Eurasian eagle owl/Sweden/SVA201125SZ0475/KN003489/2020	A/duck/Jiangsu/k1203/2010	0.1343	0.044
948	A/Eurasian eagle owl/Sweden/SVA201125SZ0475/KN003489/2020	A/environment/Xinjiang/1218-WLMQXL001-E/2016	0.1338	0.0433
949	A/Eurasian eagle owl/Sweden/SVA201125SZ0475/KN003489/2020	A/duck/Eastern China/L0722/2012	0.1367	0.044
950	A/goose/Eastern China/L1204/2012	A/Eurasian eagle owl/Sweden/SVA201125SZ0475/KN003489/2020	0.1387	0.0478
951	A/Eurasian eagle owl/Sweden/SVA201125SZ0475/KN003489/2020	A/duck/Eastern China/L1021/2012	0.1377	0.0407
952	A/Eurasian eagle owl/Sweden/SVA201125SZ0475/KN003489/2020	A/Chicken/Changzhou/cz93/2014	0.1308	0.0433
953	A/turkey/Rostov-on-Don/332-10/2021	A/chicken/Fukuoka/T1/2020	0.1291	0.0414
954	A/turkey/Rostov-on-Don/332-10/2021	A/chicken/Kagawa/K6T/2020	0.1286	0.0434
955	A/turkey/Rostov-on-Don/332-10/2021	A/chicken/Okayama/1T/2020	0.1291	0.0427
956	A/turkey/Rostov-on-Don/332-10/2021	A/chicken/Okayama/2T/2020	0.1279	0.0427
957	A/turkey/Rostov-on-Don/332-10/2021	A/chicken/Miyazaki/C8T/2020	0.1281	0.0427
958	A/turkey/Rostov-on-Don/332-10/2021	A/chicken/Korea/H541/2020	0.1301	0.0407
959	A/turkey/Rostov-on-Don/332-10/2021	A/chicken/Miyazaki/G5T/2020	0.1286	0.0433
960	A/turkey/Rostov-on-Don/332-10/2021	A/chicken/Kochi/4C/2020	0.1282	0.0433
961	A/turkey/Rostov-on-Don/332-10/2021	A/duck/Jiangsu/k1203/2010	0.1363	0.0452
962	A/turkey/Rostov-on-Don/332-10/2021	A/environment/Xinjiang/1218-WLMQXL001-E/2016	0.1358	0.0446
963	A/turkey/Rostov-on-Don/332-10/2021	A/duck/Eastern China/L0722/2012	0.1387	0.0452
964	A/turkey/Rostov-on-Don/332-10/2021	A/goose/Eastern China/L1204/2012	0.1408	0.0491
965	A/turkey/Rostov-on-Don/332-10/2021	A/duck/Eastern China/L1021/2012	0.1387	0.042
966	A/turkey/Rostov-on-Don/332-10/2021	A/Chicken/Changzhou/cz93/2014	0.1308	0.0433
967	A/Gallus gallus/Belgium/7578 001/2021	A/chicken/Fukuoka/T1/2020	0.1275	0.0433
968	A/Gallus gallus/Belgium/7578 001/2021	A/chicken/Kagawa/K6T/2020	0.127	0.0453
969	A/Gallus gallus/Belgium/7578 001/2021	A/chicken/Okayama/1T/2020	0.1275	0.0446
970	A/Gallus gallus/Belgium/7578 001/2021	A/chicken/Okayama/2T/2020	0.1264	0.0446
971	A/Gallus gallus/Belgium/7578 001/2021	A/chicken/Miyazaki/C8T/2020	0.1266	0.0446
972	A/Gallus gallus/Belgium/7578 001/2021	A/chicken/Korea/H541/2020	0.1286	0.0427
973	A/Gallus gallus/Belgium/7578 001/2021	A/chicken/Miyazaki/G5T/2020	0.127	0.0453
974	A/Gallus gallus/Belgium/7578 001/2021	A/chicken/Kochi/4C/2020	0.1267	0.0453
975	A/Gallus gallus/Belgium/7578 001/2021	A/duck/Jiangsu/k1203/2010	0.1348	0.0446
976	A/Gallus gallus/Belgium/7578 001/2021	A/environment/Xinjiang/1218-WLMQXL001-E/2016	0.1343	0.044
977	A/Gallus gallus/Belgium/7578 001/2021	A/duck/Eastern China/L0722/2012	0.1372	0.0446
978	A/goose/Eastern China/L1204/2012	A/Gallus gallus/Belgium/7578 001/2021	0.1392	0.0485
979	A/Gallus gallus/Belgium/7578 001/2021	A/duck/Eastern China/L1021/2012	0.1382	0.0414
980	A/Gallus gallus/Belgium/7578 001/2021	A/Chicken/Changzhou/cz93/2014	0.1313	0.0452
981	A/chicken/Fukuoka/T1/2020	A/black-headed gull/Sweden/SVA210216SZ0398/KN000437/2021	0.1291	0.0407
982	A/chicken/Kagawa/K6T/2020	A/black-headed gull/Sweden/SVA210216SZ0398/KN000437/2021	0.1286	0.0427
983	A/chicken/Okayama/1T/2020	A/black-headed gull/Sweden/SVA210216SZ0398/KN000437/2021	0.1291	0.0421
984	A/chicken/Okayama/2T/2020	A/black-headed gull/Sweden/SVA210216SZ0398/KN000437/2021	0.1279	0.0421
985	A/chicken/Miyazaki/C8T/2020	A/black-headed gull/Sweden/SVA210216SZ0398/KN000437/2021	0.1281	0.0421
986	A/chicken/Korea/H541/2020	A/black-headed gull/Sweden/SVA210216SZ0398/KN000437/2021	0.1301	0.0401
987	A/chicken/Miyazaki/G5T/2020	A/black-headed gull/Sweden/SVA210216SZ0398/KN000437/2021	0.1286	0.0427
988	A/chicken/Kochi/4C/2020	A/black-headed gull/Sweden/SVA210216SZ0398/KN000437/2021	0.1282	0.0427
989	A/duck/Jiangsu/k1203/2010	A/black-headed gull/Sweden/SVA210216SZ0398/KN000437/2021	0.1373	0.0446
990	A/environment/Xinjiang/1218-WLMQXL001-E/2016	A/black-headed gull/Sweden/SVA210216SZ0398/KN000437/2021	0.1363	0.044
991	A/duck/Eastern China/L0722/2012	A/black-headed gull/Sweden/SVA210216SZ0398/KN000437/2021	0.1397	0.0446
992	A/goose/Eastern China/L1204/2012	A/black-headed gull/Sweden/SVA210216SZ0398/KN000437/2021	0.1418	0.0485
993	A/duck/Eastern China/L1021/2012	A/black-headed gull/Sweden/SVA210216SZ0398/KN000437/2021	0.1408	0.0414
994	A/Chicken/Changzhou/cz93/2014	A/black-headed gull/Sweden/SVA210216SZ0398/KN000437/2021	0.1308	0.0439
995	A/chicken/Scotland/043405/2020	A/chicken/Fukuoka/T1/2020	0.1291	0.0401
996	A/chicken/Scotland/043405/2020	A/chicken/Kagawa/K6T/2020	0.1286	0.0421
997	A/chicken/Scotland/043405/2020	A/chicken/Okayama/1T/2020	0.1291	0.0414
998	A/chicken/Scotland/043405/2020	A/chicken/Okayama/2T/2020	0.1274	0.0414
999	A/chicken/Scotland/043405/2020	A/chicken/Miyazaki/C8T/2020	0.1281	0.0414
1000	A/chicken/Scotland/043405/2020	A/chicken/Korea/H541/2020	0.1301	0.0394
1001	A/chicken/Scotland/043405/2020	A/chicken/Miyazaki/G5T/2020	0.1286	0.0421
1002	A/chicken/Scotland/043405/2020	A/chicken/Kochi/4C/2020	0.1282	0.0421
1003	A/duck/Jiangsu/k1203/2010	A/chicken/Scotland/043405/2020	0.1363	0.044
1004	A/environment/Xinjiang/1218-WLMQXL001-E/2016	A/chicken/Scotland/043405/2020	0.1368	0.0433
1005	A/duck/Eastern China/L0722/2012	A/chicken/Scotland/043405/2020	0.1392	0.044
1006	A/goose/Eastern China/L1204/2012	A/chicken/Scotland/043405/2020	0.1413	0.0478
1007	A/duck/Eastern China/L1021/2012	A/chicken/Scotland/043405/2020	0.1402	0.0407
1008	A/chicken/Scotland/043405/2020	A/Chicken/Changzhou/cz93/2014	0.1323	0.0433
1009	A/chicken/Fukuoka/T1/2020	A/barnacle goose/Germany-SH/AI02379/2020	0.1301	0.0395
1010	A/chicken/Kagawa/K6T/2020	A/barnacle goose/Germany-SH/AI02379/2020	0.1296	0.0415
1011	A/chicken/Okayama/1T/2020	A/barnacle goose/Germany-SH/AI02379/2020	0.1301	0.0408
1012	A/chicken/Okayama/2T/2020	A/barnacle goose/Germany-SH/AI02379/2020	0.1284	0.0408
1013	A/chicken/Miyazaki/C8T/2020	A/barnacle goose/Germany-SH/AI02379/2020	0.1291	0.0408
1014	A/chicken/Korea/H541/2020	A/barnacle goose/Germany-SH/AI02379/2020	0.1311	0.0388
1015	A/chicken/Miyazaki/G5T/2020	A/barnacle goose/Germany-SH/AI02379/2020	0.1296	0.0414
1016	A/chicken/Kochi/4C/2020	A/barnacle goose/Germany-SH/AI02379/2020	0.1292	0.0414
1017	A/duck/Jiangsu/k1203/2010	A/barnacle goose/Germany-SH/AI02379/2020	0.1373	0.0433
1018	A/environment/Xinjiang/1218-WLMQXL001-E/2016	A/barnacle goose/Germany-SH/AI02379/2020	0.1378	0.0427
1019	A/duck/Eastern China/L0722/2012	A/barnacle goose/Germany-SH/AI02379/2020	0.1402	0.0433
1020	A/goose/Eastern China/L1204/2012	A/barnacle goose/Germany-SH/AI02379/2020	0.1423	0.0472
1021	A/duck/Eastern China/L1021/2012	A/barnacle goose/Germany-SH/AI02379/2020	0.1413	0.0401
1022	A/Chicken/Changzhou/cz93/2014	A/barnacle goose/Germany-SH/AI02379/2020	0.1333	0.0426
1023	A/chicken/Fukuoka/T1/2020	A/chicken/England/043683/2020	0.1301	0.0401
1024	A/chicken/Kagawa/K6T/2020	A/chicken/England/043683/2020	0.1296	0.0421
1025	A/chicken/Okayama/1T/2020	A/chicken/England/043683/2020	0.1301	0.0414
1026	A/chicken/Okayama/2T/2020	A/chicken/England/043683/2020	0.1292	0.0414
1027	A/chicken/Miyazaki/C8T/2020	A/chicken/England/043683/2020	0.1297	0.0414
1028	A/chicken/Korea/H541/2020	A/chicken/England/043683/2020	0.1311	0.0394
1029	A/chicken/Miyazaki/G5T/2020	A/chicken/England/043683/2020	0.1296	0.0421
1030	A/chicken/Kochi/4C/2020	A/chicken/England/043683/2020	0.1297	0.0421
1031	A/duck/Jiangsu/k1203/2010	A/chicken/England/043683/2020	0.1383	0.044
1032	A/environment/Xinjiang/1218-WLMQXL001-E/2016	A/chicken/England/043683/2020	0.1383	0.0433
1033	A/duck/Eastern China/L0722/2012	A/chicken/England/043683/2020	0.1402	0.044
1034	A/goose/Eastern China/L1204/2012	A/chicken/England/043683/2020	0.1423	0.0478
1035	A/duck/Eastern China/L1021/2012	A/chicken/England/043683/2020	0.1413	0.0407
1036	A/chicken/England/043683/2020	A/Chicken/Changzhou/cz93/2014	0.1338	0.0433
1037	A/pheasant/Wales/000252/2021	A/chicken/Fukuoka/T1/2020	0.1291	0.0401
1038	A/pheasant/Wales/000252/2021	A/chicken/Kagawa/K6T/2020	0.1286	0.042
1039	A/pheasant/Wales/000252/2021	A/chicken/Okayama/1T/2020	0.1291	0.0413
1040	A/pheasant/Wales/000252/2021	A/chicken/Okayama/2T/2020	0.1282	0.0413
1041	A/pheasant/Wales/000252/2021	A/chicken/Miyazaki/C8T/2020	0.1287	0.0413
1042	A/pheasant/Wales/000252/2021	A/chicken/Korea/H541/2020	0.1301	0.0394
1043	A/pheasant/Wales/000252/2021	A/chicken/Miyazaki/G5T/2020	0.1286	0.0413
1044	A/pheasant/Wales/000252/2021	A/chicken/Kochi/4C/2020	0.1287	0.042
1045	A/pheasant/Wales/000252/2021	A/duck/Jiangsu/k1203/2010	0.1373	0.044
1046	A/pheasant/Wales/000252/2021	A/environment/Xinjiang/1218-WLMQXL001-E/2016	0.1373	0.0433
1047	A/pheasant/Wales/000252/2021	A/duck/Eastern China/L0722/2012	0.1392	0.044
1048	A/pheasant/Wales/000252/2021	A/goose/Eastern China/L1204/2012	0.1413	0.0478
1049	A/pheasant/Wales/000252/2021	A/duck/Eastern China/L1021/2012	0.1402	0.0407
1050	A/pheasant/Wales/000252/2021	A/Chicken/Changzhou/cz93/2014	0.1338	0.0439
1051	A/mute swan/Northern Ireland/VMDL20-301/2020	A/chicken/Fukuoka/T1/2020	0.1291	0.0401
1052	A/mute swan/Northern Ireland/VMDL20-301/2020	A/chicken/Kagawa/K6T/2020	0.1286	0.042
1053	A/mute swan/Northern Ireland/VMDL20-301/2020	A/chicken/Okayama/1T/2020	0.1291	0.0413
1054	A/mute swan/Northern Ireland/VMDL20-301/2020	A/chicken/Okayama/2T/2020	0.128	0.0413
1055	A/mute swan/Northern Ireland/VMDL20-301/2020	A/chicken/Miyazaki/C8T/2020	0.1281	0.0413
1056	A/mute swan/Northern Ireland/VMDL20-301/2020	A/chicken/Korea/H541/2020	0.1301	0.0394
1057	A/mute swan/Northern Ireland/VMDL20-301/2020	A/chicken/Miyazaki/G5T/2020	0.1286	0.0413
1058	A/mute swan/Northern Ireland/VMDL20-301/2020	A/chicken/Kochi/4C/2020	0.1282	0.042
1059	A/mute swan/Northern Ireland/VMDL20-301/2020	A/duck/Jiangsu/k1203/2010	0.137	0.044
1060	A/mute swan/Northern Ireland/VMDL20-301/2020	A/environment/Xinjiang/1218-WLMQXL001-E/2016	0.1365	0.0433
1061	A/mute swan/Northern Ireland/VMDL20-301/2020	A/duck/Eastern China/L0722/2012	0.1392	0.044
1062	A/mute swan/Northern Ireland/VMDL20-301/2020	A/goose/Eastern China/L1204/2012	0.1413	0.0478
1063	A/mute swan/Northern Ireland/VMDL20-301/2020	A/duck/Eastern China/L1021/2012	0.1402	0.0407
1064	A/mute swan/Northern Ireland/VMDL20-301/2020	A/Chicken/Changzhou/cz93/2014	0.132	0.0439
1065	A/turkey/England/037784/2020	A/chicken/Fukuoka/T1/2020	0.1291	0.039
1066	A/turkey/England/037784/2020	A/chicken/Kagawa/K6T/2020	0.1286	0.0409
1067	A/turkey/England/037784/2020	A/chicken/Okayama/1T/2020	0.1291	0.0403
1068	A/turkey/England/037784/2020	A/chicken/Okayama/2T/2020	0.1282	0.0403
1069	A/turkey/England/037784/2020	A/chicken/Miyazaki/C8T/2020	0.1287	0.0403
1070	A/turkey/England/037784/2020	A/chicken/Korea/H541/2020	0.1301	0.0381
1071	A/turkey/England/037784/2020	A/chicken/Miyazaki/G5T/2020	0.1286	0.0403
1072	A/turkey/England/037784/2020	A/chicken/Kochi/4C/2020	0.1287	0.0409
1073	A/turkey/England/037784/2020	A/duck/Jiangsu/k1203/2010	0.1373	0.0427
1074	A/turkey/England/037784/2020	A/environment/Xinjiang/1218-WLMQXL001-E/2016	0.1373	0.042
1075	A/turkey/England/037784/2020	A/duck/Eastern China/L0722/2012	0.1392	0.0427
1076	A/turkey/England/037784/2020	A/goose/Eastern China/L1204/2012	0.1413	0.0465
1077	A/turkey/England/037784/2020	A/duck/Guangdong/s14044/2014	0.1378	0.0504
1078	A/turkey/England/037784/2020	A/duck/Eastern China/L1021/2012	0.1402	0.0394
1079	A/turkey/England/037784/2020	A/Chicken/Changzhou/cz93/2014	0.1328	0.0422
1080	A/turkey/England/038115/2020	A/chicken/Fukuoka/T1/2020	0.1291	0.0388
1081	A/turkey/England/038115/2020	A/chicken/Kagawa/K6T/2020	0.1286	0.0408
1082	A/turkey/England/038115/2020	A/chicken/Okayama/1T/2020	0.1291	0.0402
1083	A/turkey/England/038115/2020	A/chicken/Okayama/2T/2020	0.1282	0.0402
1084	A/turkey/England/038115/2020	A/chicken/Miyazaki/C8T/2020	0.1287	0.0402
1085	A/turkey/England/038115/2020	A/chicken/Korea/H541/2020	0.1301	0.0381
1086	A/turkey/England/038115/2020	A/chicken/Miyazaki/G5T/2020	0.1286	0.0408
1087	A/turkey/England/038115/2020	A/chicken/Kochi/4C/2020	0.1287	0.0408
1088	A/turkey/England/038115/2020	A/duck/Jiangsu/k1203/2010	0.1373	0.0427
1089	A/turkey/England/038115/2020	A/environment/Xinjiang/1218-WLMQXL001-E/2016	0.1373	0.042
1090	A/turkey/England/038115/2020	A/duck/Eastern China/L0722/2012	0.1392	0.0427
1091	A/turkey/England/038115/2020	A/goose/Eastern China/L1204/2012	0.1413	0.0465
1092	A/turkey/England/038115/2020	A/duck/Guangdong/s14044/2014	0.1378	0.0504
1093	A/turkey/England/038115/2020	A/duck/Eastern China/L1021/2012	0.1402	0.0394
1094	A/turkey/England/038115/2020	A/Chicken/Changzhou/cz93/2014	0.1328	0.042
1095	A/Cygnus olor/Belgium/11956 001/2020	A/chicken/Fukuoka/T1/2020	0.1296	0.0388
1096	A/Cygnus olor/Belgium/11956 001/2020	A/chicken/Kagawa/K6T/2020	0.1291	0.0407
1097	A/Cygnus olor/Belgium/11956 001/2020	A/chicken/Okayama/1T/2020	0.1296	0.0401
1098	A/Cygnus olor/Belgium/11956 001/2020	A/chicken/Okayama/2T/2020	0.1282	0.0401
1099	A/Cygnus olor/Belgium/11956 001/2020	A/chicken/Miyazaki/C8T/2020	0.1287	0.0401
1100	A/Cygnus olor/Belgium/11956 001/2020	A/chicken/Korea/H541/2020	0.1306	0.0388
1101	A/Cygnus olor/Belgium/11956 001/2020	A/chicken/Miyazaki/G5T/2020	0.1291	0.0401
1102	A/Cygnus olor/Belgium/11956 001/2020	A/chicken/Kochi/4C/2020	0.1287	0.0407
1103	A/duck/Jiangsu/k1203/2010	A/Cygnus olor/Belgium/11956 001/2020	0.1373	0.0427
1104	A/environment/Xinjiang/1218-WLMQXL001-E/2016	A/Cygnus olor/Belgium/11956 001/2020	0.1373	0.042
1105	A/duck/Eastern China/L0722/2012	A/Cygnus olor/Belgium/11956 001/2020	0.1397	0.0427
1106	A/goose/Eastern China/L1204/2012	A/Cygnus olor/Belgium/11956 001/2020	0.1418	0.0466
1107	A/duck/Guangdong/s14044/2014	A/Cygnus olor/Belgium/11956 001/2020	0.1378	0.0499
1108	A/duck/Eastern China/L1021/2012	A/Cygnus olor/Belgium/11956 001/2020	0.1408	0.0394
1109	A/Cygnus olor/Belgium/11956 001/2020	A/Chicken/Changzhou/cz93/2014	0.1327	0.042
1110	A/falcon/England/AVP-21-019051A/2021	A/chicken/Fukuoka/T1/2020	0.1286	0.0401
1111	A/falcon/England/AVP-21-019051A/2021	A/chicken/Kagawa/K6T/2020	0.127	0.0421
1112	A/falcon/England/AVP-21-019051A/2021	A/chicken/Okayama/1T/2020	0.1275	0.0414
1113	A/falcon/England/AVP-21-019051A/2021	A/chicken/Okayama/2T/2020	0.1267	0.0414
1114	A/falcon/England/AVP-21-019051A/2021	A/chicken/Miyazaki/C8T/2020	0.1282	0.0414
1115	A/falcon/England/AVP-21-019051A/2021	A/chicken/Korea/H541/2020	0.1296	0.0394
1116	A/falcon/England/AVP-21-019051A/2021	A/chicken/Miyazaki/G5T/2020	0.128	0.0421
1117	A/falcon/England/AVP-21-019051A/2021	A/chicken/Kochi/4C/2020	0.1272	0.0421
1118	A/falcon/England/AVP-21-019051A/2021	A/duck/Jiangsu/k1203/2010	0.1373	0.044
1119	A/falcon/England/AVP-21-019051A/2021	A/environment/Xinjiang/1218-WLMQXL001-E/2016	0.1373	0.0433
1120	A/falcon/England/AVP-21-019051A/2021	A/duck/Eastern China/L0722/2012	0.1392	0.044
1121	A/goose/Eastern China/L1204/2012	A/falcon/England/AVP-21-019051A/2021	0.1413	0.0478
1122	A/falcon/England/AVP-21-019051A/2021	A/duck/Eastern China/L1021/2012	0.1402	0.0407
1123	A/falcon/England/AVP-21-019051A/2021	A/Chicken/Changzhou/cz93/2014	0.1323	0.0433
1124	A/Gallus gallus/Belgium/11372 0001/2021	A/chicken/Fukuoka/T1/2020	0.1311	0.0439
1125	A/Gallus gallus/Belgium/11372 0001/2021	A/chicken/Kagawa/K6T/2020	0.1306	0.0459
1126	A/Gallus gallus/Belgium/11372 0001/2021	A/chicken/Okayama/1T/2020	0.1311	0.0453
1127	A/Gallus gallus/Belgium/11372 0001/2021	A/chicken/Okayama/2T/2020	0.13	0.0453
1128	A/Gallus gallus/Belgium/11372 0001/2021	A/chicken/Miyazaki/C8T/2020	0.1302	0.0453
1129	A/Gallus gallus/Belgium/11372 0001/2021	A/chicken/Korea/H541/2020	0.1321	0.0427
1130	A/Gallus gallus/Belgium/11372 0001/2021	A/chicken/Miyazaki/G5T/2020	0.1306	0.0459
1131	A/Gallus gallus/Belgium/11372 0001/2021	A/chicken/Kochi/4C/2020	0.1302	0.0459
1132	A/Gallus gallus/Belgium/11372 0001/2021	A/duck/Jiangsu/k1203/2010	0.1388	0.0465
1133	A/Gallus gallus/Belgium/11372 0001/2021	A/environment/Xinjiang/1218-WLMQXL001-E/2016	0.1383	0.0459
1134	A/Gallus gallus/Belgium/11372 0001/2021	A/duck/Eastern China/L0722/2012	0.1413	0.0465
1135	A/goose/Eastern China/L1204/2012	A/Gallus gallus/Belgium/11372 0001/2021	0.1433	0.0504
1136	A/Gallus gallus/Belgium/11372 0001/2021	A/duck/Eastern China/L1021/2012	0.1423	0.0433
1137	A/Gallus gallus/Belgium/11372 0001/2021	A/Chicken/Changzhou/cz93/2014	0.1328	0.0465
1138	A/Chicken/Sweden/SVA210314SZ0002/KN066679-IP18/2021	A/chicken/Fukuoka/T1/2020	0.1321	0.0439
1139	A/Chicken/Sweden/SVA210314SZ0002/KN066679-IP18/2021	A/chicken/Kagawa/K6T/2020	0.1316	0.0459
1140	A/Chicken/Sweden/SVA210314SZ0002/KN066679-IP18/2021	A/chicken/Okayama/1T/2020	0.1321	0.0453
1141	A/Chicken/Sweden/SVA210314SZ0002/KN066679-IP18/2021	A/chicken/Okayama/2T/2020	0.131	0.0453
1142	A/Chicken/Sweden/SVA210314SZ0002/KN066679-IP18/2021	A/chicken/Miyazaki/C8T/2020	0.1312	0.0453
1143	A/Chicken/Sweden/SVA210314SZ0002/KN066679-IP18/2021	A/chicken/Korea/H541/2020	0.1331	0.0427
1144	A/Chicken/Sweden/SVA210314SZ0002/KN066679-IP18/2021	A/chicken/Miyazaki/G5T/2020	0.1316	0.0459
1145	A/Chicken/Sweden/SVA210314SZ0002/KN066679-IP18/2021	A/chicken/Kochi/4C/2020	0.1312	0.0459
1146	A/duck/Jiangsu/k1203/2010	A/Chicken/Sweden/SVA210314SZ0002/KN066679-IP18/2021	0.1388	0.0459
1147	A/environment/Xinjiang/1218-WLMQXL001-E/2016	A/Chicken/Sweden/SVA210314SZ0002/KN066679-IP18/2021	0.1393	0.0452
1148	A/duck/Eastern China/L0722/2012	A/Chicken/Sweden/SVA210314SZ0002/KN066679-IP18/2021	0.1423	0.0459
1149	A/goose/Eastern China/L1204/2012	A/Chicken/Sweden/SVA210314SZ0002/KN066679-IP18/2021	0.1443	0.0498
1150	A/duck/Eastern China/L1021/2012	A/Chicken/Sweden/SVA210314SZ0002/KN066679-IP18/2021	0.1433	0.0427
1151	A/Chicken/Sweden/SVA210314SZ0002/KN066679-IP18/2021	A/Chicken/Changzhou/cz93/2014	0.1348	0.0458
1152	A/common buzzard /Sweden/SVA210224SZ0485/KN000628/2021	A/chicken/Fukuoka/T1/2020	0.1311	0.0433
1153	A/common buzzard /Sweden/SVA210224SZ0485/KN000628/2021	A/chicken/Kagawa/K6T/2020	0.1306	0.0453
1154	A/common buzzard /Sweden/SVA210224SZ0485/KN000628/2021	A/chicken/Okayama/1T/2020	0.1311	0.0446
1155	A/common buzzard /Sweden/SVA210224SZ0485/KN000628/2021	A/chicken/Okayama/2T/2020	0.13	0.0446
1156	A/common buzzard /Sweden/SVA210224SZ0485/KN000628/2021	A/chicken/Miyazaki/C8T/2020	0.1302	0.0446
1157	A/common buzzard /Sweden/SVA210224SZ0485/KN000628/2021	A/chicken/Korea/H541/2020	0.1321	0.042
1158	A/common buzzard /Sweden/SVA210224SZ0485/KN000628/2021	A/chicken/Miyazaki/G5T/2020	0.1306	0.0453
1159	A/common buzzard /Sweden/SVA210224SZ0485/KN000628/2021	A/chicken/Kochi/4C/2020	0.1302	0.0453
1160	A/duck/Jiangsu/k1203/2010	A/common buzzard /Sweden/SVA210224SZ0485/KN000628/2021	0.1388	0.0452
1161	A/environment/Xinjiang/1218-WLMQXL001-E/2016	A/common buzzard /Sweden/SVA210224SZ0485/KN000628/2021	0.1383	0.0446
1162	A/duck/Eastern China/L0722/2012	A/common buzzard /Sweden/SVA210224SZ0485/KN000628/2021	0.1413	0.0452
1163	A/goose/Eastern China/L1204/2012	A/common buzzard /Sweden/SVA210224SZ0485/KN000628/2021	0.1433	0.0491
1164	A/duck/Eastern China/L1021/2012	A/common buzzard /Sweden/SVA210224SZ0485/KN000628/2021	0.1423	0.042
1165	A/common buzzard /Sweden/SVA210224SZ0485/KN000628/2021	A/Chicken/Changzhou/cz93/2014	0.1338	0.0452
1166	A/Chicken/Sweden/SVA210223SZ0647/FB046588-IP7/2021	A/chicken/Fukuoka/T1/2020	0.1301	0.0426
1167	A/Chicken/Sweden/SVA210223SZ0647/FB046588-IP7/2021	A/chicken/Kagawa/K6T/2020	0.1296	0.0445
1168	A/Chicken/Sweden/SVA210223SZ0647/FB046588-IP7/2021	A/chicken/Okayama/1T/2020	0.1301	0.0439
1169	A/Chicken/Sweden/SVA210223SZ0647/FB046588-IP7/2021	A/chicken/Okayama/2T/2020	0.1301	0.0439
1170	A/Chicken/Sweden/SVA210223SZ0647/FB046588-IP7/2021	A/chicken/Miyazaki/C8T/2020	0.1306	0.0439
1171	A/Chicken/Sweden/SVA210223SZ0647/FB046588-IP7/2021	A/chicken/Korea/H541/2020	0.1311	0.0427
1172	A/Chicken/Sweden/SVA210223SZ0647/FB046588-IP7/2021	A/chicken/Miyazaki/G5T/2020	0.1296	0.0439
1173	A/Chicken/Sweden/SVA210223SZ0647/FB046588-IP7/2021	A/chicken/Kochi/4C/2020	0.1306	0.0445
1174	A/duck/Jiangsu/k1203/2010	A/Chicken/Sweden/SVA210223SZ0647/FB046588-IP7/2021	0.1402	0.0459
1175	A/environment/Xinjiang/1218-WLMQXL001-E/2016	A/Chicken/Sweden/SVA210223SZ0647/FB046588-IP7/2021	0.1402	0.0452
1176	A/duck/Eastern China/L0722/2012	A/Chicken/Sweden/SVA210223SZ0647/FB046588-IP7/2021	0.1413	0.0459
1177	A/goose/Eastern China/L1204/2012	A/Chicken/Sweden/SVA210223SZ0647/FB046588-IP7/2021	0.1433	0.0498
1178	A/duck/Eastern China/L1021/2012	A/Chicken/Sweden/SVA210223SZ0647/FB046588-IP7/2021	0.1423	0.0427
1179	A/Chicken/Sweden/SVA210223SZ0647/FB046588-IP7/2021	A/Chicken/Changzhou/cz93/2014	0.1357	0.0452
1180	A/mute swan/Finland/1325 21VIR7689-2/2021	A/chicken/Fukuoka/T1/2020	0.1311	0.042
1181	A/mute swan/Finland/1325 21VIR7689-2/2021	A/chicken/Kagawa/K6T/2020	0.1306	0.044
1182	A/mute swan/Finland/1325 21VIR7689-2/2021	A/chicken/Okayama/1T/2020	0.1311	0.0433
1183	A/mute swan/Finland/1325 21VIR7689-2/2021	A/chicken/Okayama/2T/2020	0.1311	0.0433
1184	A/mute swan/Finland/1325 21VIR7689-2/2021	A/chicken/Miyazaki/C8T/2020	0.1316	0.0433
1185	A/mute swan/Finland/1325 21VIR7689-2/2021	A/chicken/Korea/H541/2020	0.1321	0.042
1186	A/mute swan/Finland/1325 21VIR7689-2/2021	A/chicken/Miyazaki/G5T/2020	0.1306	0.0433
1187	A/mute swan/Finland/1325 21VIR7689-2/2021	A/chicken/Kochi/4C/2020	0.1316	0.044
1188	A/mute swan/Finland/1325 21VIR7689-2/2021	A/duck/Jiangsu/k1203/2010	0.1402	0.0452
1189	A/mute swan/Finland/1325 21VIR7689-2/2021	A/environment/Xinjiang/1218-WLMQXL001-E/2016	0.1402	0.0433
1190	A/mute swan/Finland/1325 21VIR7689-2/2021	A/duck/Eastern China/L0722/2012	0.1413	0.0452
1191	A/mute swan/Finland/1325 21VIR7689-2/2021	A/goose/Eastern China/L1204/2012	0.1433	0.0491
1192	A/mute swan/Finland/1325 21VIR7689-2/2021	A/duck/Eastern China/L1021/2012	0.1423	0.042
1193	A/mute swan/Finland/1325 21VIR7689-2/2021	A/Chicken/Changzhou/cz93/2014	0.1357	0.0446
1194	A/chicken/Fukuoka/T1/2020	A/chicken/England/010821/2021	0.1306	0.0438
1195	A/chicken/Kagawa/K6T/2020	A/chicken/England/010821/2021	0.1301	0.0458
1196	A/chicken/Okayama/1T/2020	A/chicken/England/010821/2021	0.1306	0.0451
1197	A/chicken/Okayama/2T/2020	A/chicken/England/010821/2021	0.1297	0.0451
1198	A/chicken/Miyazaki/C8T/2020	A/chicken/England/010821/2021	0.1302	0.0451
1199	A/chicken/Korea/H541/2020	A/chicken/England/010821/2021	0.1316	0.042
1200	A/chicken/Miyazaki/G5T/2020	A/chicken/England/010821/2021	0.1301	0.0451
1201	A/chicken/Kochi/4C/2020	A/chicken/England/010821/2021	0.1302	0.0458
1202	A/duck/Jiangsu/k1203/2010	A/chicken/England/010821/2021	0.1388	0.0452
1203	A/environment/Xinjiang/1218-WLMQXL001-E/2016	A/chicken/England/010821/2021	0.1388	0.0446
1204	A/duck/Eastern China/L0722/2012	A/chicken/England/010821/2021	0.1408	0.0452
1205	A/goose/Eastern China/L1204/2012	A/chicken/England/010821/2021	0.1428	0.0491
1206	A/duck/Eastern China/L1021/2012	A/chicken/England/010821/2021	0.1418	0.042
1207	A/chicken/England/010821/2021	A/Chicken/Changzhou/cz93/2014	0.1333	0.0464
1208	A/chicken/Fukuoka/T1/2020	A/barnacle goose/Sweden/SVA210423SZ0250/FB001648/M-2021	0.1301	0.0419
1209	A/chicken/Kagawa/K6T/2020	A/barnacle goose/Sweden/SVA210423SZ0250/FB001648/M-2021	0.1296	0.0439
1210	A/chicken/Okayama/1T/2020	A/barnacle goose/Sweden/SVA210423SZ0250/FB001648/M-2021	0.1301	0.0432
1211	A/chicken/Okayama/2T/2020	A/barnacle goose/Sweden/SVA210423SZ0250/FB001648/M-2021	0.1293	0.0432
1212	A/chicken/Miyazaki/C8T/2020	A/barnacle goose/Sweden/SVA210423SZ0250/FB001648/M-2021	0.1298	0.0432
1213	A/chicken/Korea/H541/2020	A/barnacle goose/Sweden/SVA210423SZ0250/FB001648/M-2021	0.1311	0.042
1214	A/chicken/Miyazaki/G5T/2020	A/barnacle goose/Sweden/SVA210423SZ0250/FB001648/M-2021	0.1296	0.0432
1215	A/chicken/Kochi/4C/2020	A/barnacle goose/Sweden/SVA210423SZ0250/FB001648/M-2021	0.1298	0.0439
1216	A/duck/Jiangsu/k1203/2010	A/barnacle goose/Sweden/SVA210423SZ0250/FB001648/M-2021	0.1384	0.0452
1217	A/environment/Xinjiang/1218-WLMQXL001-E/2016	A/barnacle goose/Sweden/SVA210423SZ0250/FB001648/M-2021	0.1394	0.0446
1218	A/duck/Eastern China/L0722/2012	A/barnacle goose/Sweden/SVA210423SZ0250/FB001648/M-2021	0.1402	0.0452
1219	A/goose/Eastern China/L1204/2012	A/barnacle goose/Sweden/SVA210423SZ0250/FB001648/M-2021	0.1423	0.0491
1220	A/duck/Eastern China/L1021/2012	A/barnacle goose/Sweden/SVA210423SZ0250/FB001648/M-2021	0.1413	0.042
1221	A/Chicken/Changzhou/cz93/2014	A/barnacle goose/Sweden/SVA210423SZ0250/FB001648/M-2021	0.1338	0.0445
1222	A/mute swan/Czech Republic/4607-1/2021	A/chicken/Fukuoka/T1/2020	0.1296	0.0448
1223	A/mute swan/Czech Republic/4607-1/2021	A/chicken/Kagawa/K6T/2020	0.1291	0.0468
1224	A/mute swan/Czech Republic/4607-1/2021	A/chicken/Okayama/1T/2020	0.1296	0.0461
1225	A/mute swan/Czech Republic/4607-1/2021	A/chicken/Okayama/2T/2020	0.1294	0.0461
1226	A/mute swan/Czech Republic/4607-1/2021	A/chicken/Miyazaki/C8T/2020	0.1299	0.0461
1227	A/mute swan/Czech Republic/4607-1/2021	A/chicken/Korea/H541/2020	0.1306	0.0433
1228	A/mute swan/Czech Republic/4607-1/2021	A/chicken/Miyazaki/G5T/2020	0.1291	0.0461
1229	A/mute swan/Czech Republic/4607-1/2021	A/chicken/Kochi/4C/2020	0.1299	0.0468
1230	A/mute swan/Czech Republic/4607-1/2021	A/duck/Jiangsu/k1203/2010	0.139	0.0465
1231	A/mute swan/Czech Republic/4607-1/2021	A/environment/Xinjiang/1218-WLMQXL001-E/2016	0.139	0.0459
1232	A/mute swan/Czech Republic/4607-1/2021	A/duck/Eastern China/L0722/2012	0.1402	0.0465
1233	A/mute swan/Czech Republic/4607-1/2021	A/goose/Eastern China/L1204/2012	0.1423	0.0504
1234	A/mute swan/Czech Republic/4607-1/2021	A/duck/Eastern China/L1021/2012	0.1413	0.0433
1235	A/mute swan/Czech Republic/4607-1/2021	A/Chicken/Changzhou/cz93/2014	0.136	0.0468
1236	A/peacock/Netherlands/21026542-001/2021	A/chicken/Fukuoka/T1/2020	0.1301	0.0441
1237	A/peacock/Netherlands/21026542-001/2021	A/chicken/Kagawa/K6T/2020	0.1296	0.0461
1238	A/peacock/Netherlands/21026542-001/2021	A/chicken/Okayama/1T/2020	0.1301	0.0454
1239	A/peacock/Netherlands/21026542-001/2021	A/chicken/Okayama/2T/2020	0.1291	0.0454
1240	A/peacock/Netherlands/21026542-001/2021	A/chicken/Miyazaki/C8T/2020	0.1296	0.0454
1241	A/peacock/Netherlands/21026542-001/2021	A/chicken/Korea/H541/2020	0.1311	0.0427
1242	A/peacock/Netherlands/21026542-001/2021	A/chicken/Miyazaki/G5T/2020	0.1296	0.0454
1243	A/peacock/Netherlands/21026542-001/2021	A/chicken/Kochi/4C/2020	0.1296	0.0461
1244	A/peacock/Netherlands/21026542-001/2021	A/duck/Jiangsu/k1203/2010	0.1392	0.0459
1245	A/peacock/Netherlands/21026542-001/2021	A/environment/Xinjiang/1218-WLMQXL001-E/2016	0.1392	0.0452
1246	A/peacock/Netherlands/21026542-001/2021	A/duck/Eastern China/L0722/2012	0.1413	0.0459
1247	A/peacock/Netherlands/21026542-001/2021	A/goose/Eastern China/L1204/2012	0.1433	0.0498
1248	A/peacock/Netherlands/21026542-001/2021	A/duck/Eastern China/L1021/2012	0.1423	0.0427
1249	A/peacock/Netherlands/21026542-001/2021	A/Chicken/Changzhou/cz93/2014	0.1326	0.0461
1250	A/mute swan/Poland/MB185/2021	A/chicken/Fukuoka/T1/2020	0.1306	0.0441
1251	A/mute swan/Poland/MB185/2021	A/chicken/Kagawa/K6T/2020	0.1301	0.0461
1252	A/mute swan/Poland/MB185/2021	A/chicken/Okayama/1T/2020	0.1306	0.0454
1253	A/mute swan/Poland/MB185/2021	A/chicken/Okayama/2T/2020	0.1306	0.0454
1254	A/mute swan/Poland/MB185/2021	A/chicken/Miyazaki/C8T/2020	0.1311	0.0454
1255	A/mute swan/Poland/MB185/2021	A/chicken/Korea/H541/2020	0.1316	0.0427
1256	A/mute swan/Poland/MB185/2021	A/chicken/Miyazaki/G5T/2020	0.1301	0.0454
1257	A/mute swan/Poland/MB185/2021	A/chicken/Kochi/4C/2020	0.1311	0.0461
1258	A/mute swan/Poland/MB185/2021	A/duck/Jiangsu/k1203/2010	0.1392	0.0459
1259	A/mute swan/Poland/MB185/2021	A/environment/Xinjiang/1218-WLMQXL001-E/2016	0.1392	0.0452
1260	A/mute swan/Poland/MB185/2021	A/duck/Eastern China/L0722/2012	0.1402	0.0459
1261	A/mute swan/Poland/MB185/2021	A/goose/Eastern China/L1204/2012	0.1423	0.0498
1262	A/mute swan/Poland/MB185/2021	A/duck/Eastern China/L1021/2012	0.1408	0.0427
1263	A/mute swan/Poland/MB185/2021	A/Chicken/Changzhou/cz93/2014	0.1347	0.0461
1264	A/seal/England/AVP-031141/2020	A/chicken/Fukuoka/T1/2020	0.1296	0.0414
1265	A/seal/England/AVP-031141/2020	A/chicken/Kagawa/K6T/2020	0.1291	0.0433
1266	A/seal/England/AVP-031141/2020	A/chicken/Okayama/1T/2020	0.1296	0.0427
1267	A/seal/England/AVP-031141/2020	A/chicken/Okayama/2T/2020	0.1287	0.0427
1268	A/seal/England/AVP-031141/2020	A/chicken/Miyazaki/C8T/2020	0.1292	0.0427
1269	A/seal/England/AVP-031141/2020	A/chicken/Korea/H541/2020	0.1306	0.0414
1270	A/seal/England/AVP-031141/2020	A/chicken/Miyazaki/G5T/2020	0.1291	0.0427
1271	A/seal/England/AVP-031141/2020	A/chicken/Kochi/4C/2020	0.1292	0.0433
1272	A/seal/England/AVP-031141/2020	A/duck/Jiangsu/k1203/2010	0.1373	0.0465
1273	A/seal/England/AVP-031141/2020	A/environment/Xinjiang/1218-WLMQXL001-E/2016	0.1373	0.0459
1274	A/seal/England/AVP-031141/2020	A/duck/Eastern China/L0722/2012	0.1392	0.0465
1275	A/seal/England/AVP-031141/2020	A/goose/Eastern China/L1204/2012	0.1413	0.0504
1276	A/seal/England/AVP-031141/2020	A/duck/Eastern China/L1021/2012	0.1402	0.0433
1277	A/seal/England/AVP-031141/2020	A/Chicken/Changzhou/cz93/2014	0.1338	0.0452
1278	A/mute swan/England/234135/2020	A/chicken/Fukuoka/T1/2020	0.1296	0.042
1279	A/mute swan/England/234135/2020	A/chicken/Kagawa/K6T/2020	0.1291	0.044
1280	A/mute swan/England/234135/2020	A/chicken/Okayama/1T/2020	0.1296	0.0433
1281	A/mute swan/England/234135/2020	A/chicken/Okayama/2T/2020	0.1287	0.0433
1282	A/mute swan/England/234135/2020	A/chicken/Miyazaki/C8T/2020	0.1292	0.0433
1283	A/mute swan/England/234135/2020	A/chicken/Korea/H541/2020	0.1306	0.042
1284	A/mute swan/England/234135/2020	A/chicken/Miyazaki/G5T/2020	0.1291	0.0433
1285	A/mute swan/England/234135/2020	A/chicken/Kochi/4C/2020	0.1292	0.044
1286	A/mute swan/England/234135/2020	A/duck/Jiangsu/k1203/2010	0.1373	0.0472
1287	A/mute swan/England/234135/2020	A/environment/Xinjiang/1218-WLMQXL001-E/2016	0.1373	0.0465
1288	A/mute swan/England/234135/2020	A/duck/Eastern China/L0722/2012	0.1392	0.0472
1289	A/mute swan/England/234135/2020	A/duck/Eastern China/L1021/2012	0.1402	0.044
1290	A/mute swan/England/234135/2020	A/Chicken/Changzhou/cz93/2014	0.1338	0.0459
1291	A/red fox/England/AVP-M1-21-01/2020	A/chicken/Fukuoka/T1/2020	0.1306	0.0422
1292	A/red fox/England/AVP-M1-21-01/2020	A/chicken/Kagawa/K6T/2020	0.1301	0.0441
1293	A/red fox/England/AVP-M1-21-01/2020	A/chicken/Okayama/1T/2020	0.1306	0.0435
1294	A/red fox/England/AVP-M1-21-01/2020	A/chicken/Okayama/2T/2020	0.1299	0.0435
1295	A/red fox/England/AVP-M1-21-01/2020	A/chicken/Miyazaki/C8T/2020	0.1304	0.0435
1296	A/red fox/England/AVP-M1-21-01/2020	A/chicken/Korea/H541/2020	0.1316	0.0422
1297	A/red fox/England/AVP-M1-21-01/2020	A/chicken/Miyazaki/G5T/2020	0.1301	0.0435
1298	A/red fox/England/AVP-M1-21-01/2020	A/chicken/Kochi/4C/2020	0.1304	0.0441
1299	A/red fox/England/AVP-M1-21-01/2020	A/duck/Jiangsu/k1203/2010	0.1385	0.0473
1300	A/red fox/England/AVP-M1-21-01/2020	A/environment/Xinjiang/1218-WLMQXL001-E/2016	0.1385	0.0467
1301	A/red fox/England/AVP-M1-21-01/2020	A/duck/Eastern China/L0722/2012	0.1402	0.0473
1302	A/red fox/England/AVP-M1-21-01/2020	A/duck/Eastern China/L1021/2012	0.1413	0.0441
1303	A/red fox/England/AVP-M1-21-01/2020	A/Chicken/Changzhou/cz93/2014	0.1349	0.046
1304	A/chicken/Fukuoka/T1/2020	A/chicken/France/20P016448/2020	0.1291	0.0414
1305	A/chicken/Kagawa/K6T/2020	A/chicken/France/20P016448/2020	0.1286	0.0433
1306	A/chicken/Okayama/1T/2020	A/chicken/France/20P016448/2020	0.1291	0.0427
1307	A/chicken/Okayama/2T/2020	A/chicken/France/20P016448/2020	0.1291	0.0427
1308	A/chicken/Miyazaki/C8T/2020	A/chicken/France/20P016448/2020	0.1296	0.0427
1309	A/chicken/Korea/H541/2020	A/chicken/France/20P016448/2020	0.1301	0.0414
1310	A/chicken/Miyazaki/G5T/2020	A/chicken/France/20P016448/2020	0.1286	0.0427
1311	A/chicken/Kochi/4C/2020	A/chicken/France/20P016448/2020	0.1296	0.0433
1312	A/duck/Jiangsu/k1203/2010	A/chicken/France/20P016448/2020	0.1377	0.0465
1313	A/environment/Xinjiang/1218-WLMQXL001-E/2016	A/chicken/France/20P016448/2020	0.1377	0.0459
1314	A/duck/Eastern China/L0722/2012	A/chicken/France/20P016448/2020	0.1387	0.0465
1315	A/goose/Eastern China/L1204/2012	A/chicken/France/20P016448/2020	0.1408	0.0504
1316	A/duck/Eastern China/L1021/2012	A/chicken/France/20P016448/2020	0.1397	0.0433
1317	A/chicken/France/20P016448/2020	A/Chicken/Changzhou/cz93/2014	0.1341	0.0452
1318	A/turkey/England/039472/2020	A/chicken/Fukuoka/T1/2020	0.1296	0.042
1319	A/turkey/England/039472/2020	A/chicken/Kagawa/K6T/2020	0.1291	0.044
1320	A/turkey/England/039472/2020	A/chicken/Okayama/1T/2020	0.1296	0.0433
1321	A/turkey/England/039472/2020	A/chicken/Okayama/2T/2020	0.1287	0.0433
1322	A/turkey/England/039472/2020	A/chicken/Miyazaki/C8T/2020	0.1292	0.0433
1323	A/turkey/England/039472/2020	A/chicken/Korea/H541/2020	0.1306	0.042
1324	A/turkey/England/039472/2020	A/chicken/Miyazaki/G5T/2020	0.1291	0.0433
1325	A/turkey/England/039472/2020	A/chicken/Kochi/4C/2020	0.1292	0.044
1326	A/turkey/England/039472/2020	A/duck/Jiangsu/k1203/2010	0.1373	0.0472
1327	A/turkey/England/039472/2020	A/environment/Xinjiang/1218-WLMQXL001-E/2016	0.1373	0.0465
1328	A/turkey/England/039472/2020	A/duck/Eastern China/L0722/2012	0.1392	0.0472
1329	A/turkey/England/039472/2020	A/duck/Eastern China/L1021/2012	0.1402	0.044
1330	A/turkey/England/039472/2020	A/Chicken/Changzhou/cz93/2014	0.1338	0.0459
1331	A/wild goose/Germany-NI/AI03473/2020	A/chicken/Fukuoka/T1/2020	0.1296	0.0414
1332	A/wild goose/Germany-NI/AI03473/2020	A/chicken/Kagawa/K6T/2020	0.1291	0.0434
1333	A/wild goose/Germany-NI/AI03473/2020	A/chicken/Okayama/1T/2020	0.1296	0.0427
1334	A/wild goose/Germany-NI/AI03473/2020	A/chicken/Okayama/2T/2020	0.1279	0.0427
1335	A/wild goose/Germany-NI/AI03473/2020	A/chicken/Miyazaki/C8T/2020	0.1286	0.0427
1336	A/wild goose/Germany-NI/AI03473/2020	A/chicken/Korea/H541/2020	0.1306	0.0407
1337	A/wild goose/Germany-NI/AI03473/2020	A/chicken/Miyazaki/G5T/2020	0.1291	0.0433
1338	A/wild goose/Germany-NI/AI03473/2020	A/chicken/Kochi/4C/2020	0.1287	0.0433
1339	A/wild goose/Germany-NI/AI03473/2020	A/duck/Jiangsu/k1203/2010	0.1363	0.0459
1340	A/wild goose/Germany-NI/AI03473/2020	A/environment/Xinjiang/1218-WLMQXL001-E/2016	0.1368	0.0452
1341	A/wild goose/Germany-NI/AI03473/2020	A/duck/Eastern China/L0722/2012	0.1392	0.0459
1342	A/wild goose/Germany-NI/AI03473/2020	A/goose/Eastern China/L1204/2012	0.1413	0.0498
1343	A/wild goose/Germany-NI/AI03473/2020	A/duck/Eastern China/L1021/2012	0.1402	0.0427
1344	A/wild goose/Germany-NI/AI03473/2020	A/Chicken/Changzhou/cz93/2014	0.1333	0.0446
1345	A/chicken/Fukuoka/T1/2020	A/chicken/England/033708/2020	0.1301	0.0422
1346	A/chicken/Kagawa/K6T/2020	A/chicken/England/033708/2020	0.1296	0.0441
1347	A/chicken/Okayama/1T/2020	A/chicken/England/033708/2020	0.1301	0.0435
1348	A/chicken/Okayama/2T/2020	A/chicken/England/033708/2020	0.1284	0.0435
1349	A/chicken/Miyazaki/C8T/2020	A/chicken/England/033708/2020	0.1291	0.0435
1350	A/chicken/Korea/H541/2020	A/chicken/England/033708/2020	0.1311	0.0414
1351	A/chicken/Miyazaki/G5T/2020	A/chicken/England/033708/2020	0.1296	0.0435
1352	A/chicken/Kochi/4C/2020	A/chicken/England/033708/2020	0.1292	0.0441
1353	A/duck/Jiangsu/k1203/2010	A/chicken/England/033708/2020	0.1368	0.0465
1354	A/environment/Xinjiang/1218-WLMQXL001-E/2016	A/chicken/England/033708/2020	0.1373	0.0459
1355	A/duck/Eastern China/L0722/2012	A/chicken/England/033708/2020	0.1397	0.0465
1356	A/goose/Eastern China/L1204/2012	A/chicken/England/033708/2020	0.1418	0.0504
1357	A/duck/Eastern China/L1021/2012	A/chicken/England/033708/2020	0.1408	0.0433
1358	A/chicken/England/033708/2020	A/Chicken/Changzhou/cz93/2014	0.1338	0.0454
1359	A/chicken/Fukuoka/T1/2020	A/avian/Nigeria/VRD-21-031 21RS744-65/2021	0.1311	0.0401
1360	A/chicken/Kagawa/K6T/2020	A/avian/Nigeria/VRD-21-031 21RS744-65/2021	0.1306	0.042
1361	A/chicken/Okayama/1T/2020	A/avian/Nigeria/VRD-21-031 21RS744-65/2021	0.1311	0.0414
1362	A/chicken/Okayama/2T/2020	A/avian/Nigeria/VRD-21-031 21RS744-65/2021	0.1311	0.0414
1363	A/chicken/Miyazaki/C8T/2020	A/avian/Nigeria/VRD-21-031 21RS744-65/2021	0.1316	0.0414
1364	A/chicken/Korea/H541/2020	A/avian/Nigeria/VRD-21-031 21RS744-65/2021	0.1321	0.0401
1365	A/chicken/Miyazaki/G5T/2020	A/avian/Nigeria/VRD-21-031 21RS744-65/2021	0.1306	0.0414
1366	A/chicken/Kochi/4C/2020	A/avian/Nigeria/VRD-21-031 21RS744-65/2021	0.1316	0.042
1367	A/duck/Jiangsu/k1203/2010	A/avian/Nigeria/VRD-21-031 21RS744-65/2021	0.1397	0.0446
1368	A/environment/Xinjiang/1218-WLMQXL001-E/2016	A/avian/Nigeria/VRD-21-031 21RS744-65/2021	0.1397	0.044
1369	A/duck/Eastern China/L0722/2012	A/avian/Nigeria/VRD-21-031 21RS744-65/2021	0.1408	0.0446
1370	A/goose/Eastern China/L1204/2012	A/avian/Nigeria/VRD-21-031 21RS744-65/2021	0.1428	0.0485
1371	A/duck/Eastern China/L1021/2012	A/avian/Nigeria/VRD-21-031 21RS744-65/2021	0.1418	0.0414
1372	A/Chicken/Changzhou/cz93/2014	A/avian/Nigeria/VRD-21-031 21RS744-65/2021	0.1362	0.044
1373	A/chicken/Fukuoka/T1/2020	A/chicken/England/045984/2020	0.1301	0.0416
1374	A/chicken/Kagawa/K6T/2020	A/chicken/England/045984/2020	0.1296	0.0435
1375	A/chicken/Okayama/1T/2020	A/chicken/England/045984/2020	0.1301	0.0429
1376	A/chicken/Okayama/2T/2020	A/chicken/England/045984/2020	0.1292	0.0429
1377	A/chicken/Miyazaki/C8T/2020	A/chicken/England/045984/2020	0.1297	0.0429
1378	A/chicken/Korea/H541/2020	A/chicken/England/045984/2020	0.1311	0.0407
1379	A/chicken/Miyazaki/G5T/2020	A/chicken/England/045984/2020	0.1296	0.0429
1380	A/chicken/Kochi/4C/2020	A/chicken/England/045984/2020	0.1297	0.0435
1381	A/duck/Jiangsu/k1203/2010	A/chicken/England/045984/2020	0.1378	0.0459
1382	A/environment/Xinjiang/1218-WLMQXL001-E/2016	A/chicken/England/045984/2020	0.1378	0.0452
1383	A/duck/Eastern China/L0722/2012	A/chicken/England/045984/2020	0.1397	0.0459
1384	A/goose/Eastern China/L1204/2012	A/chicken/England/045984/2020	0.1418	0.0498
1385	A/duck/Eastern China/L1021/2012	A/chicken/England/045984/2020	0.1408	0.0427
1386	A/chicken/England/045984/2020	A/Chicken/Changzhou/cz93/2014	0.1343	0.0448
1387	A/chicken/Fukuoka/T1/2020	A/Canada goose/England/032697/2020	0.1301	0.0416
1388	A/chicken/Kagawa/K6T/2020	A/Canada goose/England/032697/2020	0.1296	0.0435
1389	A/chicken/Okayama/1T/2020	A/Canada goose/England/032697/2020	0.1301	0.0429
1390	A/chicken/Okayama/2T/2020	A/Canada goose/England/032697/2020	0.1295	0.0429
1391	A/chicken/Miyazaki/C8T/2020	A/Canada goose/England/032697/2020	0.13	0.0429
1392	A/chicken/Korea/H541/2020	A/Canada goose/England/032697/2020	0.1311	0.0407
1393	A/chicken/Miyazaki/G5T/2020	A/Canada goose/England/032697/2020	0.1296	0.0429
1394	A/chicken/Kochi/4C/2020	A/Canada goose/England/032697/2020	0.13	0.0435
1395	A/duck/Jiangsu/k1203/2010	A/Canada goose/England/032697/2020	0.1381	0.0459
1396	A/environment/Xinjiang/1218-WLMQXL001-E/2016	A/Canada goose/England/032697/2020	0.1381	0.0452
1397	A/duck/Eastern China/L0722/2012	A/Canada goose/England/032697/2020	0.1397	0.0459
1398	A/goose/Eastern China/L1204/2012	A/Canada goose/England/032697/2020	0.1418	0.0498
1399	A/duck/Eastern China/L1021/2012	A/Canada goose/England/032697/2020	0.1408	0.0427
1400	A/Chicken/Changzhou/cz93/2014	A/Canada goose/England/032697/2020	0.1345	0.0448
1401	A/turkey/England/038730/2020	A/chicken/Fukuoka/T1/2020	0.1296	0.0423
1402	A/turkey/England/038730/2020	A/chicken/Kagawa/K6T/2020	0.1291	0.0442
1403	A/turkey/England/038730/2020	A/chicken/Okayama/1T/2020	0.1296	0.0436
1404	A/turkey/England/038730/2020	A/chicken/Okayama/2T/2020	0.1287	0.0436
1405	A/turkey/England/038730/2020	A/chicken/Miyazaki/C8T/2020	0.1292	0.0436
1406	A/turkey/England/038730/2020	A/chicken/Korea/H541/2020	0.1306	0.0414
1407	A/turkey/England/038730/2020	A/chicken/Miyazaki/G5T/2020	0.1291	0.0436
1408	A/turkey/England/038730/2020	A/chicken/Kochi/4C/2020	0.1292	0.0442
1409	A/turkey/England/038730/2020	A/duck/Jiangsu/k1203/2010	0.1373	0.0452
1410	A/turkey/England/038730/2020	A/environment/Xinjiang/1218-WLMQXL001-E/2016	0.1373	0.0446
1411	A/turkey/England/038730/2020	A/duck/Eastern China/L0722/2012	0.1392	0.0452
1412	A/turkey/England/038730/2020	A/goose/Eastern China/L1204/2012	0.1413	0.0491
1413	A/turkey/England/038730/2020	A/duck/Eastern China/L1021/2012	0.1402	0.0433
1414	A/turkey/England/038730/2020	A/Chicken/Changzhou/cz93/2014	0.1338	0.0442
1415	A/chicken/Fukuoka/T1/2020	A/chicken/England/037052/2020	0.1296	0.0433
1416	A/chicken/Kagawa/K6T/2020	A/chicken/England/037052/2020	0.1291	0.0453
1417	A/chicken/Okayama/1T/2020	A/chicken/England/037052/2020	0.1296	0.0446
1418	A/chicken/Okayama/2T/2020	A/chicken/England/037052/2020	0.1279	0.0446
1419	A/chicken/Miyazaki/C8T/2020	A/chicken/England/037052/2020	0.1286	0.0446
1420	A/chicken/Korea/H541/2020	A/chicken/England/037052/2020	0.1306	0.0427
1421	A/chicken/Miyazaki/G5T/2020	A/chicken/England/037052/2020	0.1291	0.0453
1422	A/chicken/Kochi/4C/2020	A/chicken/England/037052/2020	0.1287	0.0453
1423	A/duck/Jiangsu/k1203/2010	A/chicken/England/037052/2020	0.1363	0.0465
1424	A/environment/Xinjiang/1218-WLMQXL001-E/2016	A/chicken/England/037052/2020	0.1368	0.0459
1425	A/duck/Eastern China/L0722/2012	A/chicken/England/037052/2020	0.1392	0.0465
1426	A/goose/Eastern China/L1204/2012	A/chicken/England/037052/2020	0.1413	0.0504
1427	A/duck/Eastern China/L1021/2012	A/chicken/England/037052/2020	0.1402	0.0433
1428	A/chicken/England/037052/2020	A/Chicken/Changzhou/cz93/2014	0.1338	0.0453
1429	A/duck/England/043628/2020	A/chicken/Fukuoka/T1/2020	0.1296	0.0407
1430	A/duck/England/043628/2020	A/chicken/Kagawa/K6T/2020	0.1291	0.0427
1431	A/duck/England/043628/2020	A/chicken/Okayama/1T/2020	0.1296	0.042
1432	A/duck/England/043628/2020	A/chicken/Okayama/2T/2020	0.1279	0.042
1433	A/duck/England/043628/2020	A/chicken/Miyazaki/C8T/2020	0.1286	0.042
1434	A/duck/England/043628/2020	A/chicken/Korea/H541/2020	0.1306	0.0407
1435	A/duck/England/043628/2020	A/chicken/Miyazaki/G5T/2020	0.1291	0.042
1436	A/duck/England/043628/2020	A/chicken/Kochi/4C/2020	0.1287	0.0427
1437	A/duck/Jiangsu/k1203/2010	A/duck/England/043628/2020	0.1363	0.0459
1438	A/environment/Xinjiang/1218-WLMQXL001-E/2016	A/duck/England/043628/2020	0.1368	0.0452
1439	A/duck/England/043628/2020	A/duck/Eastern China/L0722/2012	0.1392	0.0459
1440	A/goose/Eastern China/L1204/2012	A/duck/England/043628/2020	0.1413	0.0498
1441	A/duck/England/043628/2020	A/duck/Eastern China/L1021/2012	0.1402	0.0427
1442	A/duck/England/043628/2020	A/Chicken/Changzhou/cz93/2014	0.1333	0.0446
1443	A/whistling duck/England/035643/2020	A/chicken/Fukuoka/T1/2020	0.1296	0.0414
1444	A/whistling duck/England/035643/2020	A/chicken/Kagawa/K6T/2020	0.1291	0.0434
1445	A/whistling duck/England/035643/2020	A/chicken/Okayama/1T/2020	0.1296	0.0427
1446	A/whistling duck/England/035643/2020	A/chicken/Okayama/2T/2020	0.1279	0.0427
1447	A/whistling duck/England/035643/2020	A/chicken/Miyazaki/C8T/2020	0.1286	0.0427
1448	A/whistling duck/England/035643/2020	A/chicken/Korea/H541/2020	0.1306	0.0407
1449	A/whistling duck/England/035643/2020	A/chicken/Miyazaki/G5T/2020	0.1291	0.0433
1450	A/whistling duck/England/035643/2020	A/chicken/Kochi/4C/2020	0.1287	0.0433
1451	A/whistling duck/England/035643/2020	A/duck/Jiangsu/k1203/2010	0.1363	0.0459
1452	A/whistling duck/England/035643/2020	A/environment/Xinjiang/1218-WLMQXL001-E/2016	0.1368	0.0452
1453	A/whistling duck/England/035643/2020	A/duck/Eastern China/L0722/2012	0.1392	0.0459
1454	A/whistling duck/England/035643/2020	A/goose/Eastern China/L1204/2012	0.1413	0.0498
1455	A/whistling duck/England/035643/2020	A/duck/Eastern China/L1021/2012	0.1402	0.0427
1456	A/whistling duck/England/035643/2020	A/Chicken/Changzhou/cz93/2014	0.1333	0.0446
1457	A/duck/France/20P017736/2020	A/chicken/Fukuoka/T1/2020	0.1296	0.0414
1458	A/duck/France/20P017736/2020	A/chicken/Kagawa/K6T/2020	0.1291	0.0433
1459	A/duck/France/20P017736/2020	A/chicken/Okayama/1T/2020	0.1296	0.0427
1460	A/duck/France/20P017736/2020	A/chicken/Okayama/2T/2020	0.1285	0.0427
1461	A/duck/France/20P017736/2020	A/chicken/Miyazaki/C8T/2020	0.1286	0.0427
1462	A/duck/France/20P017736/2020	A/chicken/Korea/H541/2020	0.1306	0.0414
1463	A/duck/France/20P017736/2020	A/chicken/Miyazaki/G5T/2020	0.1291	0.0427
1464	A/duck/France/20P017736/2020	A/chicken/Kochi/4C/2020	0.1287	0.0433
1465	A/duck/Jiangsu/k1203/2010	A/duck/France/20P017736/2020	0.137	0.0465
1466	A/environment/Xinjiang/1218-WLMQXL001-E/2016	A/duck/France/20P017736/2020	0.1365	0.0459
1467	A/duck/France/20P017736/2020	A/duck/Eastern China/L0722/2012	0.1392	0.0465
1468	A/goose/Eastern China/L1204/2012	A/duck/France/20P017736/2020	0.1413	0.0504
1469	A/duck/France/20P017736/2020	A/duck/Eastern China/L1021/2012	0.1402	0.0433
1470	A/duck/France/20P017736/2020	A/Chicken/Changzhou/cz93/2014	0.133	0.0452
1471	A/swan/France/20P017709/2020	A/chicken/Fukuoka/T1/2020	0.1296	0.0407
1472	A/swan/France/20P017709/2020	A/chicken/Kagawa/K6T/2020	0.1291	0.0427
1473	A/swan/France/20P017709/2020	A/chicken/Okayama/1T/2020	0.1296	0.042
1474	A/swan/France/20P017709/2020	A/chicken/Okayama/2T/2020	0.1289	0.042
1475	A/swan/France/20P017709/2020	A/chicken/Miyazaki/C8T/2020	0.1294	0.042
1476	A/swan/France/20P017709/2020	A/chicken/Korea/H541/2020	0.1306	0.0407
1477	A/swan/France/20P017709/2020	A/chicken/Miyazaki/G5T/2020	0.1291	0.042
1478	A/swan/France/20P017709/2020	A/chicken/Kochi/4C/2020	0.1294	0.0427
1479	A/swan/France/20P017709/2020	A/duck/Jiangsu/k1203/2010	0.1375	0.0465
1480	A/swan/France/20P017709/2020	A/environment/Xinjiang/1218-WLMQXL001-E/2016	0.1375	0.0459
1481	A/swan/France/20P017709/2020	A/duck/Eastern China/L0722/2012	0.1392	0.0465
1482	A/swan/France/20P017709/2020	A/goose/Eastern China/L1204/2012	0.1413	0.0504
1483	A/swan/France/20P017709/2020	A/duck/Eastern China/L1021/2012	0.1402	0.0433
1484	A/swan/France/20P017709/2020	A/Chicken/Changzhou/cz93/2014	0.134	0.0452
1485	A/goose/France/20P017724/2020	A/chicken/Fukuoka/T1/2020	0.1306	0.0414
1486	A/goose/France/20P017724/2020	A/chicken/Kagawa/K6T/2020	0.1301	0.0433
1487	A/goose/France/20P017724/2020	A/chicken/Okayama/1T/2020	0.1306	0.0427
1488	A/goose/France/20P017724/2020	A/chicken/Okayama/2T/2020	0.1295	0.0427
1489	A/goose/France/20P017724/2020	A/chicken/Miyazaki/C8T/2020	0.1296	0.0427
1490	A/goose/France/20P017724/2020	A/chicken/Korea/H541/2020	0.1316	0.0414
1491	A/goose/France/20P017724/2020	A/chicken/Miyazaki/G5T/2020	0.1301	0.0427
1492	A/goose/France/20P017724/2020	A/chicken/Kochi/4C/2020	0.1297	0.0433
1493	A/goose/France/20P017724/2020	A/duck/Jiangsu/k1203/2010	0.1381	0.0465
1494	A/goose/France/20P017724/2020	A/environment/Xinjiang/1218-WLMQXL001-E/2016	0.1376	0.0459
1495	A/goose/France/20P017724/2020	A/duck/Eastern China/L0722/2012	0.1402	0.0465
1496	A/goose/France/20P017724/2020	A/goose/Eastern China/L1204/2012	0.1423	0.0504
1497	A/goose/France/20P017724/2020	A/duck/Eastern China/L1021/2012	0.1413	0.0433
1498	A/goose/France/20P017724/2020	A/Chicken/Changzhou/cz93/2014	0.134	0.0452
1499	A/common eider/Norway/FU458 21VIR7634-4/2021	A/chicken/Fukuoka/T1/2020	0.1291	0.0433
1500	A/common eider/Norway/FU458 21VIR7634-4/2021	A/chicken/Kagawa/K6T/2020	0.1286	0.0452
1501	A/common eider/Norway/FU458 21VIR7634-4/2021	A/chicken/Okayama/1T/2020	0.1291	0.0446
1502	A/common eider/Norway/FU458 21VIR7634-4/2021	A/chicken/Okayama/2T/2020	0.1291	0.0446
1503	A/common eider/Norway/FU458 21VIR7634-4/2021	A/chicken/Miyazaki/C8T/2020	0.1296	0.0433
1504	A/common eider/Norway/FU458 21VIR7634-4/2021	A/chicken/Korea/H541/2020	0.1301	0.0433
1505	A/common eider/Norway/FU458 21VIR7634-4/2021	A/chicken/Miyazaki/G5T/2020	0.1286	0.0446
1506	A/common eider/Norway/FU458 21VIR7634-4/2021	A/chicken/Kochi/4C/2020	0.1296	0.0452
1507	A/duck/Jiangsu/k1203/2010	A/common eider/Norway/FU458 21VIR7634-4/2021	0.1377	0.0478
1508	A/environment/Xinjiang/1218-WLMQXL001-E/2016	A/common eider/Norway/FU458 21VIR7634-4/2021	0.1377	0.0472
1509	A/duck/Eastern China/L0722/2012	A/common eider/Norway/FU458 21VIR7634-4/2021	0.1387	0.0478
1510	A/duck/Eastern China/L1021/2012	A/common eider/Norway/FU458 21VIR7634-4/2021	0.1397	0.0446
1511	A/common eider/Norway/FU458 21VIR7634-4/2021	A/Chicken/Changzhou/cz93/2014	0.1341	0.0472
1512	A/duck/England/046311/2020	A/chicken/Fukuoka/T1/2020	0.1296	0.0416
1513	A/duck/England/046311/2020	A/chicken/Kagawa/K6T/2020	0.1291	0.0435
1514	A/duck/England/046311/2020	A/chicken/Okayama/1T/2020	0.1296	0.0429
1515	A/duck/England/046311/2020	A/chicken/Okayama/2T/2020	0.1279	0.0429
1516	A/duck/England/046311/2020	A/chicken/Miyazaki/C8T/2020	0.1286	0.0429
1517	A/duck/England/046311/2020	A/chicken/Korea/H541/2020	0.1306	0.0407
1518	A/duck/England/046311/2020	A/chicken/Miyazaki/G5T/2020	0.1291	0.0429
1519	A/duck/England/046311/2020	A/chicken/Kochi/4C/2020	0.1287	0.0435
1520	A/duck/Jiangsu/k1203/2010	A/duck/England/046311/2020	0.1363	0.0459
1521	A/environment/Xinjiang/1218-WLMQXL001-E/2016	A/duck/England/046311/2020	0.1368	0.0452
1522	A/duck/England/046311/2020	A/duck/Eastern China/L0722/2012	0.1392	0.0459
1523	A/goose/Eastern China/L1204/2012	A/duck/England/046311/2020	0.1413	0.0498
1524	A/duck/England/046311/2020	A/duck/Eastern China/L1021/2012	0.1402	0.0427
1525	A/duck/England/046311/2020	A/Chicken/Changzhou/cz93/2014	0.1333	0.0448
1526	A/turkey/England/039352/2020	A/chicken/Fukuoka/T1/2020	0.1296	0.042
1527	A/turkey/England/039352/2020	A/chicken/Kagawa/K6T/2020	0.1291	0.044
1528	A/turkey/England/039352/2020	A/chicken/Okayama/1T/2020	0.1296	0.0433
1529	A/turkey/England/039352/2020	A/chicken/Okayama/2T/2020	0.1285	0.0433
1530	A/turkey/England/039352/2020	A/chicken/Miyazaki/C8T/2020	0.1286	0.0433
1531	A/turkey/England/039352/2020	A/chicken/Korea/H541/2020	0.1306	0.042
1532	A/turkey/England/039352/2020	A/chicken/Miyazaki/G5T/2020	0.1291	0.0433
1533	A/turkey/England/039352/2020	A/chicken/Kochi/4C/2020	0.1287	0.044
1534	A/turkey/England/039352/2020	A/duck/Jiangsu/k1203/2010	0.137	0.0472
1535	A/turkey/England/039352/2020	A/environment/Xinjiang/1218-WLMQXL001-E/2016	0.1365	0.0465
1536	A/turkey/England/039352/2020	A/duck/Eastern China/L0722/2012	0.1392	0.0472
1537	A/turkey/England/039352/2020	A/duck/Eastern China/L1021/2012	0.1402	0.044
1538	A/turkey/England/039352/2020	A/Chicken/Changzhou/cz93/2014	0.133	0.0459
1539	A/Whooper swan/Sanmenxia/G28/2020	A/chicken/Fukuoka/T1/2020	0.1286	0.041
1540	A/Whooper swan/Sanmenxia/G28/2020	A/chicken/Kagawa/K6T/2020	0.128	0.0429
1541	A/Whooper swan/Sanmenxia/G28/2020	A/chicken/Okayama/1T/2020	0.1286	0.0423
1542	A/Whooper swan/Sanmenxia/G28/2020	A/chicken/Okayama/2T/2020	0.1286	0.0423
1543	A/Whooper swan/Sanmenxia/G28/2020	A/chicken/Miyazaki/C8T/2020	0.1291	0.0423
1544	A/Whooper swan/Sanmenxia/G28/2020	A/chicken/Korea/H541/2020	0.1296	0.0401
1545	A/Whooper swan/Sanmenxia/G28/2020	A/chicken/Miyazaki/G5T/2020	0.128	0.0423
1546	A/Whooper swan/Sanmenxia/G28/2020	A/chicken/Kochi/4C/2020	0.1291	0.0429
1547	A/Whooper swan/Sanmenxia/G28/2020	A/duck/Jiangsu/k1203/2010	0.1372	0.0433
1548	A/Whooper swan/Sanmenxia/G28/2020	A/environment/Xinjiang/1218-WLMQXL001-E/2016	0.1372	0.0427
1549	A/Whooper swan/Sanmenxia/G28/2020	A/duck/Eastern China/L0722/2012	0.1382	0.0433
1550	A/Whooper swan/Sanmenxia/G28/2020	A/goose/Eastern China/L1204/2012	0.1402	0.0472
1551	A/Whooper swan/Sanmenxia/G28/2020	A/duck/Eastern China/L1021/2012	0.1392	0.0401
1552	A/Whooper swan/Sanmenxia/G28/2020	A/Chicken/Changzhou/cz93/2014	0.1316	0.0429
1553	A/Whooper swan/Sanmenxia/G13/2020	A/chicken/Fukuoka/T1/2020	0.1286	0.041
1554	A/Whooper swan/Sanmenxia/G13/2020	A/chicken/Kagawa/K6T/2020	0.128	0.0429
1555	A/Whooper swan/Sanmenxia/G13/2020	A/chicken/Okayama/1T/2020	0.1286	0.0423
1556	A/Whooper swan/Sanmenxia/G13/2020	A/chicken/Okayama/2T/2020	0.1286	0.0423
1557	A/Whooper swan/Sanmenxia/G13/2020	A/chicken/Miyazaki/C8T/2020	0.1291	0.0423
1558	A/Whooper swan/Sanmenxia/G13/2020	A/chicken/Korea/H541/2020	0.1296	0.0401
1559	A/Whooper swan/Sanmenxia/G13/2020	A/chicken/Miyazaki/G5T/2020	0.128	0.0423
1560	A/Whooper swan/Sanmenxia/G13/2020	A/chicken/Kochi/4C/2020	0.1291	0.0429
1561	A/Whooper swan/Sanmenxia/G13/2020	A/duck/Jiangsu/k1203/2010	0.1372	0.0433
1562	A/Whooper swan/Sanmenxia/G13/2020	A/environment/Xinjiang/1218-WLMQXL001-E/2016	0.1372	0.0427
1563	A/Whooper swan/Sanmenxia/G13/2020	A/duck/Eastern China/L0722/2012	0.1382	0.0433
1564	A/Whooper swan/Sanmenxia/G13/2020	A/goose/Eastern China/L1204/2012	0.1402	0.0472
1565	A/Whooper swan/Sanmenxia/G13/2020	A/duck/Eastern China/L1021/2012	0.1392	0.0401
1566	A/Whooper swan/Sanmenxia/G13/2020	A/Chicken/Changzhou/cz93/2014	0.1316	0.0429
1567	A/chicken/Russia Novosibirsk region/1910-2/2020	A/chicken/Fukuoka/T1/2020	0.128	0.0406
1568	A/chicken/Russia Novosibirsk region/1910-2/2020	A/chicken/Kagawa/K6T/2020	0.1275	0.0426
1569	A/chicken/Russia Novosibirsk region/1910-2/2020	A/chicken/Okayama/1T/2020	0.128	0.0419
1570	A/chicken/Russia Novosibirsk region/1910-2/2020	A/chicken/Okayama/2T/2020	0.128	0.0419
1571	A/chicken/Russia Novosibirsk region/1910-2/2020	A/chicken/Miyazaki/C8T/2020	0.1286	0.0419
1572	A/chicken/Russia Novosibirsk region/1910-2/2020	A/chicken/Korea/H541/2020	0.1291	0.0407
1573	A/chicken/Russia Novosibirsk region/1910-2/2020	A/chicken/Miyazaki/G5T/2020	0.1275	0.0419
1574	A/chicken/Russia Novosibirsk region/1910-2/2020	A/chicken/Kochi/4C/2020	0.1286	0.0426
1575	A/duck/Jiangsu/k1203/2010	A/chicken/Russia Novosibirsk region/1910-2/2020	0.1377	0.044
1576	A/environment/Xinjiang/1218-WLMQXL001-E/2016	A/chicken/Russia Novosibirsk region/1910-2/2020	0.1377	0.0433
1577	A/duck/Eastern China/L0722/2012	A/chicken/Russia Novosibirsk region/1910-2/2020	0.1387	0.044
1578	A/goose/Eastern China/L1204/2012	A/chicken/Russia Novosibirsk region/1910-2/2020	0.1397	0.0478
1579	A/duck/Eastern China/L1021/2012	A/chicken/Russia Novosibirsk region/1910-2/2020	0.1397	0.0407
1580	A/chicken/Russia Novosibirsk region/1910-2/2020	A/Chicken/Changzhou/cz93/2014	0.1326	0.0432
1581	A/common buzzard/Netherlands/21023939-001/2021	A/chicken/Fukuoka/T1/2020	0.128	0.0415
1582	A/common buzzard/Netherlands/21023939-001/2021	A/chicken/Kagawa/K6T/2020	0.1275	0.0434
1583	A/common buzzard/Netherlands/21023939-001/2021	A/chicken/Okayama/1T/2020	0.128	0.0428
1584	A/common buzzard/Netherlands/21023939-001/2021	A/chicken/Okayama/2T/2020	0.1271	0.0428
1585	A/common buzzard/Netherlands/21023939-001/2021	A/chicken/Miyazaki/C8T/2020	0.1276	0.0428
1586	A/common buzzard/Netherlands/21023939-001/2021	A/chicken/Korea/H541/2020	0.1291	0.0388
1587	A/common buzzard/Netherlands/21023939-001/2021	A/chicken/Miyazaki/G5T/2020	0.1275	0.0428
1588	A/common buzzard/Netherlands/21023939-001/2021	A/chicken/Kochi/4C/2020	0.1276	0.0434
1589	A/duck/Jiangsu/k1203/2010	A/common buzzard/Netherlands/21023939-001/2021	0.1367	0.0433
1590	A/environment/Xinjiang/1218-WLMQXL001-E/2016	A/common buzzard/Netherlands/21023939-001/2021	0.1367	0.0427
1591	A/duck/Eastern China/L0722/2012	A/common buzzard/Netherlands/21023939-001/2021	0.1387	0.0433
1592	A/goose/Eastern China/L1204/2012	A/common buzzard/Netherlands/21023939-001/2021	0.1408	0.0472
1593	A/duck/Eastern China/L1021/2012	A/common buzzard/Netherlands/21023939-001/2021	0.1397	0.0401
1594	A/common buzzard/Netherlands/21023939-001/2021	A/Chicken/Changzhou/cz93/2014	0.1306	0.0447
1595	A/chicken/Fukuoka/T1/2020	A/chicken/Czech Republic/10251-1/2021	0.1275	0.0423
1596	A/chicken/Kagawa/K6T/2020	A/chicken/Czech Republic/10251-1/2021	0.127	0.0442
1597	A/chicken/Okayama/1T/2020	A/chicken/Czech Republic/10251-1/2021	0.1275	0.0436
1598	A/chicken/Okayama/2T/2020	A/chicken/Czech Republic/10251-1/2021	0.1273	0.0436
1599	A/chicken/Miyazaki/C8T/2020	A/chicken/Czech Republic/10251-1/2021	0.1279	0.0423
1600	A/chicken/Korea/H541/2020	A/chicken/Czech Republic/10251-1/2021	0.1286	0.0414
1601	A/chicken/Miyazaki/G5T/2020	A/chicken/Czech Republic/10251-1/2021	0.127	0.0436
1602	A/chicken/Kochi/4C/2020	A/chicken/Czech Republic/10251-1/2021	0.1279	0.0442
1603	A/duck/Jiangsu/k1203/2010	A/chicken/Czech Republic/10251-1/2021	0.136	0.0446
1604	A/environment/Xinjiang/1218-WLMQXL001-E/2016	A/chicken/Czech Republic/10251-1/2021	0.136	0.044
1605	A/duck/Eastern China/L0722/2012	A/chicken/Czech Republic/10251-1/2021	0.1372	0.0446
1606	A/goose/Eastern China/L1204/2012	A/chicken/Czech Republic/10251-1/2021	0.1392	0.0485
1607	A/duck/Eastern China/L1021/2012	A/chicken/Czech Republic/10251-1/2021	0.1382	0.0414
1608	A/chicken/Czech Republic/10251-1/2021	A/Chicken/Changzhou/cz93/2014	0.1319	0.0455
1609	A/Gallus gallus/Belgium/9247/2021	A/chicken/Fukuoka/T1/2020	0.1265	0.0414
1610	A/Gallus gallus/Belgium/9247/2021	A/chicken/Kagawa/K6T/2020	0.126	0.0434
1611	A/Gallus gallus/Belgium/9247/2021	A/chicken/Okayama/1T/2020	0.1265	0.0427
1612	A/Gallus gallus/Belgium/9247/2021	A/chicken/Okayama/2T/2020	0.1254	0.0427
1613	A/Gallus gallus/Belgium/9247/2021	A/chicken/Miyazaki/C8T/2020	0.1256	0.0427
1614	A/Gallus gallus/Belgium/9247/2021	A/chicken/Korea/H541/2020	0.1275	0.0407
1615	A/Gallus gallus/Belgium/9247/2021	A/chicken/Miyazaki/G5T/2020	0.126	0.0433
1616	A/Gallus gallus/Belgium/9247/2021	A/chicken/Kochi/4C/2020	0.1257	0.0433
1617	A/Gallus gallus/Belgium/9247/2021	A/duck/Jiangsu/k1203/2010	0.1338	0.044
1618	A/Gallus gallus/Belgium/9247/2021	A/environment/Xinjiang/1218-WLMQXL001-E/2016	0.1333	0.0433
1619	A/Gallus gallus/Belgium/9247/2021	A/duck/Eastern China/L0722/2012	0.1362	0.044
1620	A/goose/Eastern China/L1204/2012	A/Gallus gallus/Belgium/9247/2021	0.1382	0.0478
1621	A/Gallus gallus/Belgium/9247/2021	A/duck/Eastern China/L1021/2012	0.1372	0.0407
1622	A/Gallus gallus/Belgium/9247/2021	A/Chicken/Changzhou/cz93/2014	0.1293	0.0433
1623	A/Greylag goose/England/032698/2020	A/chicken/Fukuoka/T1/2020	0.1275	0.0423
1624	A/Greylag goose/England/032698/2020	A/chicken/Kagawa/K6T/2020	0.127	0.0442
1625	A/Greylag goose/England/032698/2020	A/chicken/Okayama/1T/2020	0.1275	0.0436
1626	A/Greylag goose/England/032698/2020	A/chicken/Okayama/2T/2020	0.1259	0.0436
1627	A/Greylag goose/England/032698/2020	A/chicken/Miyazaki/C8T/2020	0.1266	0.0436
1628	A/Greylag goose/England/032698/2020	A/chicken/Korea/H541/2020	0.1286	0.0414
1629	A/Greylag goose/England/032698/2020	A/chicken/Miyazaki/G5T/2020	0.127	0.0436
1630	A/Greylag goose/England/032698/2020	A/chicken/Kochi/4C/2020	0.1267	0.0442
1631	A/Greylag goose/England/032698/2020	A/duck/Jiangsu/k1203/2010	0.1353	0.0459
1632	A/Greylag goose/England/032698/2020	A/environment/Xinjiang/1218-WLMQXL001-E/2016	0.1358	0.0452
1633	A/Greylag goose/England/032698/2020	A/duck/Eastern China/L0722/2012	0.1382	0.0459
1634	A/Greylag goose/England/032698/2020	A/goose/Eastern China/L1204/2012	0.1402	0.0498
1635	A/Greylag goose/England/032698/2020	A/duck/Eastern China/L1021/2012	0.1392	0.0427
1636	A/Greylag goose/England/032698/2020	A/Chicken/Changzhou/cz93/2014	0.1313	0.0455
1637	A/chicken/Fukuoka/T1/2020	A/chicken/Czech Republic/1566-1/2021	0.127	0.0429
1638	A/chicken/Kagawa/K6T/2020	A/chicken/Czech Republic/1566-1/2021	0.1265	0.0448
1639	A/chicken/Okayama/1T/2020	A/chicken/Czech Republic/1566-1/2021	0.127	0.0442
1640	A/chicken/Okayama/2T/2020	A/chicken/Czech Republic/1566-1/2021	0.1268	0.0442
1641	A/chicken/Miyazaki/C8T/2020	A/chicken/Czech Republic/1566-1/2021	0.1273	0.0442
1642	A/chicken/Korea/H541/2020	A/chicken/Czech Republic/1566-1/2021	0.128	0.042
1643	A/chicken/Miyazaki/G5T/2020	A/chicken/Czech Republic/1566-1/2021	0.1265	0.0442
1644	A/chicken/Kochi/4C/2020	A/chicken/Czech Republic/1566-1/2021	0.1273	0.0448
1645	A/duck/Jiangsu/k1203/2010	A/chicken/Czech Republic/1566-1/2021	0.1355	0.0465
1646	A/environment/Xinjiang/1218-WLMQXL001-E/2016	A/chicken/Czech Republic/1566-1/2021	0.1355	0.0459
1647	A/duck/Eastern China/L0722/2012	A/chicken/Czech Republic/1566-1/2021	0.1367	0.0465
1648	A/goose/Eastern China/L1204/2012	A/chicken/Czech Republic/1566-1/2021	0.1387	0.0504
1649	A/duck/Eastern China/L1021/2012	A/chicken/Czech Republic/1566-1/2021	0.1377	0.0433
1650	A/chicken/Czech Republic/1566-1/2021	A/Chicken/Changzhou/cz93/2014	0.1304	0.0461
1651	A/environment/Kagoshima/KU-5a/2021	A/chicken/Fukuoka/T1/2020	0.1316	0.0427
1652	A/environment/Kagoshima/KU-5a/2021	A/chicken/Kagawa/K6T/2020	0.1311	0.0446
1653	A/environment/Kagoshima/KU-5a/2021	A/chicken/Okayama/1T/2020	0.1316	0.044
1654	A/environment/Kagoshima/KU-5a/2021	A/chicken/Okayama/2T/2020	0.1316	0.044
1655	A/environment/Kagoshima/KU-5a/2021	A/chicken/Miyazaki/C8T/2020	0.1321	0.044
1656	A/environment/Kagoshima/KU-5a/2021	A/chicken/Korea/H541/2020	0.1326	0.0427
1657	A/environment/Kagoshima/KU-5a/2021	A/chicken/Miyazaki/G5T/2020	0.1311	0.0427
1658	A/environment/Kagoshima/KU-5a/2021	A/chicken/Kochi/4C/2020	0.1321	0.0446
1659	A/environment/Kagoshima/KU-5a/2021	A/duck/Jiangsu/k1203/2010	0.1402	0.0472
1660	A/environment/Xinjiang/1218-WLMQXL001-E/2016	A/environment/Kagoshima/KU-5a/2021	0.1402	0.0465
1661	A/environment/Kagoshima/KU-5a/2021	A/duck/Eastern China/L0722/2012	0.1413	0.0472
1662	A/goose/Eastern China/L1204/2012	A/environment/Kagoshima/KU-5a/2021	0.1433	0.0485
1663	A/environment/Kagoshima/KU-5a/2021	A/duck/Eastern China/L1021/2012	0.1413	0.044
1664	A/environment/Kagoshima/KU-5a/2021	A/Chicken/Changzhou/cz93/2014	0.1331	0.0465
1665	A/chicken/Kagoshima/B3T/2021	A/chicken/Fukuoka/T1/2020	0.1321	0.0439
1666	A/chicken/Kagoshima/B3T/2021	A/chicken/Kagawa/K6T/2020	0.1316	0.0459
1667	A/chicken/Okayama/1T/2020	A/chicken/Kagoshima/B3T/2021	0.1321	0.0453
1668	A/chicken/Okayama/2T/2020	A/chicken/Kagoshima/B3T/2021	0.1306	0.0453
1669	A/chicken/Miyazaki/C8T/2020	A/chicken/Kagoshima/B3T/2021	0.1312	0.0453
1670	A/chicken/Korea/H541/2020	A/chicken/Kagoshima/B3T/2021	0.1331	0.0433
1671	A/chicken/Miyazaki/G5T/2020	A/chicken/Kagoshima/B3T/2021	0.1316	0.0446
1672	A/chicken/Kochi/4C/2020	A/chicken/Kagoshima/B3T/2021	0.1312	0.0459
1673	A/duck/Jiangsu/k1203/2010	A/chicken/Kagoshima/B3T/2021	0.1391	0.0478
1674	A/environment/Xinjiang/1218-WLMQXL001-E/2016	A/chicken/Kagoshima/B3T/2021	0.1391	0.0472
1675	A/duck/Eastern China/L0722/2012	A/chicken/Kagoshima/B3T/2021	0.1418	0.0478
1676	A/goose/Eastern China/L1204/2012	A/chicken/Kagoshima/B3T/2021	0.1438	0.0491
1677	A/duck/Eastern China/L1021/2012	A/chicken/Kagoshima/B3T/2021	0.1418	0.0446
1678	A/chicken/Kagoshima/B3T/2021	A/Chicken/Changzhou/cz93/2014	0.1326	0.0471
1679	A/Whooper swan/Sanmenxia/Y56/2020	A/chicken/Fukuoka/T1/2020	0.1286	0.0404
1680	A/Whooper swan/Sanmenxia/Y56/2020	A/chicken/Kagawa/K6T/2020	0.128	0.0423
1681	A/Whooper swan/Sanmenxia/Y56/2020	A/chicken/Okayama/1T/2020	0.1286	0.0416
1682	A/Whooper swan/Sanmenxia/Y56/2020	A/chicken/Okayama/2T/2020	0.1274	0.0416
1683	A/Whooper swan/Sanmenxia/Y56/2020	A/chicken/Miyazaki/C8T/2020	0.1276	0.0416
1684	A/Whooper swan/Sanmenxia/Y56/2020	A/chicken/Korea/H541/2020	0.1296	0.0394
1685	A/Whooper swan/Sanmenxia/Y56/2020	A/chicken/Miyazaki/G5T/2020	0.128	0.0416
1686	A/Whooper swan/Sanmenxia/Y56/2020	A/chicken/Kochi/4C/2020	0.1277	0.0423
1687	A/Whooper swan/Sanmenxia/Y56/2020	A/duck/Jiangsu/k1203/2010	0.1368	0.044
1688	A/Whooper swan/Sanmenxia/Y56/2020	A/environment/Xinjiang/1218-WLMQXL001-E/2016	0.1363	0.0433
1689	A/Whooper swan/Sanmenxia/Y56/2020	A/duck/Eastern China/L0722/2012	0.1392	0.044
1690	A/Whooper swan/Sanmenxia/Y56/2020	A/goose/Eastern China/L1204/2012	0.1402	0.0478
1691	A/Whooper swan/Sanmenxia/Y56/2020	A/duck/Eastern China/L1021/2012	0.1392	0.0407
1692	A/Whooper swan/Sanmenxia/Y56/2020	A/Chicken/Changzhou/cz93/2014	0.1313	0.0436
1693	A/Goose/Henan/21028/2021	A/chicken/Fukuoka/T1/2020	0.1306	0.0427
1694	A/Goose/Henan/21028/2021	A/chicken/Kagawa/K6T/2020	0.1301	0.0446
1695	A/Goose/Henan/21028/2021	A/chicken/Okayama/1T/2020	0.1306	0.044
1696	A/Goose/Henan/21028/2021	A/chicken/Okayama/2T/2020	0.1306	0.044
1697	A/Goose/Henan/21028/2021	A/chicken/Miyazaki/C8T/2020	0.1311	0.0427
1698	A/Goose/Henan/21028/2021	A/chicken/Korea/H541/2020	0.1316	0.0427
1699	A/Goose/Henan/21028/2021	A/chicken/Miyazaki/G5T/2020	0.1301	0.044
1700	A/Goose/Henan/21028/2021	A/chicken/Kochi/4C/2020	0.1311	0.0446
1701	A/Goose/Henan/21028/2021	A/duck/Jiangsu/k1203/2010	0.1408	0.0459
1702	A/Goose/Henan/21028/2021	A/environment/Xinjiang/1218-WLMQXL001-E/2016	0.1408	0.0452
1703	A/Goose/Henan/21028/2021	A/duck/Eastern China/L0722/2012	0.1418	0.0459
1704	A/Goose/Henan/21028/2021	A/goose/Eastern China/L1204/2012	0.1428	0.0472
1705	A/Goose/Henan/21028/2021	A/duck/Eastern China/L1021/2012	0.1418	0.044
1706	A/Goose/Henan/21028/2021	A/Chicken/Changzhou/cz93/2014	0.1341	0.0478
1707	A/mute swan/England/263814/2020	A/chicken/Fukuoka/T1/2020	0.1296	0.0381
1708	A/mute swan/England/263814/2020	A/chicken/Kagawa/K6T/2020	0.1291	0.0401
1709	A/mute swan/England/263814/2020	A/chicken/Okayama/1T/2020	0.1296	0.0394
1710	A/mute swan/England/263814/2020	A/chicken/Okayama/2T/2020	0.1279	0.0394
1711	A/mute swan/England/263814/2020	A/chicken/Miyazaki/C8T/2020	0.1286	0.0394
1712	A/mute swan/England/263814/2020	A/chicken/Korea/H541/2020	0.1306	0.0381
1713	A/mute swan/England/263814/2020	A/chicken/Miyazaki/G5T/2020	0.1291	0.0394
1714	A/mute swan/England/263814/2020	A/chicken/Kochi/4C/2020	0.1287	0.0401
1715	A/mute swan/England/263814/2020	A/duck/Jiangsu/k1203/2010	0.1368	0.0427
1716	A/mute swan/England/263814/2020	A/environment/Xinjiang/1218-WLMQXL001-E/2016	0.1373	0.042
1717	A/mute swan/England/263814/2020	A/duck/Eastern China/L0722/2012	0.1397	0.0427
1718	A/mute swan/England/263814/2020	A/goose/Eastern China/L1204/2012	0.1418	0.0465
1719	A/mute swan/England/263814/2020	A/duck/Guangdong/s14044/2014	0.1373	0.0498
1720	A/mute swan/England/263814/2020	A/duck/Eastern China/L1021/2012	0.1408	0.0394
1721	A/mute swan/England/263814/2020	A/Chicken/Changzhou/cz93/2014	0.1328	0.042
1722	A/common crane/Yunnan-Huize/27/2021	A/chicken/Fukuoka/T1/2020	0.1296	0.0433
1723	A/common crane/Yunnan-Huize/27/2021	A/chicken/Kagawa/K6T/2020	0.1291	0.0446
1724	A/common crane/Yunnan-Huize/27/2021	A/chicken/Okayama/1T/2020	0.1296	0.0446
1725	A/common crane/Yunnan-Huize/27/2021	A/chicken/Okayama/2T/2020	0.1295	0.0446
1726	A/common crane/Yunnan-Huize/27/2021	A/chicken/Miyazaki/C8T/2020	0.1286	0.0446
1727	A/common crane/Yunnan-Huize/27/2021	A/chicken/Korea/H541/2020	0.1306	0.0394
1728	A/common crane/Yunnan-Huize/27/2021	A/chicken/Miyazaki/G5T/2020	0.1291	0.0446
1729	A/common crane/Yunnan-Huize/27/2021	A/chicken/Kochi/4C/2020	0.1287	0.0453
1730	A/duck/Jiangsu/k1203/2010	A/common crane/Yunnan-Huize/27/2021	0.1388	0.044
1731	A/environment/Xinjiang/1218-WLMQXL001-E/2016	A/common crane/Yunnan-Huize/27/2021	0.1388	0.0433
1732	A/duck/Eastern China/L0722/2012	A/common crane/Yunnan-Huize/27/2021	0.1397	0.044
1733	A/goose/Eastern China/L1204/2012	A/common crane/Yunnan-Huize/27/2021	0.1408	0.0478
1734	A/duck/Eastern China/L1021/2012	A/common crane/Yunnan-Huize/27/2021	0.1397	0.0407
1735	A/common crane/Yunnan-Huize/27/2021	A/Chicken/Changzhou/cz93/2014	0.1333	0.0465
1736	A/Duck/Guangdong/21964/2021	A/chicken/Fukuoka/T1/2020	0.1387	0.0459
1737	A/Duck/Guangdong/21964/2021	A/chicken/Kagawa/K6T/2020	0.1382	0.0478
1738	A/Duck/Guangdong/21964/2021	A/chicken/Okayama/1T/2020	0.1387	0.0472
1739	A/Duck/Guangdong/21964/2021	A/chicken/Okayama/2T/2020	0.1387	0.0472
1740	A/Duck/Guangdong/21964/2021	A/chicken/Miyazaki/C8T/2020	0.1392	0.0472
1741	A/Duck/Guangdong/21964/2021	A/chicken/Korea/H541/2020	0.1397	0.0459
1742	A/Duck/Guangdong/21964/2021	A/chicken/Miyazaki/G5T/2020	0.1382	0.0472
1743	A/Duck/Guangdong/21964/2021	A/chicken/Kochi/4C/2020	0.1392	0.0478
1744	A/duck/Jiangsu/k1203/2010	A/Duck/Guangdong/21964/2021	0.1479	0.0504
1745	A/environment/Xinjiang/1218-WLMQXL001-E/2016	A/Duck/Guangdong/21964/2021	0.1479	0.0498
1746	A/Duck/Guangdong/21964/2021	A/duck/Eastern China/L0722/2012	0.1489	0.0504
1747	A/Duck/Guangdong/21964/2021	A/duck/Eastern China/L1021/2012	0.1489	0.0472
1748	A/Duck/Guangdong/21964/2021	A/Chicken/Changzhou/cz93/2014	0.1413	0.0498
1749	A/Goose/Guangdong/211030-1/2021	A/chicken/Fukuoka/T1/2020	0.1352	0.044
1750	A/Goose/Guangdong/211030-1/2021	A/chicken/Kagawa/K6T/2020	0.1347	0.0459
1751	A/Goose/Guangdong/211030-1/2021	A/chicken/Okayama/1T/2020	0.1352	0.0452
1752	A/Goose/Guangdong/211030-1/2021	A/chicken/Okayama/2T/2020	0.1352	0.0452
1753	A/Goose/Guangdong/211030-1/2021	A/chicken/Miyazaki/C8T/2020	0.1357	0.0452
1754	A/Goose/Guangdong/211030-1/2021	A/chicken/Korea/H541/2020	0.1362	0.044
1755	A/Goose/Guangdong/211030-1/2021	A/chicken/Miyazaki/G5T/2020	0.1347	0.0452
1756	A/Goose/Guangdong/211030-1/2021	A/chicken/Kochi/4C/2020	0.1357	0.0459
1757	A/Goose/Guangdong/211030-1/2021	A/duck/Jiangsu/k1203/2010	0.1443	0.0485
1758	A/Goose/Guangdong/211030-1/2021	A/environment/Xinjiang/1218-WLMQXL001-E/2016	0.1443	0.0478
1759	A/Goose/Guangdong/211030-1/2021	A/duck/Eastern China/L0722/2012	0.1453	0.0485
1760	A/Goose/Guangdong/211030-1/2021	A/duck/Eastern China/L1021/2012	0.1463	0.0452
1761	A/Goose/Guangdong/211030-1/2021	A/Chicken/Changzhou/cz93/2014	0.1392	0.0478
1762	A/pheasant/Denmark/19369-1.02/2021-04-29	A/chicken/Fukuoka/T1/2020	0.1296	0.0436
1763	A/pheasant/Denmark/19369-1.02/2021-04-29	A/chicken/Kagawa/K6T/2020	0.1291	0.0455
1764	A/pheasant/Denmark/19369-1.02/2021-04-29	A/chicken/Okayama/1T/2020	0.1296	0.0448
1765	A/pheasant/Denmark/19369-1.02/2021-04-29	A/chicken/Okayama/2T/2020	0.1286	0.0448
1766	A/pheasant/Denmark/19369-1.02/2021-04-29	A/chicken/Miyazaki/C8T/2020	0.1291	0.0448
1767	A/pheasant/Denmark/19369-1.02/2021-04-29	A/chicken/Korea/H541/2020	0.1306	0.0427
1768	A/pheasant/Denmark/19369-1.02/2021-04-29	A/chicken/Miyazaki/G5T/2020	0.1291	0.0448
1769	A/pheasant/Denmark/19369-1.02/2021-04-29	A/chicken/Kochi/4C/2020	0.1291	0.0455
1770	A/pheasant/Denmark/19369-1.02/2021-04-29	A/duck/Jiangsu/k1203/2010	0.1372	0.0478
1771	A/pheasant/Denmark/19369-1.02/2021-04-29	A/environment/Xinjiang/1218-WLMQXL001-E/2016	0.1372	0.0472
1772	A/pheasant/Denmark/19369-1.02/2021-04-29	A/duck/Eastern China/L0722/2012	0.1392	0.0478
1773	A/pheasant/Denmark/19369-1.02/2021-04-29	A/duck/Eastern China/L1021/2012	0.1402	0.0446
1774	A/pheasant/Denmark/19369-1.02/2021-04-29	A/Chicken/Changzhou/cz93/2014	0.1336	0.0468
1775	A/chicken/Fukuoka/T1/2020	A/chicken/England/019018/2021	0.1311	0.0433
1776	A/chicken/Kagawa/K6T/2020	A/chicken/England/019018/2021	0.1306	0.0453
1777	A/chicken/Okayama/1T/2020	A/chicken/England/019018/2021	0.1311	0.0446
1778	A/chicken/Okayama/2T/2020	A/chicken/England/019018/2021	0.1302	0.0446
1779	A/chicken/Miyazaki/C8T/2020	A/chicken/England/019018/2021	0.1307	0.0446
1780	A/chicken/Korea/H541/2020	A/chicken/England/019018/2021	0.1321	0.0427
1781	A/chicken/Miyazaki/G5T/2020	A/chicken/England/019018/2021	0.1306	0.0453
1782	A/chicken/Kochi/4C/2020	A/chicken/England/019018/2021	0.1307	0.0453
1783	A/duck/Jiangsu/k1203/2010	A/chicken/England/019018/2021	0.1388	0.0478
1784	A/environment/Xinjiang/1218-WLMQXL001-E/2016	A/chicken/England/019018/2021	0.1388	0.0472
1785	A/duck/Eastern China/L0722/2012	A/chicken/England/019018/2021	0.1408	0.0465
1786	A/duck/Eastern China/L1021/2012	A/chicken/England/019018/2021	0.1418	0.0446
1787	A/chicken/England/019018/2021	A/Chicken/Changzhou/cz93/2014	0.1363	0.0465
1788	A/green-winged-teal/Georgia/DT-22332/2020	A/chicken/Fukuoka/T1/2020	0.128	0.0421
1789	A/green-winged-teal/Georgia/DT-22332/2020	A/chicken/Kagawa/K6T/2020	0.1275	0.044
1790	A/green-winged-teal/Georgia/DT-22332/2020	A/chicken/Okayama/1T/2020	0.128	0.0434
1791	A/green-winged-teal/Georgia/DT-22332/2020	A/chicken/Okayama/2T/2020	0.128	0.0434
1792	A/green-winged-teal/Georgia/DT-22332/2020	A/chicken/Miyazaki/C8T/2020	0.1286	0.0434
1793	A/green-winged-teal/Georgia/DT-22332/2020	A/chicken/Korea/H541/2020	0.1291	0.0421
1794	A/green-winged-teal/Georgia/DT-22332/2020	A/chicken/Miyazaki/G5T/2020	0.1275	0.0434
1795	A/green-winged-teal/Georgia/DT-22332/2020	A/chicken/Kochi/4C/2020	0.1286	0.044
1796	A/green-winged-teal/Georgia/DT-22332/2020	A/duck/Jiangsu/k1203/2010	0.1377	0.0466
1797	A/green-winged-teal/Georgia/DT-22332/2020	A/environment/Xinjiang/1218-WLMQXL001-E/2016	0.1377	0.046
1798	A/green-winged-teal/Georgia/DT-22332/2020	A/duck/Eastern China/L0722/2012	0.1387	0.0466
1799	A/green-winged-teal/Georgia/DT-22332/2020	A/goose/Eastern China/L1204/2012	0.1408	0.0505
1800	A/green-winged-teal/Georgia/DT-22332/2020	A/duck/Eastern China/L1021/2012	0.1397	0.0434
1801	A/green-winged-teal/Georgia/DT-22332/2020	A/Chicken/Changzhou/cz93/2014	0.1326	0.046
1802	A/chicken/Fukuoka/T1/2020	A/canada goose /Sweden/SVA211015SZ0330/FB004238/-2021	0.1326	0.0439
1803	A/chicken/Kagawa/K6T/2020	A/canada goose /Sweden/SVA211015SZ0330/FB004238/-2021	0.1321	0.0459
1804	A/chicken/Okayama/1T/2020	A/canada goose /Sweden/SVA211015SZ0330/FB004238/-2021	0.1326	0.0453
1805	A/chicken/Okayama/2T/2020	A/canada goose /Sweden/SVA211015SZ0330/FB004238/-2021	0.1315	0.0453
1806	A/chicken/Miyazaki/C8T/2020	A/canada goose /Sweden/SVA211015SZ0330/FB004238/-2021	0.1317	0.0453
1807	A/chicken/Korea/H541/2020	A/canada goose /Sweden/SVA211015SZ0330/FB004238/-2021	0.1336	0.0433
1808	A/chicken/Miyazaki/G5T/2020	A/canada goose /Sweden/SVA211015SZ0330/FB004238/-2021	0.1321	0.0459
1809	A/chicken/Kochi/4C/2020	A/canada goose /Sweden/SVA211015SZ0330/FB004238/-2021	0.1317	0.0459
1810	A/duck/Jiangsu/k1203/2010	A/canada goose /Sweden/SVA211015SZ0330/FB004238/-2021	0.1388	0.0478
1811	A/environment/Xinjiang/1218-WLMQXL001-E/2016	A/canada goose /Sweden/SVA211015SZ0330/FB004238/-2021	0.1383	0.0472
1812	A/duck/Eastern China/L0722/2012	A/canada goose /Sweden/SVA211015SZ0330/FB004238/-2021	0.1413	0.0478
1813	A/duck/Eastern China/L1021/2012	A/canada goose /Sweden/SVA211015SZ0330/FB004238/-2021	0.1423	0.0446
1814	A/Chicken/Changzhou/cz93/2014	A/canada goose /Sweden/SVA211015SZ0330/FB004238/-2021	0.1343	0.0477
1815	A/Mallard/Sweden/SVA210827SZ0252/KN002974/D-2021	A/chicken/Fukuoka/T1/2020	0.1326	0.0439
1816	A/Mallard/Sweden/SVA210827SZ0252/KN002974/D-2021	A/chicken/Kagawa/K6T/2020	0.1321	0.0459
1817	A/Mallard/Sweden/SVA210827SZ0252/KN002974/D-2021	A/chicken/Okayama/1T/2020	0.1326	0.0453
1818	A/Mallard/Sweden/SVA210827SZ0252/KN002974/D-2021	A/chicken/Okayama/2T/2020	0.1315	0.0453
1819	A/Mallard/Sweden/SVA210827SZ0252/KN002974/D-2021	A/chicken/Miyazaki/C8T/2020	0.1317	0.0453
1820	A/Mallard/Sweden/SVA210827SZ0252/KN002974/D-2021	A/chicken/Korea/H541/2020	0.1336	0.0433
1821	A/Mallard/Sweden/SVA210827SZ0252/KN002974/D-2021	A/chicken/Miyazaki/G5T/2020	0.1321	0.0459
1822	A/Mallard/Sweden/SVA210827SZ0252/KN002974/D-2021	A/chicken/Kochi/4C/2020	0.1317	0.0459
1823	A/Mallard/Sweden/SVA210827SZ0252/KN002974/D-2021	A/duck/Jiangsu/k1203/2010	0.1378	0.0478
1824	A/Mallard/Sweden/SVA210827SZ0252/KN002974/D-2021	A/environment/Xinjiang/1218-WLMQXL001-E/2016	0.1373	0.0472
1825	A/Mallard/Sweden/SVA210827SZ0252/KN002974/D-2021	A/duck/Eastern China/L0722/2012	0.1402	0.0478
1826	A/Mallard/Sweden/SVA210827SZ0252/KN002974/D-2021	A/duck/Eastern China/L1021/2012	0.1413	0.0446
1827	A/Mallard/Sweden/SVA210827SZ0252/KN002974/D-2021	A/Chicken/Changzhou/cz93/2014	0.1333	0.0477
1828	A/Whooper swan/Denmark/00120-1.02/2022-01-03	A/chicken/Fukuoka/T1/2020	0.1326	0.0441
1829	A/Whooper swan/Denmark/00120-1.02/2022-01-03	A/chicken/Kagawa/K6T/2020	0.1321	0.0461
1830	A/Whooper swan/Denmark/00120-1.02/2022-01-03	A/chicken/Okayama/1T/2020	0.1326	0.0454
1831	A/Whooper swan/Denmark/00120-1.02/2022-01-03	A/chicken/Okayama/2T/2020	0.1316	0.0454
1832	A/Whooper swan/Denmark/00120-1.02/2022-01-03	A/chicken/Miyazaki/C8T/2020	0.1321	0.0454
1833	A/Whooper swan/Denmark/00120-1.02/2022-01-03	A/chicken/Korea/H541/2020	0.1336	0.0433
1834	A/Whooper swan/Denmark/00120-1.02/2022-01-03	A/chicken/Miyazaki/G5T/2020	0.1321	0.0454
1835	A/Whooper swan/Denmark/00120-1.02/2022-01-03	A/chicken/Kochi/4C/2020	0.1321	0.0461
1836	A/Whooper swan/Denmark/00120-1.02/2022-01-03	A/duck/Jiangsu/k1203/2010	0.1387	0.0491
1837	A/Whooper swan/Denmark/00120-1.02/2022-01-03	A/environment/Xinjiang/1218-WLMQXL001-E/2016	0.1387	0.0485
1838	A/Whooper swan/Denmark/00120-1.02/2022-01-03	A/duck/Eastern China/L0722/2012	0.1408	0.0491
1839	A/Whooper swan/Denmark/00120-1.02/2022-01-03	A/duck/Eastern China/L1021/2012	0.1418	0.0459
1840	A/Whooper swan/Denmark/00120-1.02/2022-01-03	A/Chicken/Changzhou/cz93/2014	0.1346	0.0493
1841	A/swan/Hebei/B01/2021	A/chicken/Fukuoka/T1/2020	0.1301	0.044
1842	A/swan/Hebei/B01/2021	A/chicken/Kagawa/K6T/2020	0.1296	0.0459
1843	A/swan/Hebei/B01/2021	A/chicken/Okayama/1T/2020	0.1301	0.0452
1844	A/swan/Hebei/B01/2021	A/chicken/Okayama/2T/2020	0.129	0.0452
1845	A/swan/Hebei/B01/2021	A/chicken/Miyazaki/C8T/2020	0.1291	0.0452
1846	A/swan/Hebei/B01/2021	A/chicken/Korea/H541/2020	0.1311	0.044
1847	A/swan/Hebei/B01/2021	A/chicken/Miyazaki/G5T/2020	0.1296	0.0452
1848	A/swan/Hebei/B01/2021	A/chicken/Kochi/4C/2020	0.1292	0.0459
1849	A/swan/Hebei/B01/2021	A/duck/Jiangsu/k1203/2010	0.1373	0.0485
1850	A/swan/Hebei/B01/2021	A/environment/Xinjiang/1218-WLMQXL001-E/2016	0.1368	0.0478
1851	A/swan/Hebei/B01/2021	A/duck/Eastern China/L0722/2012	0.1397	0.0485
1852	A/swan/Hebei/B01/2021	A/duck/Eastern China/L1021/2012	0.1397	0.0452
1853	A/swan/Hebei/B01/2021	A/Chicken/Changzhou/cz93/2014	0.1318	0.0478
1854	A/chicken/Kazakhstan/23/2020	A/chicken/Fukuoka/T1/2020	0.1306	0.0395
1855	A/chicken/Kazakhstan/23/2020	A/chicken/Kagawa/K6T/2020	0.1301	0.0415
1856	A/chicken/Okayama/1T/2020	A/chicken/Kazakhstan/23/2020	0.1306	0.0408
1857	A/chicken/Okayama/2T/2020	A/chicken/Kazakhstan/23/2020	0.129	0.0408
1858	A/chicken/Miyazaki/C8T/2020	A/chicken/Kazakhstan/23/2020	0.1296	0.0408
1859	A/chicken/Korea/H541/2020	A/chicken/Kazakhstan/23/2020	0.1316	0.0388
1860	A/chicken/Miyazaki/G5T/2020	A/chicken/Kazakhstan/23/2020	0.1301	0.0414
1861	A/chicken/Kochi/4C/2020	A/chicken/Kazakhstan/23/2020	0.1297	0.0414
1862	A/duck/Jiangsu/k1203/2010	A/chicken/Kazakhstan/23/2020	0.1373	0.0433
1863	A/environment/Xinjiang/1218-WLMQXL001-E/2016	A/chicken/Kazakhstan/23/2020	0.1378	0.0427
1864	A/duck/Eastern China/L0722/2012	A/chicken/Kazakhstan/23/2020	0.1402	0.0433
1865	A/goose/Eastern China/L1204/2012	A/chicken/Kazakhstan/23/2020	0.1413	0.0472
1866	A/duck/Eastern China/L1021/2012	A/chicken/Kazakhstan/23/2020	0.1413	0.0414
1867	A/chicken/Kazakhstan/23/2020	A/Chicken/Changzhou/cz93/2014	0.1308	0.0439
1868	A/chicken/Fukuoka/T1/2020	A/chicken/Egypt/N16732/2019	0.1306	0.0376
1869	A/chicken/Kagawa/K6T/2020	A/chicken/Egypt/N16732/2019	0.1301	0.0395
1870	A/chicken/Okayama/1T/2020	A/chicken/Egypt/N16732/2019	0.1306	0.0389
1871	A/chicken/Okayama/2T/2020	A/chicken/Egypt/N16732/2019	0.13	0.0389
1872	A/chicken/Miyazaki/C8T/2020	A/chicken/Egypt/N16732/2019	0.1302	0.0389
1873	A/chicken/Korea/H541/2020	A/chicken/Egypt/N16732/2019	0.1316	0.0368
1874	A/chicken/Miyazaki/G5T/2020	A/chicken/Egypt/N16732/2019	0.1301	0.0395
1875	A/chicken/Kochi/4C/2020	A/chicken/Egypt/N16732/2019	0.1302	0.0395
1876	A/duck/Jiangsu/k1203/2010	A/chicken/Egypt/N16732/2019	0.1393	0.0427
1877	A/environment/Xinjiang/1218-WLMQXL001-E/2016	A/chicken/Egypt/N16732/2019	0.1388	0.042
1878	A/duck/Eastern China/L0722/2012	A/chicken/Egypt/N16732/2019	0.1413	0.0427
1879	A/goose/Eastern China/L1204/2012	A/chicken/Egypt/N16732/2019	0.1423	0.0465
1880	A/duck/Guangdong/s14044/2014	A/chicken/Egypt/N16732/2019	0.1388	0.0504
1881	A/duck/Eastern China/L1021/2012	A/chicken/Egypt/N16732/2019	0.1423	0.0394
1882	A/chicken/Egypt/N16732/2019	A/Chicken/Changzhou/cz93/2014	0.1338	0.0407
1883	A/duck/Egypt/A16793/2019	A/chicken/Fukuoka/T1/2020	0.1286	0.0356
1884	A/duck/Egypt/A16793/2019	A/chicken/Kagawa/K6T/2020	0.128	0.0376
1885	A/duck/Egypt/A16793/2019	A/chicken/Okayama/1T/2020	0.1286	0.037
1886	A/duck/Egypt/A16793/2019	A/chicken/Okayama/2T/2020	0.1279	0.037
1887	A/duck/Egypt/A16793/2019	A/chicken/Miyazaki/C8T/2020	0.1281	0.037
1888	A/duck/Egypt/A16793/2019	A/chicken/Korea/H541/2020	0.1296	0.0349
1889	A/duck/Egypt/A16793/2019	A/chicken/Miyazaki/G5T/2020	0.128	0.0376
1890	A/duck/Egypt/A16793/2019	A/chicken/Kochi/4C/2020	0.1282	0.0376
1891	A/duck/Jiangsu/k1203/2010	A/duck/Egypt/A16793/2019	0.1383	0.042
1892	A/environment/Xinjiang/1218-WLMQXL001-E/2016	A/duck/Egypt/A16793/2019	0.1378	0.0414
1893	A/duck/Egypt/A16793/2019	A/duck/Eastern China/L0722/2012	0.1402	0.042
1894	A/goose/Eastern China/L1204/2012	A/duck/Egypt/A16793/2019	0.1413	0.0459
1895	A/duck/Shandong/Q1/2013	A/duck/Egypt/A16793/2019	0.1362	0.0504
1896	A/duck/Guangdong/s14044/2014	A/duck/Egypt/A16793/2019	0.1378	0.0491
1897	A/duck/Egypt/A16793/2019	A/duck/Eastern China/L1021/2012	0.1413	0.0388
1898	A/duck/Egypt/A16793/2019	A/Chicken/Changzhou/cz93/2014	0.1318	0.0401
1899	A/Turkey/Egypt/Giza/2021	A/chicken/Fukuoka/T1/2020	0.1296	0.0401
1900	A/Turkey/Egypt/Giza/2021	A/chicken/Kagawa/K6T/2020	0.1291	0.0421
1901	A/Turkey/Egypt/Giza/2021	A/chicken/Okayama/1T/2020	0.1296	0.0414
1902	A/Turkey/Egypt/Giza/2021	A/chicken/Okayama/2T/2020	0.1279	0.0414
1903	A/Turkey/Egypt/Giza/2021	A/chicken/Miyazaki/C8T/2020	0.1286	0.0414
1904	A/Turkey/Egypt/Giza/2021	A/chicken/Korea/H541/2020	0.1306	0.0394
1905	A/Turkey/Egypt/Giza/2021	A/chicken/Miyazaki/G5T/2020	0.1291	0.0421
1906	A/Turkey/Egypt/Giza/2021	A/chicken/Kochi/4C/2020	0.1287	0.0421
1907	A/Turkey/Egypt/Giza/2021	A/duck/Jiangsu/k1203/2010	0.1383	0.0452
1908	A/Turkey/Egypt/Giza/2021	A/environment/Xinjiang/1218-WLMQXL001-E/2016	0.1388	0.0446
1909	A/Turkey/Egypt/Giza/2021	A/duck/Eastern China/L0722/2012	0.1413	0.0452
1910	A/Turkey/Egypt/Giza/2021	A/goose/Eastern China/L1204/2012	0.1423	0.0491
1911	A/Turkey/Egypt/Giza/2021	A/duck/Eastern China/L1021/2012	0.1433	0.042
1912	A/Turkey/Egypt/Giza/2021	A/Chicken/Changzhou/cz93/2014	0.1323	0.0433
1913	A/Towny owel/Sweden/SVAU210406SZ0042/KN001362/M-2021	A/chicken/Fukuoka/T1/2020	0.1286	0.0414
1914	A/Towny owel/Sweden/SVAU210406SZ0042/KN001362/M-2021	A/chicken/Kagawa/K6T/2020	0.128	0.0434
1915	A/Towny owel/Sweden/SVAU210406SZ0042/KN001362/M-2021	A/chicken/Okayama/1T/2020	0.1286	0.0427
1916	A/Towny owel/Sweden/SVAU210406SZ0042/KN001362/M-2021	A/chicken/Okayama/2T/2020	0.1274	0.0427
1917	A/Towny owel/Sweden/SVAU210406SZ0042/KN001362/M-2021	A/chicken/Miyazaki/C8T/2020	0.1276	0.0427
1918	A/Towny owel/Sweden/SVAU210406SZ0042/KN001362/M-2021	A/chicken/Korea/H541/2020	0.1296	0.0407
1919	A/Towny owel/Sweden/SVAU210406SZ0042/KN001362/M-2021	A/chicken/Miyazaki/G5T/2020	0.128	0.0433
1920	A/Towny owel/Sweden/SVAU210406SZ0042/KN001362/M-2021	A/chicken/Kochi/4C/2020	0.1277	0.0433
1921	A/Towny owel/Sweden/SVAU210406SZ0042/KN001362/M-2021	A/duck/Jiangsu/k1203/2010	0.1358	0.0452
1922	A/Towny owel/Sweden/SVAU210406SZ0042/KN001362/M-2021	A/environment/Xinjiang/1218-WLMQXL001-E/2016	0.1353	0.0446
1923	A/Towny owel/Sweden/SVAU210406SZ0042/KN001362/M-2021	A/duck/Eastern China/L0722/2012	0.1382	0.0452
1924	A/Towny owel/Sweden/SVAU210406SZ0042/KN001362/M-2021	A/goose/Eastern China/L1204/2012	0.1402	0.0491
1925	A/Towny owel/Sweden/SVAU210406SZ0042/KN001362/M-2021	A/duck/Eastern China/L1021/2012	0.1392	0.042
1926	A/Towny owel/Sweden/SVAU210406SZ0042/KN001362/M-2021	A/Chicken/Changzhou/cz93/2014	0.1293	0.0446
1927	A/northern goshawk/Sweden/SVA210224SZ0431/KN000626/2021	A/chicken/Fukuoka/T1/2020	0.1301	0.042
1928	A/northern goshawk/Sweden/SVA210224SZ0431/KN000626/2021	A/chicken/Kagawa/K6T/2020	0.1296	0.044
1929	A/northern goshawk/Sweden/SVA210224SZ0431/KN000626/2021	A/chicken/Okayama/1T/2020	0.1301	0.0433
1930	A/northern goshawk/Sweden/SVA210224SZ0431/KN000626/2021	A/chicken/Okayama/2T/2020	0.129	0.0433
1931	A/northern goshawk/Sweden/SVA210224SZ0431/KN000626/2021	A/chicken/Miyazaki/C8T/2020	0.1291	0.0433
1932	A/northern goshawk/Sweden/SVA210224SZ0431/KN000626/2021	A/chicken/Korea/H541/2020	0.1311	0.0414
1933	A/northern goshawk/Sweden/SVA210224SZ0431/KN000626/2021	A/chicken/Miyazaki/G5T/2020	0.1296	0.044
1934	A/northern goshawk/Sweden/SVA210224SZ0431/KN000626/2021	A/chicken/Kochi/4C/2020	0.1292	0.044
1935	A/northern goshawk/Sweden/SVA210224SZ0431/KN000626/2021	A/duck/Jiangsu/k1203/2010	0.1383	0.0452
1936	A/northern goshawk/Sweden/SVA210224SZ0431/KN000626/2021	A/environment/Xinjiang/1218-WLMQXL001-E/2016	0.1378	0.0446
1937	A/northern goshawk/Sweden/SVA210224SZ0431/KN000626/2021	A/duck/Eastern China/L0722/2012	0.1408	0.0452
1938	A/northern goshawk/Sweden/SVA210224SZ0431/KN000626/2021	A/goose/Eastern China/L1204/2012	0.1428	0.0491
1939	A/northern goshawk/Sweden/SVA210224SZ0431/KN000626/2021	A/duck/Eastern China/L1021/2012	0.1418	0.042
1940	A/northern goshawk/Sweden/SVA210224SZ0431/KN000626/2021	A/Chicken/Changzhou/cz93/2014	0.1323	0.0446
1941	A/goose/Omsk/0111/2020	A/chicken/Fukuoka/T1/2020	0.1275	0.0388
1942	A/goose/Omsk/0111/2020	A/chicken/Kagawa/K6T/2020	0.127	0.0408
1943	A/goose/Omsk/0111/2020	A/chicken/Okayama/1T/2020	0.1275	0.0402
1944	A/goose/Omsk/0111/2020	A/chicken/Okayama/2T/2020	0.1264	0.0402
1945	A/goose/Omsk/0111/2020	A/chicken/Miyazaki/C8T/2020	0.1266	0.0402
1946	A/goose/Omsk/0111/2020	A/chicken/Korea/H541/2020	0.1286	0.0381
1947	A/goose/Omsk/0111/2020	A/chicken/Miyazaki/G5T/2020	0.127	0.0408
1948	A/goose/Omsk/0111/2020	A/chicken/Kochi/4C/2020	0.1267	0.0408
1949	A/goose/Omsk/0111/2020	A/duck/Jiangsu/k1203/2010	0.1358	0.0427
1950	A/goose/Omsk/0111/2020	A/environment/Xinjiang/1218-WLMQXL001-E/2016	0.1353	0.042
1951	A/goose/Omsk/0111/2020	A/duck/Eastern China/L0722/2012	0.1382	0.0427
1952	A/goose/Omsk/0111/2020	A/goose/Eastern China/L1204/2012	0.1402	0.0465
1953	A/goose/Omsk/0111/2020	A/duck/Guangdong/s14044/2014	0.1363	0.0504
1954	A/goose/Omsk/0111/2020	A/duck/Eastern China/L1021/2012	0.1392	0.0394
1955	A/goose/Omsk/0111/2020	A/Chicken/Changzhou/cz93/2014	0.1303	0.042
1956	A/chicken/Fukuoka/T1/2020	A/Canada goose/Sweden/SVA210305SZ0255/KN000797/SK/2021	0.1316	0.0426
1957	A/chicken/Kagawa/K6T/2020	A/Canada goose/Sweden/SVA210305SZ0255/KN000797/SK/2021	0.1311	0.0446
1958	A/chicken/Okayama/1T/2020	A/Canada goose/Sweden/SVA210305SZ0255/KN000797/SK/2021	0.1316	0.044
1959	A/chicken/Okayama/2T/2020	A/Canada goose/Sweden/SVA210305SZ0255/KN000797/SK/2021	0.1305	0.044
1960	A/chicken/Miyazaki/C8T/2020	A/Canada goose/Sweden/SVA210305SZ0255/KN000797/SK/2021	0.1307	0.044
1961	A/chicken/Korea/H541/2020	A/Canada goose/Sweden/SVA210305SZ0255/KN000797/SK/2021	0.1326	0.0414
1962	A/chicken/Miyazaki/G5T/2020	A/Canada goose/Sweden/SVA210305SZ0255/KN000797/SK/2021	0.1311	0.0446
1963	A/chicken/Kochi/4C/2020	A/Canada goose/Sweden/SVA210305SZ0255/KN000797/SK/2021	0.1307	0.0446
1964	A/duck/Jiangsu/k1203/2010	A/Canada goose/Sweden/SVA210305SZ0255/KN000797/SK/2021	0.1383	0.0459
1965	A/environment/Xinjiang/1218-WLMQXL001-E/2016	A/Canada goose/Sweden/SVA210305SZ0255/KN000797/SK/2021	0.1388	0.0452
1966	A/duck/Eastern China/L0722/2012	A/Canada goose/Sweden/SVA210305SZ0255/KN000797/SK/2021	0.1408	0.0459
1967	A/goose/Eastern China/L1204/2012	A/Canada goose/Sweden/SVA210305SZ0255/KN000797/SK/2021	0.1428	0.0498
1968	A/duck/Eastern China/L1021/2012	A/Canada goose/Sweden/SVA210305SZ0255/KN000797/SK/2021	0.1418	0.0427
1969	A/Chicken/Changzhou/cz93/2014	A/Canada goose/Sweden/SVA210305SZ0255/KN000797/SK/2021	0.1333	0.0458
1970	A/chicken/Fukuoka/T1/2020	A/Canada Goose/Sweden/SVA210330SZ0426/FB001307/E-2021	0.1311	0.0452
1971	A/chicken/Kagawa/K6T/2020	A/Canada Goose/Sweden/SVA210330SZ0426/FB001307/E-2021	0.1306	0.0472
1972	A/chicken/Okayama/1T/2020	A/Canada Goose/Sweden/SVA210330SZ0426/FB001307/E-2021	0.1311	0.0465
1973	A/chicken/Okayama/2T/2020	A/Canada Goose/Sweden/SVA210330SZ0426/FB001307/E-2021	0.13	0.0465
1974	A/chicken/Miyazaki/C8T/2020	A/Canada Goose/Sweden/SVA210330SZ0426/FB001307/E-2021	0.1302	0.0465
1975	A/chicken/Korea/H541/2020	A/Canada Goose/Sweden/SVA210330SZ0426/FB001307/E-2021	0.1321	0.044
1976	A/chicken/Miyazaki/G5T/2020	A/Canada Goose/Sweden/SVA210330SZ0426/FB001307/E-2021	0.1306	0.0472
1977	A/chicken/Kochi/4C/2020	A/Canada Goose/Sweden/SVA210330SZ0426/FB001307/E-2021	0.1302	0.0472
1978	A/duck/Jiangsu/k1203/2010	A/Canada Goose/Sweden/SVA210330SZ0426/FB001307/E-2021	0.1388	0.0472
1979	A/environment/Xinjiang/1218-WLMQXL001-E/2016	A/Canada Goose/Sweden/SVA210330SZ0426/FB001307/E-2021	0.1378	0.0465
1980	A/duck/Eastern China/L0722/2012	A/Canada Goose/Sweden/SVA210330SZ0426/FB001307/E-2021	0.1413	0.0472
1981	A/duck/Eastern China/L1021/2012	A/Canada Goose/Sweden/SVA210330SZ0426/FB001307/E-2021	0.1423	0.044
1982	A/Chicken/Changzhou/cz93/2014	A/Canada Goose/Sweden/SVA210330SZ0426/FB001307/E-2021	0.1318	0.0471
1983	A/seal/Germany-SH/AI05379/2021	A/chicken/Fukuoka/T1/2020	0.1316	0.046
1984	A/seal/Germany-SH/AI05379/2021	A/chicken/Kagawa/K6T/2020	0.1311	0.0479
1985	A/seal/Germany-SH/AI05379/2021	A/chicken/Okayama/1T/2020	0.1316	0.0473
1986	A/seal/Germany-SH/AI05379/2021	A/chicken/Okayama/2T/2020	0.13	0.0473
1987	A/seal/Germany-SH/AI05379/2021	A/chicken/Miyazaki/C8T/2020	0.1307	0.0473
1988	A/seal/Germany-SH/AI05379/2021	A/chicken/Korea/H541/2020	0.1326	0.0446
1989	A/seal/Germany-SH/AI05379/2021	A/chicken/Miyazaki/G5T/2020	0.1311	0.0473
1990	A/seal/Germany-SH/AI05379/2021	A/chicken/Kochi/4C/2020	0.1307	0.0479
1991	A/seal/Germany-SH/AI05379/2021	A/duck/Jiangsu/k1203/2010	0.1388	0.0491
1992	A/seal/Germany-SH/AI05379/2021	A/environment/Xinjiang/1218-WLMQXL001-E/2016	0.1393	0.0485
1993	A/seal/Germany-SH/AI05379/2021	A/duck/Eastern China/L0722/2012	0.1418	0.0491
1994	A/seal/Germany-SH/AI05379/2021	A/duck/Eastern China/L1021/2012	0.1428	0.0459
1995	A/seal/Germany-SH/AI05379/2021	A/Chicken/Changzhou/cz93/2014	0.1358	0.0492
1996	A/Greylag goose/Sweden/SVA210209SZ0422/KN000346/2021	A/chicken/Fukuoka/T1/2020	0.1301	0.0426
1997	A/Greylag goose/Sweden/SVA210209SZ0422/KN000346/2021	A/chicken/Kagawa/K6T/2020	0.1296	0.0446
1998	A/Greylag goose/Sweden/SVA210209SZ0422/KN000346/2021	A/chicken/Okayama/1T/2020	0.1301	0.044
1999	A/Greylag goose/Sweden/SVA210209SZ0422/KN000346/2021	A/chicken/Okayama/2T/2020	0.129	0.044
[truncated: 4,609 more rows]

## Sheet: Count (PB2|HA)
Virus	Quantity
A/breeder duck/Korea/Gochang1/2014	5
A/broiler duck/Korea/H1731/2014	1
A/Canada goose/Oregon/AH0012452/2015	1
A/chicken/Changhua/15040042/2015	1
A/Chicken/Changzhou/cz93/2014	39
A/chicken/Chiba/B5T/2021	1
A/chicken/Chiba/G1C/2021	1
A/chicken/Chiba/J6T/2021	1
A/chicken/Chiba/K5C/2021	1
A/chicken/China/JM01/2020	1
A/chicken/Czech Republic/10251-1/2021	1
A/chicken/Czech Republic/1566-1/2021	1
A/chicken/Czech Republic/206-17 2/2017	1
A/Chicken/Egypt/AR553/2018	1
A/chicken/Egypt/Buheira-12/2017	1
A/chicken/Egypt/F14110D/2017	1
A/chicken/Egypt/F15100/2018	1
A/chicken/Egypt/FAOS18/2020	1
A/chicken/Egypt/Gharbiya-15/2017	1
A/chicken/Egypt/Kafr-Elshiekh-18/2017	1
A/chicken/Egypt/N13731C/2017	1
A/chicken/Egypt/N15168C/2018	1
A/chicken/Egypt/N16732/2019	1
A/chicken/Egypt/Q13804A/2017	1
A/chicken/Egypt/Q16710B/2019	1
A/chicken/Egypt/Q16710C/2019	1
A/chicken/Egypt/Q16807E/2019	1
A/chicken/Egypt/S18182C/2020	1
A/chicken/England/010821/2021	1
A/chicken/England/019018/2021	1
A/chicken/England/033708/2020	1
A/chicken/England/037052/2020	1
A/chicken/England/043683/2020	1
A/chicken/England/045984/2020	1
A/chicken/France/20P016448/2020	1
A/chicken/Fukuoka/T1/2020	69
A/chicken/Germany-BY/AR845-L02999/2017	2
A/chicken/Germany-NI/AI00547/2021	2
A/chicken/Germany-NW/AR3197-L03036/2017	2
A/chicken/Gifu/6T/2021	2
A/Chicken/Guangxi/21989-3/2021	2
A/Chicken/Hungary/19776/2020	2
A/chicken/Hungary/59048/2016	2
A/chicken/Iran/17RS654-03/2016	2
A/chicken/Iran/18VIR2027-03/2017	2
A/chicken/Iran/18VIR2027-09/2017	2
A/chicken/Italy/17VIR653-12/2017	2
A/chicken/Italy/21VIR1151-2/2021	2
A/chicken/Kagawa/7C/2020	2
A/chicken/Kagawa/B9T/2020	2
A/chicken/Kagawa/D2T/2020	2
A/chicken/Kagawa/H4T/2020	2
A/chicken/Kagawa/H8C/2020	2
A/chicken/Kagawa/K6T/2020	86
A/chicken/Kagoshima/B3T/2021	3
A/chicken/Kaohsiung/16MB0889/2016	9
A/chicken/Kazakhstan/23/2020	3
A/chicken/Kochi/4C/2020	88
A/chicken/Korea/Gunsan/2017	4
A/chicken/Korea/H2551/2015	2
A/chicken/Korea/H541/2020	89
A/chicken/Korea/H903/2017	5
A/chicken/Kosovo/22-8 22VIR3124-14/2022	5
A/chicken/Kosovo/98 21VIR5162-16/2021	5
A/Chicken/Liaoning/21346-2/2021	5
A/chicken/Lithuania/4525 21VIR3369-3/2021	5
A/chicken/Lithuania/4760 21VIR3369-4/2021	5
A/chicken/Miyazaki/C8T/2020	95
A/chicken/Miyazaki/G5T/2020	95
A/chicken/Miyazaki/K1T/2021	7
A/chicken/Miyazaki/L9T/2021	7
A/chicken/Netherlands/14015766/2014	2
A/Chicken/Netherlands/14015824/2014	2
A/chicken/Netherlands/emc-3/2014	2
A/chicken/New Taipei City/17090002/2017	12
A/chicken/Nigeria/VRD-19-069 19RS1081-5/2019	7
A/chicken/Okayama/1T/2020	98
A/chicken/Okayama/2T/2020	98
A/chicken/Pakistan/531/2018	9
A/chicken/Poitou Charentes/161585/2016	9
A/chicken/Poland/34/2017	9
A/chicken/Republic of Macedonia/466/2017	9
A/chicken/Republic of Macedonia/AR1167-L02131/2017	9
A/chicken/Rostov-on-Don/1321/2017	9
A/chicken/Rostov-on-Don/1598/2017	9
A/chicken/Russia Novosibirsk region/1910-2/2020	9
A/chicken/Russia Novosibirsk region/3-15/2020	9
A/chicken/Saga/1-1/2015	3
A/chicken/Scotland/043405/2020	9
A/chicken/Shandong/KD02699/2013	57
A/chicken/Shchyolkovo/47/2017	10
A/chicken/South Africa/17090335/2017	10
A/chicken/South Africa/441587/2017	10
A/chicken/South Africa/443397/2017	10
A/chicken/South Africa/499723/2018	10
A/chicken/South Africa/Standerton/2017	10
A/Chicken/Sweden/SVA210217SZ0001/KN001190-IP6/2021	9
A/Chicken/Sweden/SVA210223SZ0647/FB046588-IP7/2021	9
A/Chicken/Sweden/SVA210314SZ0002/KN066679-IP18/2021	9
A/chicken/Taiwan/x37/2016	13
A/chicken/Tokushima/B2T/2020	9
A/chicken/Vietnam/HU14-LB11/2021	9
A/chicken/Voronezh/1513/2018	10
A/chicken/Yunlin/17010001/2017	3
A/chicken/Zimbabwe/AI4935/2017	10
A/Chlidonias hybrida/Hubei/55/2020	9
A/common buzzard /Sweden/SVA210224SZ0485/KN000628/2021	9
A/common buzzard/Denmark/3794-1p1/2017	10
A/common buzzard/Netherlands/21023939-001/2021	9
A/common crane/Yunnan-Huize/27/2021	9
A/common eider/Norway/FU458 21VIR7634-4/2021	9
A/common pochard/Ningxia/243/2020	9
A/common teal/Korea/W550/2016	10
A/common teal/Ningxia/237/2020	9
A/common teal/Shaanxi/SXY1-1/2020	9
A/common tern /Uvs-Nuur Lake/26/2016	10
A/Common tern/Hungary/8187/2017	10
A/crane/Kagoshima/KU1/2014	4
A/crane/Kagoshima/KU21/2014	4
A/crane/Kagoshima/KU41/2014	4
A/crane/Kagoshima/KU53/2015	4
A/Crow/Aghakhan/2017	10
A/Cygnus atratus/Hubei/2Z2-O/2016	10
A/Cygnus olor/Belgium/11956 001/2020	9
A/Cygnus olor/Belgium/1567/2017	10
A/Cygnus olor/Belgium/2967/2017	10
A/domestic duck/Germany-MV/AR9433-L02969/2016	10
A/domestic duck/Siberia/103/2016	10
A/domestic duck/Siberia/49 feather/2016	10
A/domestic goose/Poland/124/2017	10
A/domestic goose/Poland/69/2017	10
A/domestic turkey/Hungary/53433/2016	10
A/duck/Bulgaria/Dobrich/407/2017	10
A/Duck/Cambodia/f6T241D4/2021	9
A/duck/Chiba/D1B-4T/2021	9
A/duck/Czech Republic/6653-15/2021	9
A/duck/Democratic Republic of the Congo/17RS882-40/2017	10
A/duck/Eastern China/L0722/2012	148
A/duck/Eastern China/L1021/2012	152
A/duck/Eastern China/S0215/2014	29
A/duck/Eastern China/S1109/2014	14
A/duck/Eastern China/S1210/2013	29
A/duck/Egypt/A16793/2019	11
A/Duck/Egypt/AR518/2017	12
A/duck/Egypt/Buheira-21/2017	11
A/duck/Egypt/F13666A/2017	12
A/duck/Egypt/N13736E/2017	12
A/duck/Egypt/N16719/2019	12
A/duck/Egypt/Q16716A/2019	11
A/duck/England/043628/2020	11
A/duck/England/046311/2020	11
A/duck/England/36038/14	7
A/duck/England/36254/14	7
A/duck/France/161108h/2016	12
A/duck/France/161228/2016	12
A/duck/France/20P017736/2020	11
A/Duck/Guangdong/21057/2021	11
A/Duck/Guangdong/21964/2021	11
A/duck/Guangdong/S1269/2021	11
A/duck/Guangdong/s14044/2014	96
A/Duck/Hungary/54738/2016	13
A/duck/India/10CA01/2016	13
A/duck/Jiangsu/k1203/2010	171
A/duck/Korea/H007/2020	12
A/duck/Korea/H1740/2014	7
A/duck/Korea/H2088/2015	7
A/duck/Korea/H2131/2015	6
A/duck/Korea/H2147/2015	7
A/duck/Korea/H2392/2015	6
A/duck/Korea/H2441/2015	6
A/duck/Korea/H439/2020	12
A/duck/Nigeria/KNSB-20-1R179/2017	14
A/duck/Shandong/11.14 DL-DKd11/2013	39
A/duck/Shandong/11.14 RD/2013	39
A/Duck/Shandong/21644-1/2021	12
A/Duck/Shandong/21644-7/2021	12
A/duck/Shandong/Q1/2013	95
A/Duck/Sichuan/21022-4/2021	12
A/Duck/Sichuan/21044-2/2021	12
A/duck/Taiwan/a068/2015	33
A/duck/Taiwan/A3400/2015	33
A/duck/Uganda/17RS115-9/2017	15
A/duck/Xinjiang/12.18 WLMQXL001-C/2016	15
A/duck/Zhejiang/6D18/2013	40
A/duck/Zhejiang/925169/2014	40
A/duck/Zhejiang/W24/2013	40
A/Environment/Huaian/ha118/2014	40
A/environment/Japan/KU-6d/2020	12
A/environment/Japan/KU-G1/2020	12
A/environment/Japan/KU-G12/2020	12
A/environment/Japan/KU-G19/2020	12
A/environment/Japan/KU-I10/2020	12
A/environment/Japan/KU-J5/2020	12
A/environment/Japan/KU-J8/2020	12
A/environment/Kagoshima/KU-5a/2021	12
A/environment/Kagoshima/KU-D8/2022	12
A/environment/Kagoshima/KU-ngr-H/2014	14
A/environment/Korea/H2833/2015	14
A/environment/Xinjiang/1218-WLMQXL001-E/2016	198
A/Environment/Zhenjiang/zj35/2014	43
A/Eur Wig/NL-Drieborg	16
A/Eur Wig/NL-Groningen/16015376-003/2016	16
A/Eurasian eagle owl/Sweden/SVA201125SZ0475/KN003489/2020	13
A/eurasian wigeon/Germany-NI/AR249-L02143/2017	16
A/Eurasian wigeon/Italy/20VIR7301-362/2020	13
A/eurasian wigeon/Netherlands/1/2014	16
A/eurasian wigeon/Netherlands/2/2014	15
A/Eurasian Wigeon/Netherlands/4/2016	16
A/Eurasian Wigeon/Netherlands/9/2016	16
A/falcon/England/AVP-21-019051A/2021	13
A/Gallus gallus/Belgium/11372 0001/2021	13
A/Gallus gallus/Belgium/7578 001/2021	13
A/Gallus gallus/Belgium/9247/2021	13
A/goose/China/1/2021	16
A/goose/Denmark/1365-1p1c/2017	16
A/goose/Eastern China/L1204/2012	182
A/goose/Eastern China/L1214/2012	39
A/goose/Eastern China/S0408/2014	46
A/goose/France/20P017724/2020	14
A/Goose/Guangdong/211030-1/2021	13
A/goose/Hebei/HG12/2021	15
A/Goose/Henan/21028/2021	14
A/goose/Hunan/S11288/2021	14
A/Goose/Hungary/1030/2017	17
A/Goose/Hungary/59712/2016	17
A/Goose/Jiangsu/21153-2/2021	14
A/goose/Jiangsu/QD5/2014	46
A/goose/Kazakhstan/4-190-20-B-	13
A/goose/Liaoning/S1266/2021	14
A/goose/Omsk/0111/2020	15
A/goose/Russian Federation/Kurgan/1345-25/2020	15
A/goose/Shandong/05.23 AY-GS/2015	46
A/goose/Shandong/06.14 HZ-GS/2014	46
A/goose/Shandong/12.08 YG-GS/2014	46
A/Goose/Shandong/21369-4/2021	14
A/Goose/Shandong/21369-5/2021	14
A/goose/Shandong/GD-GS/2014	46
A/goose/Spain/IA17CR02699/2017	17
A/goose/Taiwan/a015/2015	22
A/goose/Taiwan/TNC3/2015	22
A/goose/Taiwan/TNC4/2015	22
A/goose/Tatarstan/1730-2/2020	17
A/goose/Xinjiang/12.18 WLMQXL003-C/2016	17
A/goose/Yunlin/15040040/2015	22
A/goose/Zhejiang/925037/2014	50
A/goose/Zhejiang/925104/2014	50
A/Great Black-backed Gull/Netherlands/2/2016	17
A/Great Cormorant/Qinghai/Y01/2016	17
A/great crested grebe/Uvs-Nuur Lake/341/2016	17
A/grebe/Shaanxi/SD001/2021	13
A/green-winged teal/Egypt/871/2016	17
A/green-winged teal/Egypt/877/2016	17
A/green-winged teal/Guangdong/SD004/2021	14
A/green-winged-teal/Georgia/DT-22246/2020	14
A/green-winged-teal/Georgia/DT-22332/2020	14
A/Grey seal/361-10/BalticPL/16	17
A/Greylag goose/England/032698/2020	14
A/greylag goose/Germany-NI/AR1395-L02144/2017	17
A/greylag goose/Germany-NI/AR703-L02138/2017	17
A/Greylag goose/Sweden/SVA210209SZ0422/KN000346/2021	14
A/Guinea fowl/Belgium/6102/2017	17
A/guinea fowl/Nigeria/OG-GF11T 19VIR8424-7/2019	14
A/Korean native chicken/Korea/H1804/2014	25
A/little grebe/Egypt/1056OP/2016	17
A/long-eared owl/Voronezh/15/2017	17
A/mallard duck/Kagoshima/KU70/2015	24
A/mallard duck/Korea/WA137/2017	17
A/mallard/Georgia/DT-22362/2020	14
A/mallard/Korea/W452/2014	25
A/Mallard/Netherlands/2/2017	17
A/mallard/Ningxia/241/2020	12
A/Mallard/Republic of Georgia/2/2015	24
A/Mallard/Sweden/SVA210827SZ0252/KN002974/D-2021	13
A/Mandarin duck/Korea/H242/2020	13
A/mandarin duck/Korea/K14-366-1/2014	24
A/Mew Gull/Netherlands/1/2016	17
A/mute swan/Austria/21051907 21VIR3291-7/2021	14
A/mute swan/Croatia/14/2021	14
A/mute swan/Czech Republic/4100/2021	14
A/mute swan/Czech Republic/4607-1/2021	14
A/mute swan/England/234135/2020	13
A/mute swan/England/263814/2020	15
A/mute swan/Finland/1325 21VIR7689-2/2021	14
A/mute swan/Germany-NI/AR1529-L02145/2017	17
A/Mute swan/Hungary/1955/2017	17
A/Mute swan/Hungary/6092/2017	17
A/mute swan/Ibaraki/080203C/2021	14
A/mute swan/Inner Mongolia/w2-1/2020	14
A/mute swan/Kaliningrad/132/2017	17
A/mute swan/North Ossetia-Alania/325-02/2020	14
A/mute swan/Northern Ireland/VMDL20-301/2020	14
A/mute swan/Norway/FU5 21VIR850-3/2021	14
A/mute swan/Poland/MB185/2021	14
A/mute swan/Poland/MB189/2021	14
A/mute swan/Poland/MB372-21 22VIR5675-19/2021	13
A/mute swan/Poland/MB396 21RS1385-19/2021	14
A/mute swan/Switzerland/V0244.2-L02307/2017	17
A/northern goshawk/Sweden/SVA210224SZ0431/KN000626/2021	14
A/northern goshawk/Sweden/SVA210316SZ0489/KN001045/M/2021	14
A/northern pintail/Hokkaido/M13/2020	13
A/northern shoveler/Egypt/813C/2016	17
A/painted stork/India/10CA03/2016	17
A/partridge/Bulgaria/Plovdiv/60-2/2018	17
A/peacock/Netherlands/21026542-001/2021	14
A/peregrine falcon/Hokkaido/4801Z001/2021	8
A/Peregrine falcon/Sweden/SVA201117SZ0467/20KN003345/2020	13
A/peregrine falcon/Sweden/SVA210505SZ0374/FB001788/M-2021	14
A/pheasant/Denmark/19369-1.02/2021-04-29	13
A/pheasant/Hebei/B02/2021	14
A/pheasant/Wales/000252/2021	14
A/quail/South Africa/AI5930/2018	17
A/red fox/England/AVP-M1-21-01/2020	13
A/scarlet ibis/Germany/AR44-L01279/2015	24
A/seal/England/AVP-031141/2020	14
A/seal/Germany-SH/AI05379/2021	13
A/shelduck/Italy/17VIR1572-24/2017	17
A/swan/France/170496/2017	17
A/swan/France/171267/2017	17
A/swan/France/171377/2017	17
A/swan/France/20P017709/2020	14
A/swan/Hebei/B01/2021	13
A/swan/Hungary/9638/2021	14
A/swan/Kazakhstan/1-267-20-B-Talg-52/2020	14
A/swan/Poland/32/2017	17
A/teal/Egypt/1202C/2017	17
A/Towny owel/Sweden/SVAU210406SZ0042/KN001362/M-2021	14
A/tufted duck/Denmark/17740-1p1/2016	17
A/tufted duck/Germany/AR8444-L01987/2016	17
A/tufted duck/Germany/AR8459-L01988/2016	17
A/Tufted Duck/Netherlands/1/2016	17
A/tufted duck/Switzerland/V237-L02003/2016	17
A/tufted duck/Switzerland/V254-L02002/2016	17
A/tundra swan/Tottori/C6nk/2014	24
A/Turkey/Central Russia/5/2018	17
A/Turkey/Egypt/Giza/2021	14
A/turkey/England/037784/2020	15
A/turkey/England/038115/2020	15
A/turkey/England/038730/2020	14
A/turkey/England/039352/2020	13
A/turkey/England/039472/2020	13
A/turkey/Germany/AR2485-86-L00899/2014	24
A/turkey/Germany/AR3390-L00939/2014	24
A/turkey/Germany-NI/AR2142-L02706/2017	17
A/turkey/Germany-NI/AR2493-L02711/2017	17
A/Turkey/Hungary/53136/2016	17
A/turkey/Italy/17VIR1338-3/2017	17
A/turkey/Italy/17VIR1452-22/2017	17
A/turkey/Italy/17VIR9049-2/2017	17
A/turkey/Poland/15s4/2017	17
A/turkey/Poland/192/2017	17
A/turkey/Poland/63/2016	17
A/turkey/Rostov-on-Don/332-10/2021	14
A/Water/Qinghai/i40-44/2016	17
A/whiskered tern/Hubei/BQ10/2020	14
A/whistling duck/England/035643/2020	14
A/White-fronted Goose/AN/1-15-12/2016	17
A/white-tailed eagle/Hokkaido/20210127001/2021	12
A/Whooper swan/Denmark/00120-1.02/2022-01-03	13
A/whooper swan/Fukushima/0701B002/2021	13
A/whooper swan/Henan/SM61/2020	14
A/Whooper swan/Korea/21WC116/2022	13
A/whooper swan/Miyagi/0402B001/2021	9
A/Whooper swan/Sanmenxia/G13/2020	14
A/Whooper swan/Sanmenxia/G2/2020	14
A/Whooper swan/Sanmenxia/G28/2020	14
A/Whooper swan/Sanmenxia/H1/2020	14
A/Whooper swan/Sanmenxia/H735/2020	15
A/Whooper swan/Sanmenxia/H810/2020	14
A/Whooper swan/Sanmenxia/Y12/2020	16
A/Whooper swan/Sanmenxia/Y19/2020	14
A/Whooper swan/Sanmenxia/Y20/2020	14
A/Whooper swan/Sanmenxia/Y27/2020	14
A/Whooper swan/Sanmenxia/Y36/2020	14
A/Whooper swan/Sanmenxia/Y48B/2020	14
A/Whooper swan/Sanmenxia/Y52/2020	14
A/Whooper swan/Sanmenxia/Y56/2020	14
A/Whooper swan/Sanmenxia/Y57/2020	14
A/whooper swan/Shandong/SC195/2021	13
A/whooper swan/Shanxi/RC01/2016	17
A/whooper swan/Shanxi/SX206/2020	15
A/wigeon/Sakha/1/2014	25
A/wild bird/Iran/17RS654-24/2016	17
A/wild bird/Korea/H379/2020	13
A/wild duck/Poland/57/2017	17
A/wild goose/Germany-NI/AI03473/2020	14
(пусто)
Общий итог	6608

## Sheet: Distances (PB2|NA)
	1	2	x	y
1	A/mallard/Georgia/DT-22362/2020	A/chicken/Fukuoka/T1/2020	0.1298	0.0455
2	A/mallard/Georgia/DT-22362/2020	A/chicken/Kagawa/K6T/2020	0.1293	0.0486
3	A/mallard/Georgia/DT-22362/2020	A/chicken/Okayama/1T/2020	0.1298	0.047
4	A/mallard/Georgia/DT-22362/2020	A/chicken/Okayama/2T/2020	0.1298	0.047
5	A/mallard/Georgia/DT-22362/2020	A/chicken/Miyazaki/C8T/2020	0.1303	0.0463
6	A/mallard/Georgia/DT-22362/2020	A/chicken/Korea/H541/2020	0.1308	0.0478
7	A/mallard/Georgia/DT-22362/2020	A/chicken/Miyazaki/G5T/2020	0.1293	0.0478
8	A/mallard/Georgia/DT-22362/2020	A/chicken/Kochi/4C/2020	0.1303	0.047
9	A/mallard/Georgia/DT-22362/2020	A/duck/Eastern China/L1021/2012	0.1405	0.0493
10	A/Whooper swan/Sanmenxia/H1/2020	A/chicken/Fukuoka/T1/2020	0.1291	0.0455
11	A/Whooper swan/Sanmenxia/H1/2020	A/chicken/Kagawa/K6T/2020	0.1286	0.0486
12	A/Whooper swan/Sanmenxia/H1/2020	A/chicken/Okayama/1T/2020	0.1291	0.047
13	A/Whooper swan/Sanmenxia/H1/2020	A/chicken/Okayama/2T/2020	0.1291	0.047
14	A/Whooper swan/Sanmenxia/H1/2020	A/chicken/Miyazaki/C8T/2020	0.1296	0.0463
15	A/Whooper swan/Sanmenxia/H1/2020	A/chicken/Korea/H541/2020	0.1301	0.0478
16	A/Whooper swan/Sanmenxia/H1/2020	A/chicken/Miyazaki/G5T/2020	0.1286	0.0478
17	A/Whooper swan/Sanmenxia/H1/2020	A/chicken/Kochi/4C/2020	0.1296	0.047
18	A/Whooper swan/Sanmenxia/H1/2020	A/duck/Eastern China/L1021/2012	0.1397	0.0508
19	A/Whooper swan/Sanmenxia/H810/2020	A/chicken/Fukuoka/T1/2020	0.1286	0.0463
20	A/Whooper swan/Sanmenxia/H810/2020	A/chicken/Kagawa/K6T/2020	0.128	0.0493
21	A/Whooper swan/Sanmenxia/H810/2020	A/chicken/Okayama/1T/2020	0.1286	0.0478
22	A/Whooper swan/Sanmenxia/H810/2020	A/chicken/Okayama/2T/2020	0.1286	0.0478
23	A/Whooper swan/Sanmenxia/H810/2020	A/chicken/Miyazaki/C8T/2020	0.1291	0.047
24	A/Whooper swan/Sanmenxia/H810/2020	A/chicken/Korea/H541/2020	0.1296	0.0486
25	A/Whooper swan/Sanmenxia/H810/2020	A/chicken/Miyazaki/G5T/2020	0.128	0.0486
26	A/Whooper swan/Sanmenxia/H810/2020	A/chicken/Kochi/4C/2020	0.1291	0.0478
27	A/Whooper swan/Sanmenxia/Y57/2020	A/chicken/Fukuoka/T1/2020	0.1291	0.0455
28	A/Whooper swan/Sanmenxia/Y57/2020	A/chicken/Kagawa/K6T/2020	0.1286	0.0486
29	A/Whooper swan/Sanmenxia/Y57/2020	A/chicken/Okayama/1T/2020	0.1291	0.047
30	A/Whooper swan/Sanmenxia/Y57/2020	A/chicken/Okayama/2T/2020	0.1291	0.047
31	A/Whooper swan/Sanmenxia/Y57/2020	A/chicken/Miyazaki/C8T/2020	0.1296	0.0463
32	A/Whooper swan/Sanmenxia/Y57/2020	A/chicken/Korea/H541/2020	0.1301	0.0478
33	A/Whooper swan/Sanmenxia/Y57/2020	A/chicken/Miyazaki/G5T/2020	0.1286	0.0478
34	A/Whooper swan/Sanmenxia/Y57/2020	A/chicken/Kochi/4C/2020	0.1296	0.047
35	A/Whooper swan/Sanmenxia/Y57/2020	A/environment/Xinjiang/1218-WLMQXL001-E/2016	0.1387	0.0501
36	A/Whooper swan/Sanmenxia/Y57/2020	A/duck/Eastern China/L0722/2012	0.1397	0.0501
37	A/Whooper swan/Sanmenxia/Y57/2020	A/duck/Eastern China/L1021/2012	0.1397	0.0493
38	A/Whooper swan/Sanmenxia/Y27/2020	A/chicken/Fukuoka/T1/2020	0.1291	0.0454
39	A/Whooper swan/Sanmenxia/Y27/2020	A/chicken/Kagawa/K6T/2020	0.1286	0.0484
40	A/Whooper swan/Sanmenxia/Y27/2020	A/chicken/Okayama/1T/2020	0.1291	0.0469
41	A/Whooper swan/Sanmenxia/Y27/2020	A/chicken/Okayama/2T/2020	0.1291	0.0469
42	A/Whooper swan/Sanmenxia/Y27/2020	A/chicken/Miyazaki/C8T/2020	0.1296	0.0461
43	A/Whooper swan/Sanmenxia/Y27/2020	A/chicken/Korea/H541/2020	0.1301	0.0477
44	A/Whooper swan/Sanmenxia/Y27/2020	A/chicken/Miyazaki/G5T/2020	0.1286	0.0477
45	A/Whooper swan/Sanmenxia/Y27/2020	A/chicken/Kochi/4C/2020	0.1296	0.0469
46	A/Whooper swan/Sanmenxia/Y27/2020	A/duck/Eastern China/L1021/2012	0.1397	0.0508
47	A/Whooper swan/Sanmenxia/Y52/2020	A/chicken/Fukuoka/T1/2020	0.1291	0.0454
48	A/Whooper swan/Sanmenxia/Y52/2020	A/chicken/Kagawa/K6T/2020	0.1286	0.0484
49	A/Whooper swan/Sanmenxia/Y52/2020	A/chicken/Okayama/1T/2020	0.1291	0.0469
50	A/Whooper swan/Sanmenxia/Y52/2020	A/chicken/Okayama/2T/2020	0.1291	0.0469
51	A/Whooper swan/Sanmenxia/Y52/2020	A/chicken/Miyazaki/C8T/2020	0.1296	0.0461
52	A/Whooper swan/Sanmenxia/Y52/2020	A/chicken/Korea/H541/2020	0.1301	0.0477
53	A/Whooper swan/Sanmenxia/Y52/2020	A/chicken/Miyazaki/G5T/2020	0.1286	0.0477
54	A/Whooper swan/Sanmenxia/Y52/2020	A/chicken/Kochi/4C/2020	0.1296	0.0469
55	A/Whooper swan/Sanmenxia/Y52/2020	A/duck/Eastern China/L1021/2012	0.1397	0.0508
56	A/Whooper swan/Sanmenxia/Y20/2020	A/chicken/Fukuoka/T1/2020	0.128	0.0473
57	A/Whooper swan/Sanmenxia/Y20/2020	A/chicken/Kagawa/K6T/2020	0.1275	0.0503
58	A/Whooper swan/Sanmenxia/Y20/2020	A/chicken/Okayama/1T/2020	0.128	0.0488
59	A/Whooper swan/Sanmenxia/Y20/2020	A/chicken/Okayama/2T/2020	0.128	0.0488
60	A/Whooper swan/Sanmenxia/Y20/2020	A/chicken/Miyazaki/C8T/2020	0.1286	0.0481
61	A/Whooper swan/Sanmenxia/Y20/2020	A/chicken/Korea/H541/2020	0.1291	0.0492
62	A/Whooper swan/Sanmenxia/Y20/2020	A/chicken/Miyazaki/G5T/2020	0.1275	0.0496
63	A/Whooper swan/Sanmenxia/Y20/2020	A/chicken/Kochi/4C/2020	0.1286	0.0488
64	A/Whooper swan/Sanmenxia/Y20/2020	A/duck/Eastern China/L1021/2012	0.1402	0.0508
65	A/Whooper swan/Sanmenxia/Y48B/2020	A/chicken/Fukuoka/T1/2020	0.1291	0.0473
66	A/Whooper swan/Sanmenxia/Y48B/2020	A/chicken/Kagawa/K6T/2020	0.1286	0.0503
67	A/Whooper swan/Sanmenxia/Y48B/2020	A/chicken/Okayama/1T/2020	0.1291	0.0488
68	A/Whooper swan/Sanmenxia/Y48B/2020	A/chicken/Okayama/2T/2020	0.1291	0.0488
69	A/Whooper swan/Sanmenxia/Y48B/2020	A/chicken/Miyazaki/C8T/2020	0.1296	0.0481
70	A/Whooper swan/Sanmenxia/Y48B/2020	A/chicken/Korea/H541/2020	0.1301	0.0492
71	A/Whooper swan/Sanmenxia/Y48B/2020	A/chicken/Miyazaki/G5T/2020	0.1286	0.0496
72	A/Whooper swan/Sanmenxia/Y48B/2020	A/chicken/Kochi/4C/2020	0.1296	0.0488
73	A/Whooper swan/Sanmenxia/Y48B/2020	A/duck/Eastern China/L1021/2012	0.1397	0.0508
74	A/Whooper swan/Sanmenxia/Y19/2020	A/chicken/Fukuoka/T1/2020	0.1291	0.0454
75	A/Whooper swan/Sanmenxia/Y19/2020	A/chicken/Kagawa/K6T/2020	0.1286	0.0484
76	A/Whooper swan/Sanmenxia/Y19/2020	A/chicken/Okayama/1T/2020	0.1291	0.0469
77	A/Whooper swan/Sanmenxia/Y19/2020	A/chicken/Okayama/2T/2020	0.1291	0.0469
78	A/Whooper swan/Sanmenxia/Y19/2020	A/chicken/Miyazaki/C8T/2020	0.1296	0.0461
79	A/Whooper swan/Sanmenxia/Y19/2020	A/chicken/Korea/H541/2020	0.1301	0.0477
80	A/Whooper swan/Sanmenxia/Y19/2020	A/chicken/Miyazaki/G5T/2020	0.1286	0.0477
81	A/Whooper swan/Sanmenxia/Y19/2020	A/chicken/Kochi/4C/2020	0.1296	0.0469
82	A/Whooper swan/Sanmenxia/Y19/2020	A/duck/Eastern China/L1021/2012	0.1397	0.0508
83	A/chicken/Fukuoka/T1/2020	A/chicken/China/JM01/2020	0.1301	0.0448
84	A/chicken/Kagawa/K6T/2020	A/chicken/China/JM01/2020	0.1296	0.0478
85	A/chicken/Okayama/1T/2020	A/chicken/China/JM01/2020	0.1301	0.0463
86	A/chicken/Okayama/2T/2020	A/chicken/China/JM01/2020	0.1301	0.0463
87	A/chicken/Miyazaki/C8T/2020	A/chicken/China/JM01/2020	0.1306	0.0455
88	A/chicken/Korea/H541/2020	A/chicken/China/JM01/2020	0.1311	0.047
89	A/chicken/Miyazaki/G5T/2020	A/chicken/China/JM01/2020	0.1296	0.047
90	A/chicken/Kochi/4C/2020	A/chicken/China/JM01/2020	0.1306	0.0463
91	A/environment/Xinjiang/1218-WLMQXL001-E/2016	A/chicken/China/JM01/2020	0.1408	0.0508
92	A/duck/Eastern China/L0722/2012	A/chicken/China/JM01/2020	0.1418	0.0508
93	A/duck/Eastern China/L1021/2012	A/chicken/China/JM01/2020	0.1418	0.0501
94	A/chicken/Fukuoka/T1/2020	A/brown-headed gull/Tibet/1-1/2021	0.1316	0.0463
95	A/chicken/Kagawa/K6T/2020	A/brown-headed gull/Tibet/1-1/2021	0.1311	0.0493
96	A/chicken/Okayama/1T/2020	A/brown-headed gull/Tibet/1-1/2021	0.1316	0.0478
97	A/chicken/Okayama/2T/2020	A/brown-headed gull/Tibet/1-1/2021	0.1316	0.0478
98	A/chicken/Miyazaki/C8T/2020	A/brown-headed gull/Tibet/1-1/2021	0.1321	0.047
99	A/chicken/Korea/H541/2020	A/brown-headed gull/Tibet/1-1/2021	0.1326	0.0486
100	A/chicken/Miyazaki/G5T/2020	A/brown-headed gull/Tibet/1-1/2021	0.1311	0.0486
101	A/chicken/Kochi/4C/2020	A/brown-headed gull/Tibet/1-1/2021	0.1321	0.0478
102	A/environment/Xinjiang/1218-WLMQXL001-E/2016	A/brown-headed gull/Tibet/1-1/2021	0.1423	0.0508
103	A/duck/Eastern China/L0722/2012	A/brown-headed gull/Tibet/1-1/2021	0.1433	0.0508
104	A/duck/Eastern China/L1021/2012	A/brown-headed gull/Tibet/1-1/2021	0.1433	0.0501
105	A/chicken/Fukuoka/T1/2020	A/Brown-headed Gull/Tibet/XZQ16-2/2021	0.1311	0.047
106	A/chicken/Kagawa/K6T/2020	A/Brown-headed Gull/Tibet/XZQ16-2/2021	0.1306	0.0501
107	A/chicken/Okayama/1T/2020	A/Brown-headed Gull/Tibet/XZQ16-2/2021	0.1311	0.0486
108	A/chicken/Okayama/2T/2020	A/Brown-headed Gull/Tibet/XZQ16-2/2021	0.1311	0.0486
109	A/chicken/Miyazaki/C8T/2020	A/Brown-headed Gull/Tibet/XZQ16-2/2021	0.1316	0.0478
110	A/chicken/Korea/H541/2020	A/Brown-headed Gull/Tibet/XZQ16-2/2021	0.1321	0.0493
111	A/chicken/Miyazaki/G5T/2020	A/Brown-headed Gull/Tibet/XZQ16-2/2021	0.1306	0.0493
112	A/chicken/Kochi/4C/2020	A/Brown-headed Gull/Tibet/XZQ16-2/2021	0.1316	0.0486
113	A/whiskered tern/Hubei/BQ10/2020	A/chicken/Fukuoka/T1/2020	0.1296	0.0455
114	A/whiskered tern/Hubei/BQ10/2020	A/chicken/Kagawa/K6T/2020	0.1291	0.0486
115	A/whiskered tern/Hubei/BQ10/2020	A/chicken/Okayama/1T/2020	0.1296	0.047
116	A/whiskered tern/Hubei/BQ10/2020	A/chicken/Okayama/2T/2020	0.1296	0.047
117	A/whiskered tern/Hubei/BQ10/2020	A/chicken/Miyazaki/C8T/2020	0.1301	0.0463
118	A/whiskered tern/Hubei/BQ10/2020	A/chicken/Korea/H541/2020	0.1306	0.0478
119	A/whiskered tern/Hubei/BQ10/2020	A/chicken/Miyazaki/G5T/2020	0.1291	0.0478
120	A/whiskered tern/Hubei/BQ10/2020	A/chicken/Kochi/4C/2020	0.1301	0.047
121	A/whiskered tern/Hubei/BQ10/2020	A/duck/Eastern China/L1021/2012	0.1402	0.0508
122	A/whooper swan/Shanxi/SX206/2020	A/chicken/Fukuoka/T1/2020	0.1296	0.044
123	A/whooper swan/Shanxi/SX206/2020	A/chicken/Kagawa/K6T/2020	0.1291	0.047
124	A/whooper swan/Shanxi/SX206/2020	A/chicken/Okayama/1T/2020	0.1296	0.0455
125	A/whooper swan/Shanxi/SX206/2020	A/chicken/Okayama/2T/2020	0.1296	0.0455
126	A/whooper swan/Shanxi/SX206/2020	A/chicken/Miyazaki/C8T/2020	0.1301	0.0448
127	A/whooper swan/Shanxi/SX206/2020	A/chicken/Korea/H541/2020	0.1306	0.0463
128	A/whooper swan/Shanxi/SX206/2020	A/chicken/Miyazaki/G5T/2020	0.1291	0.0463
129	A/whooper swan/Shanxi/SX206/2020	A/chicken/Kochi/4C/2020	0.1301	0.0455
130	A/whooper swan/Shanxi/SX206/2020	A/environment/Xinjiang/1218-WLMQXL001-E/2016	0.1392	0.0501
131	A/whooper swan/Shanxi/SX206/2020	A/duck/Eastern China/L0722/2012	0.1402	0.0501
132	A/whooper swan/Shanxi/SX206/2020	A/duck/Eastern China/L1021/2012	0.1402	0.0493
133	A/whooper swan/Henan/SM61/2020	A/chicken/Fukuoka/T1/2020	0.1291	0.044
134	A/whooper swan/Henan/SM61/2020	A/chicken/Kagawa/K6T/2020	0.1286	0.047
135	A/whooper swan/Henan/SM61/2020	A/chicken/Okayama/1T/2020	0.1291	0.0455
136	A/whooper swan/Henan/SM61/2020	A/chicken/Okayama/2T/2020	0.1291	0.0455
137	A/whooper swan/Henan/SM61/2020	A/chicken/Miyazaki/C8T/2020	0.1296	0.0448
138	A/whooper swan/Henan/SM61/2020	A/chicken/Korea/H541/2020	0.1301	0.0463
139	A/whooper swan/Henan/SM61/2020	A/chicken/Miyazaki/G5T/2020	0.1286	0.0463
140	A/whooper swan/Henan/SM61/2020	A/chicken/Kochi/4C/2020	0.1296	0.0455
141	A/whooper swan/Henan/SM61/2020	A/environment/Xinjiang/1218-WLMQXL001-E/2016	0.1387	0.0501
142	A/whooper swan/Henan/SM61/2020	A/duck/Eastern China/L0722/2012	0.1397	0.0501
143	A/whooper swan/Henan/SM61/2020	A/duck/Eastern China/L1021/2012	0.1397	0.0493
144	A/mute swan/Inner Mongolia/w2-1/2020	A/chicken/Fukuoka/T1/2020	0.1286	0.0448
145	A/mute swan/Inner Mongolia/w2-1/2020	A/chicken/Kagawa/K6T/2020	0.128	0.0478
146	A/mute swan/Inner Mongolia/w2-1/2020	A/chicken/Okayama/1T/2020	0.1286	0.0463
147	A/mute swan/Inner Mongolia/w2-1/2020	A/chicken/Okayama/2T/2020	0.1286	0.0463
148	A/mute swan/Inner Mongolia/w2-1/2020	A/chicken/Miyazaki/C8T/2020	0.1291	0.0455
149	A/mute swan/Inner Mongolia/w2-1/2020	A/chicken/Korea/H541/2020	0.1296	0.047
150	A/mute swan/Inner Mongolia/w2-1/2020	A/chicken/Miyazaki/G5T/2020	0.128	0.047
151	A/mute swan/Inner Mongolia/w2-1/2020	A/chicken/Kochi/4C/2020	0.1291	0.0463
152	A/mute swan/Inner Mongolia/w2-1/2020	A/environment/Xinjiang/1218-WLMQXL001-E/2016	0.1382	0.0508
153	A/mute swan/Inner Mongolia/w2-1/2020	A/duck/Eastern China/L0722/2012	0.1392	0.0508
154	A/mute swan/Inner Mongolia/w2-1/2020	A/duck/Eastern China/L1021/2012	0.1392	0.0501
155	A/common teal/Shaanxi/SXY1-1/2020	A/chicken/Fukuoka/T1/2020	0.1286	0.0455
156	A/common teal/Shaanxi/SXY1-1/2020	A/chicken/Kagawa/K6T/2020	0.128	0.0486
157	A/common teal/Shaanxi/SXY1-1/2020	A/chicken/Okayama/1T/2020	0.1286	0.047
158	A/common teal/Shaanxi/SXY1-1/2020	A/chicken/Okayama/2T/2020	0.1286	0.047
159	A/common teal/Shaanxi/SXY1-1/2020	A/chicken/Miyazaki/C8T/2020	0.1291	0.0463
160	A/common teal/Shaanxi/SXY1-1/2020	A/chicken/Korea/H541/2020	0.1296	0.0478
161	A/common teal/Shaanxi/SXY1-1/2020	A/chicken/Miyazaki/G5T/2020	0.128	0.0478
162	A/common teal/Shaanxi/SXY1-1/2020	A/chicken/Kochi/4C/2020	0.1291	0.047
163	A/duck/Eastern China/L1021/2012	A/common teal/Shaanxi/SXY1-1/2020	0.1392	0.0508
164	A/goose/Hunan/S11288/2021	A/chicken/Fukuoka/T1/2020	0.1306	0.0478
165	A/goose/Hunan/S11288/2021	A/chicken/Kagawa/K6T/2020	0.1301	0.0508
166	A/goose/Hunan/S11288/2021	A/chicken/Okayama/1T/2020	0.1306	0.0493
167	A/goose/Hunan/S11288/2021	A/chicken/Okayama/2T/2020	0.1306	0.0493
168	A/goose/Hunan/S11288/2021	A/chicken/Miyazaki/C8T/2020	0.1311	0.0486
169	A/goose/Hunan/S11288/2021	A/chicken/Korea/H541/2020	0.1316	0.0501
170	A/goose/Hunan/S11288/2021	A/chicken/Miyazaki/G5T/2020	0.1306	0.0501
171	A/goose/Hunan/S11288/2021	A/chicken/Kochi/4C/2020	0.1311	0.0493
172	A/duck/Guangdong/S1269/2021	A/chicken/Fukuoka/T1/2020	0.1321	0.0455
173	A/duck/Guangdong/S1269/2021	A/chicken/Kagawa/K6T/2020	0.1316	0.0486
174	A/duck/Guangdong/S1269/2021	A/chicken/Okayama/1T/2020	0.1321	0.047
175	A/duck/Guangdong/S1269/2021	A/chicken/Okayama/2T/2020	0.1321	0.047
176	A/duck/Guangdong/S1269/2021	A/chicken/Miyazaki/C8T/2020	0.1326	0.0463
177	A/duck/Guangdong/S1269/2021	A/chicken/Korea/H541/2020	0.1321	0.0478
178	A/duck/Guangdong/S1269/2021	A/chicken/Miyazaki/G5T/2020	0.1316	0.0478
179	A/duck/Guangdong/S1269/2021	A/chicken/Kochi/4C/2020	0.1326	0.047
180	A/duck/Guangdong/S1269/2021	A/duck/Eastern China/L1021/2012	0.1428	0.0508
181	A/chicken/Fukuoka/T1/2020	A/black swan/Beijing/1/2021	0.1306	0.0508
182	A/goose/Liaoning/S1266/2021	A/chicken/Fukuoka/T1/2020	0.1291	0.0478
183	A/goose/Liaoning/S1266/2021	A/chicken/Kagawa/K6T/2020	0.1286	0.0508
184	A/goose/Liaoning/S1266/2021	A/chicken/Okayama/1T/2020	0.1291	0.0493
185	A/goose/Liaoning/S1266/2021	A/chicken/Okayama/2T/2020	0.1291	0.0493
186	A/goose/Liaoning/S1266/2021	A/chicken/Miyazaki/C8T/2020	0.1296	0.0486
187	A/goose/Liaoning/S1266/2021	A/chicken/Korea/H541/2020	0.1301	0.0501
188	A/goose/Liaoning/S1266/2021	A/chicken/Miyazaki/G5T/2020	0.1286	0.0501
189	A/goose/Liaoning/S1266/2021	A/chicken/Kochi/4C/2020	0.1296	0.0493
190	A/Duck/Shandong/21644-7/2021	A/chicken/Fukuoka/T1/2020	0.1291	0.047
191	A/Duck/Shandong/21644-7/2021	A/chicken/Kagawa/K6T/2020	0.1286	0.0501
192	A/Duck/Shandong/21644-7/2021	A/chicken/Okayama/1T/2020	0.1291	0.0486
193	A/Duck/Shandong/21644-7/2021	A/chicken/Okayama/2T/2020	0.1291	0.0486
194	A/Duck/Shandong/21644-7/2021	A/chicken/Miyazaki/C8T/2020	0.1296	0.0478
195	A/Duck/Shandong/21644-7/2021	A/chicken/Korea/H541/2020	0.1301	0.0493
196	A/Duck/Shandong/21644-7/2021	A/chicken/Miyazaki/G5T/2020	0.1286	0.0493
197	A/Duck/Shandong/21644-7/2021	A/chicken/Kochi/4C/2020	0.1296	0.0486
198	A/Whooper swan/Sanmenxia/G2/2020	A/chicken/Fukuoka/T1/2020	0.1311	0.0455
199	A/Whooper swan/Sanmenxia/G2/2020	A/chicken/Kagawa/K6T/2020	0.1306	0.0486
200	A/Whooper swan/Sanmenxia/G2/2020	A/chicken/Okayama/1T/2020	0.1311	0.047
201	A/Whooper swan/Sanmenxia/G2/2020	A/chicken/Okayama/2T/2020	0.13	0.047
202	A/Whooper swan/Sanmenxia/G2/2020	A/chicken/Miyazaki/C8T/2020	0.1302	0.0463
203	A/Whooper swan/Sanmenxia/G2/2020	A/chicken/Korea/H541/2020	0.1321	0.0478
204	A/Whooper swan/Sanmenxia/G2/2020	A/chicken/Miyazaki/G5T/2020	0.1306	0.0478
205	A/Whooper swan/Sanmenxia/G2/2020	A/chicken/Kochi/4C/2020	0.1302	0.047
206	A/Whooper swan/Sanmenxia/G2/2020	A/duck/Eastern China/L1021/2012	0.1413	0.0508
207	A/Whooper swan/Sanmenxia/Y12/2020	A/chicken/Fukuoka/T1/2020	0.1306	0.047
208	A/Whooper swan/Sanmenxia/Y12/2020	A/chicken/Kagawa/K6T/2020	0.1301	0.0501
209	A/Whooper swan/Sanmenxia/Y12/2020	A/chicken/Okayama/1T/2020	0.1306	0.0486
210	A/Whooper swan/Sanmenxia/Y12/2020	A/chicken/Okayama/2T/2020	0.1306	0.0486
211	A/Whooper swan/Sanmenxia/Y12/2020	A/chicken/Miyazaki/C8T/2020	0.1311	0.0478
212	A/Whooper swan/Sanmenxia/Y12/2020	A/chicken/Korea/H541/2020	0.1316	0.0493
213	A/Whooper swan/Sanmenxia/Y12/2020	A/chicken/Miyazaki/G5T/2020	0.1301	0.0493
214	A/Whooper swan/Sanmenxia/Y12/2020	A/chicken/Kochi/4C/2020	0.1311	0.0486
215	A/Goose/Shandong/21369-4/2021	A/chicken/Fukuoka/T1/2020	0.1306	0.05
216	A/Goose/Shandong/21369-4/2021	A/chicken/Miyazaki/C8T/2020	0.1311	0.0508
217	A/pheasant/Hebei/B02/2021	A/chicken/Fukuoka/T1/2020	0.1316	0.0486
218	A/pheasant/Hebei/B02/2021	A/chicken/Okayama/1T/2020	0.1316	0.0501
219	A/pheasant/Hebei/B02/2021	A/chicken/Okayama/2T/2020	0.1305	0.05
220	A/pheasant/Hebei/B02/2021	A/chicken/Miyazaki/C8T/2020	0.1307	0.0494
221	A/pheasant/Hebei/B02/2021	A/chicken/Korea/H541/2020	0.1326	0.05
222	A/pheasant/Hebei/B02/2021	A/chicken/Kochi/4C/2020	0.1307	0.0501
223	A/goose/Hebei/HG12/2021	A/chicken/Fukuoka/T1/2020	0.1306	0.0473
224	A/goose/Hebei/HG12/2021	A/chicken/Kagawa/K6T/2020	0.1301	0.0503
225	A/goose/Hebei/HG12/2021	A/chicken/Okayama/1T/2020	0.1306	0.0488
226	A/goose/Hebei/HG12/2021	A/chicken/Okayama/2T/2020	0.129	0.0488
227	A/goose/Hebei/HG12/2021	A/chicken/Miyazaki/C8T/2020	0.1296	0.0481
228	A/goose/Hebei/HG12/2021	A/chicken/Korea/H541/2020	0.1316	0.0492
229	A/goose/Hebei/HG12/2021	A/chicken/Miyazaki/G5T/2020	0.1301	0.0496
230	A/goose/Hebei/HG12/2021	A/chicken/Kochi/4C/2020	0.1297	0.0488
231	A/goose/Hebei/HG12/2021	A/duck/Eastern China/L1021/2012	0.1413	0.0508
232	A/Duck/Shandong/21644-1/2021	A/chicken/Fukuoka/T1/2020	0.1316	0.0478
233	A/Duck/Shandong/21644-1/2021	A/chicken/Kagawa/K6T/2020	0.1311	0.0508
234	A/Duck/Shandong/21644-1/2021	A/chicken/Okayama/1T/2020	0.1316	0.0493
235	A/Duck/Shandong/21644-1/2021	A/chicken/Okayama/2T/2020	0.1316	0.0493
236	A/Duck/Shandong/21644-1/2021	A/chicken/Miyazaki/C8T/2020	0.1321	0.0486
237	A/Duck/Shandong/21644-1/2021	A/chicken/Korea/H541/2020	0.1326	0.0501
238	A/Duck/Shandong/21644-1/2021	A/chicken/Miyazaki/G5T/2020	0.1311	0.0501
239	A/Duck/Shandong/21644-1/2021	A/chicken/Kochi/4C/2020	0.1321	0.0493
240	A/environment/Xinjiang/1218-WLMQXL001-E/2016	A/Duck/Shandong/21644-1/2021	0.1413	0.0508
241	A/Duck/Shandong/21644-1/2021	A/duck/Eastern China/L0722/2012	0.1423	0.0508
242	A/Whooper swan/Sanmenxia/H735/2020	A/chicken/Fukuoka/T1/2020	0.1301	0.0455
243	A/Whooper swan/Sanmenxia/H735/2020	A/chicken/Kagawa/K6T/2020	0.1296	0.0486
244	A/Whooper swan/Sanmenxia/H735/2020	A/chicken/Okayama/1T/2020	0.1301	0.047
245	A/Whooper swan/Sanmenxia/H735/2020	A/chicken/Okayama/2T/2020	0.1301	0.047
246	A/Whooper swan/Sanmenxia/H735/2020	A/chicken/Miyazaki/C8T/2020	0.1306	0.0463
247	A/Whooper swan/Sanmenxia/H735/2020	A/chicken/Korea/H541/2020	0.1311	0.0478
248	A/Whooper swan/Sanmenxia/H735/2020	A/chicken/Miyazaki/G5T/2020	0.1296	0.0478
249	A/Whooper swan/Sanmenxia/H735/2020	A/chicken/Kochi/4C/2020	0.1306	0.047
250	A/Whooper swan/Sanmenxia/H735/2020	A/duck/Eastern China/L1021/2012	0.1408	0.0508
251	A/Chlidonias hybrida/Hubei/55/2020	A/chicken/Fukuoka/T1/2020	0.1306	0.044
252	A/Chlidonias hybrida/Hubei/55/2020	A/chicken/Kagawa/K6T/2020	0.1301	0.0471
253	A/Chlidonias hybrida/Hubei/55/2020	A/chicken/Okayama/1T/2020	0.1306	0.0455
254	A/Chlidonias hybrida/Hubei/55/2020	A/chicken/Okayama/2T/2020	0.1295	0.0454
255	A/Chlidonias hybrida/Hubei/55/2020	A/chicken/Miyazaki/C8T/2020	0.1296	0.0448
256	A/Chlidonias hybrida/Hubei/55/2020	A/chicken/Korea/H541/2020	0.1316	0.047
257	A/Chlidonias hybrida/Hubei/55/2020	A/chicken/Miyazaki/G5T/2020	0.1301	0.0463
258	A/Chlidonias hybrida/Hubei/55/2020	A/chicken/Kochi/4C/2020	0.1297	0.0456
259	A/environment/Xinjiang/1218-WLMQXL001-E/2016	A/Chlidonias hybrida/Hubei/55/2020	0.1383	0.0508
260	A/duck/Eastern China/L0722/2012	A/Chlidonias hybrida/Hubei/55/2020	0.1413	0.0508
261	A/duck/Eastern China/L1021/2012	A/Chlidonias hybrida/Hubei/55/2020	0.1413	0.0501
262	A/Chlidonias hybrida/Hubei/55/2020	A/Chicken/Changzhou/cz93/2014	0.1323	0.0508
263	A/Duck/Sichuan/21022-4/2021	A/chicken/Fukuoka/T1/2020	0.1291	0.0448
264	A/Duck/Sichuan/21022-4/2021	A/chicken/Kagawa/K6T/2020	0.1286	0.0478
265	A/Duck/Sichuan/21022-4/2021	A/chicken/Okayama/1T/2020	0.1291	0.0463
266	A/Duck/Sichuan/21022-4/2021	A/chicken/Okayama/2T/2020	0.1291	0.0463
267	A/Duck/Sichuan/21022-4/2021	A/chicken/Miyazaki/C8T/2020	0.1296	0.0455
268	A/Duck/Sichuan/21022-4/2021	A/chicken/Korea/H541/2020	0.1301	0.047
269	A/Duck/Sichuan/21022-4/2021	A/chicken/Miyazaki/G5T/2020	0.1286	0.047
270	A/Duck/Sichuan/21022-4/2021	A/chicken/Kochi/4C/2020	0.1296	0.0463
271	A/Duck/Sichuan/21044-2/2021	A/chicken/Fukuoka/T1/2020	0.1306	0.0455
272	A/Duck/Sichuan/21044-2/2021	A/chicken/Kagawa/K6T/2020	0.1301	0.0486
273	A/Duck/Sichuan/21044-2/2021	A/chicken/Okayama/1T/2020	0.1306	0.047
274	A/Duck/Sichuan/21044-2/2021	A/chicken/Okayama/2T/2020	0.1306	0.047
275	A/Duck/Sichuan/21044-2/2021	A/chicken/Miyazaki/C8T/2020	0.1311	0.0463
276	A/Duck/Sichuan/21044-2/2021	A/chicken/Korea/H541/2020	0.1316	0.0478
277	A/Duck/Sichuan/21044-2/2021	A/chicken/Miyazaki/G5T/2020	0.1301	0.0478
278	A/Duck/Sichuan/21044-2/2021	A/chicken/Kochi/4C/2020	0.1311	0.047
279	A/Chicken/Liaoning/21346-2/2021	A/chicken/Fukuoka/T1/2020	0.1311	0.0486
280	A/chicken/Okayama/1T/2020	A/Chicken/Liaoning/21346-2/2021	0.1311	0.0501
281	A/chicken/Okayama/2T/2020	A/Chicken/Liaoning/21346-2/2021	0.1311	0.0501
282	A/chicken/Miyazaki/C8T/2020	A/Chicken/Liaoning/21346-2/2021	0.1316	0.0493
283	A/Chicken/Liaoning/21346-2/2021	A/chicken/Korea/H541/2020	0.1321	0.0508
284	A/chicken/Miyazaki/G5T/2020	A/Chicken/Liaoning/21346-2/2021	0.1316	0.0508
285	A/Chicken/Liaoning/21346-2/2021	A/chicken/Kochi/4C/2020	0.1316	0.0501
286	A/Whooper swan/Sanmenxia/Y36/2020	A/chicken/Fukuoka/T1/2020	0.1291	0.0455
287	A/Whooper swan/Sanmenxia/Y36/2020	A/chicken/Kagawa/K6T/2020	0.1286	0.0486
288	A/Whooper swan/Sanmenxia/Y36/2020	A/chicken/Okayama/1T/2020	0.1291	0.047
289	A/Whooper swan/Sanmenxia/Y36/2020	A/chicken/Okayama/2T/2020	0.1279	0.047
290	A/Whooper swan/Sanmenxia/Y36/2020	A/chicken/Miyazaki/C8T/2020	0.1281	0.0463
291	A/Whooper swan/Sanmenxia/Y36/2020	A/chicken/Korea/H541/2020	0.1301	0.0478
292	A/Whooper swan/Sanmenxia/Y36/2020	A/chicken/Miyazaki/G5T/2020	0.1286	0.0478
293	A/Whooper swan/Sanmenxia/Y36/2020	A/chicken/Kochi/4C/2020	0.1282	0.047
294	A/Whooper swan/Sanmenxia/Y36/2020	A/duck/Eastern China/L1021/2012	0.1397	0.0508
295	A/chicken/Tokushima/B2T/2020	A/chicken/Fukuoka/T1/2020	0.1306	0.0455
296	A/chicken/Tokushima/B2T/2020	A/chicken/Kagawa/K6T/2020	0.1301	0.0485
297	A/chicken/Tokushima/B2T/2020	A/chicken/Okayama/1T/2020	0.1306	0.047
298	A/chicken/Tokushima/B2T/2020	A/chicken/Okayama/2T/2020	0.1291	0.047
299	A/chicken/Tokushima/B2T/2020	A/chicken/Miyazaki/C8T/2020	0.1296	0.0463
300	A/chicken/Tokushima/B2T/2020	A/chicken/Korea/H541/2020	0.1316	0.0485
301	A/chicken/Tokushima/B2T/2020	A/chicken/Miyazaki/G5T/2020	0.1301	0.0478
302	A/chicken/Tokushima/B2T/2020	A/chicken/Kochi/4C/2020	0.1297	0.0471
303	A/grebe/Shaanxi/SD001/2021	A/chicken/Fukuoka/T1/2020	0.1306	0.0492
304	A/grebe/Shaanxi/SD001/2021	A/chicken/Okayama/1T/2020	0.1306	0.0508
305	A/grebe/Shaanxi/SD001/2021	A/chicken/Okayama/2T/2020	0.1306	0.0508
306	A/grebe/Shaanxi/SD001/2021	A/chicken/Miyazaki/C8T/2020	0.1311	0.05
307	A/grebe/Shaanxi/SD001/2021	A/chicken/Kochi/4C/2020	0.1311	0.0508
308	A/chicken/Fukuoka/T1/2020	A/chicken/Chiba/G1C/2021	0.1301	0.047
309	A/chicken/Kagawa/K6T/2020	A/chicken/Chiba/G1C/2021	0.1296	0.05
310	A/chicken/Okayama/1T/2020	A/chicken/Chiba/G1C/2021	0.1301	0.0485
311	A/chicken/Okayama/2T/2020	A/chicken/Chiba/G1C/2021	0.1286	0.0485
312	A/chicken/Miyazaki/C8T/2020	A/chicken/Chiba/G1C/2021	0.1291	0.0478
313	A/chicken/Korea/H541/2020	A/chicken/Chiba/G1C/2021	0.1311	0.05
314	A/chicken/Miyazaki/G5T/2020	A/chicken/Chiba/G1C/2021	0.1296	0.0493
315	A/chicken/Kochi/4C/2020	A/chicken/Chiba/G1C/2021	0.1292	0.0486
316	A/mute swan/Ibaraki/080203C/2021	A/chicken/Fukuoka/T1/2020	0.1306	0.0471
317	A/mute swan/Ibaraki/080203C/2021	A/chicken/Kagawa/K6T/2020	0.1301	0.05
318	A/mute swan/Ibaraki/080203C/2021	A/chicken/Okayama/1T/2020	0.1306	0.0485
319	A/mute swan/Ibaraki/080203C/2021	A/chicken/Okayama/2T/2020	0.1291	0.0485
320	A/mute swan/Ibaraki/080203C/2021	A/chicken/Miyazaki/C8T/2020	0.1296	0.0478
321	A/mute swan/Ibaraki/080203C/2021	A/chicken/Korea/H541/2020	0.1316	0.05
322	A/mute swan/Ibaraki/080203C/2021	A/chicken/Miyazaki/G5T/2020	0.1301	0.0493
323	A/mute swan/Ibaraki/080203C/2021	A/chicken/Kochi/4C/2020	0.1297	0.0486
324	A/chicken/Fukuoka/T1/2020	A/chicken/Chiba/J6T/2021	0.1296	0.0448
325	A/chicken/Kagawa/K6T/2020	A/chicken/Chiba/J6T/2021	0.1291	0.0478
326	A/chicken/Okayama/1T/2020	A/chicken/Chiba/J6T/2021	0.1296	0.0463
327	A/chicken/Okayama/2T/2020	A/chicken/Chiba/J6T/2021	0.1281	0.0462
328	A/chicken/Miyazaki/C8T/2020	A/chicken/Chiba/J6T/2021	0.1286	0.0456
329	A/chicken/Korea/H541/2020	A/chicken/Chiba/J6T/2021	0.1306	0.0477
330	A/chicken/Miyazaki/G5T/2020	A/chicken/Chiba/J6T/2021	0.1291	0.0471
331	A/chicken/Kochi/4C/2020	A/chicken/Chiba/J6T/2021	0.1287	0.0463
332	A/duck/Eastern China/L1021/2012	A/chicken/Chiba/J6T/2021	0.1402	0.0508
333	A/duck/Chiba/D1B-4T/2021	A/chicken/Fukuoka/T1/2020	0.1301	0.0448
334	A/duck/Chiba/D1B-4T/2021	A/chicken/Kagawa/K6T/2020	0.1296	0.0478
335	A/duck/Chiba/D1B-4T/2021	A/chicken/Okayama/1T/2020	0.1301	0.0463
336	A/duck/Chiba/D1B-4T/2021	A/chicken/Okayama/2T/2020	0.1286	0.0462
337	A/duck/Chiba/D1B-4T/2021	A/chicken/Miyazaki/C8T/2020	0.1291	0.0456
338	A/duck/Chiba/D1B-4T/2021	A/chicken/Korea/H541/2020	0.1311	0.0477
339	A/duck/Chiba/D1B-4T/2021	A/chicken/Miyazaki/G5T/2020	0.1296	0.0471
340	A/duck/Chiba/D1B-4T/2021	A/chicken/Kochi/4C/2020	0.1292	0.0463
341	A/duck/Eastern China/L1021/2012	A/duck/Chiba/D1B-4T/2021	0.1408	0.0508
342	A/chicken/Fukuoka/T1/2020	A/chicken/Chiba/K5C/2021	0.1296	0.0455
343	A/chicken/Kagawa/K6T/2020	A/chicken/Chiba/K5C/2021	0.1291	0.0485
344	A/chicken/Okayama/1T/2020	A/chicken/Chiba/K5C/2021	0.1296	0.047
345	A/chicken/Okayama/2T/2020	A/chicken/Chiba/K5C/2021	0.1281	0.047
346	A/chicken/Miyazaki/C8T/2020	A/chicken/Chiba/K5C/2021	0.1286	0.0463
347	A/chicken/Korea/H541/2020	A/chicken/Chiba/K5C/2021	0.1306	0.0485
348	A/chicken/Miyazaki/G5T/2020	A/chicken/Chiba/K5C/2021	0.1291	0.0478
349	A/chicken/Kochi/4C/2020	A/chicken/Chiba/K5C/2021	0.1287	0.0471
350	A/chicken/Miyazaki/K1T/2021	A/chicken/Fukuoka/T1/2020	0.1311	0.05
351	A/chicken/Miyazaki/K1T/2021	A/chicken/Miyazaki/C8T/2020	0.1302	0.05
352	A/chicken/Miyazaki/K1T/2021	A/chicken/Kochi/4C/2020	0.1302	0.0508
353	A/duck/Czech Republic/6653-15/2021	A/chicken/Fukuoka/T1/2020	0.1296	0.0484
354	A/duck/Czech Republic/6653-15/2021	A/chicken/Okayama/1T/2020	0.1296	0.0499
355	A/duck/Czech Republic/6653-15/2021	A/chicken/Okayama/2T/2020	0.1294	0.0499
356	A/duck/Czech Republic/6653-15/2021	A/chicken/Miyazaki/C8T/2020	0.1299	0.0491
357	A/duck/Czech Republic/6653-15/2021	A/chicken/Korea/H541/2020	0.1306	0.0508
358	A/duck/Czech Republic/6653-15/2021	A/chicken/Miyazaki/G5T/2020	0.1291	0.0506
359	A/duck/Czech Republic/6653-15/2021	A/chicken/Kochi/4C/2020	0.1299	0.0499
360	A/mute swan/Poland/MB189/2021	A/chicken/Fukuoka/T1/2020	0.1316	0.0465
361	A/mute swan/Poland/MB189/2021	A/chicken/Kagawa/K6T/2020	0.1311	0.0495
362	A/mute swan/Poland/MB189/2021	A/chicken/Okayama/1T/2020	0.1316	0.048
363	A/mute swan/Poland/MB189/2021	A/chicken/Okayama/2T/2020	0.1306	0.048
364	A/mute swan/Poland/MB189/2021	A/chicken/Miyazaki/C8T/2020	0.1311	0.0473
365	A/mute swan/Poland/MB189/2021	A/chicken/Korea/H541/2020	0.1326	0.0492
366	A/mute swan/Poland/MB189/2021	A/chicken/Miyazaki/G5T/2020	0.1311	0.0488
367	A/mute swan/Poland/MB189/2021	A/chicken/Kochi/4C/2020	0.1311	0.048
368	A/chicken/Italy/21VIR1151-2/2021	A/chicken/Fukuoka/T1/2020	0.1286	0.0462
369	A/chicken/Kagawa/K6T/2020	A/chicken/Italy/21VIR1151-2/2021	0.128	0.0493
370	A/chicken/Okayama/1T/2020	A/chicken/Italy/21VIR1151-2/2021	0.1286	0.0478
371	A/chicken/Okayama/2T/2020	A/chicken/Italy/21VIR1151-2/2021	0.1286	0.0478
372	A/chicken/Miyazaki/C8T/2020	A/chicken/Italy/21VIR1151-2/2021	0.1291	0.047
373	A/chicken/Korea/H541/2020	A/chicken/Italy/21VIR1151-2/2021	0.1296	0.0485
374	A/chicken/Miyazaki/G5T/2020	A/chicken/Italy/21VIR1151-2/2021	0.128	0.0485
375	A/chicken/Kochi/4C/2020	A/chicken/Italy/21VIR1151-2/2021	0.1291	0.0478
376	A/chicken/Fukuoka/T1/2020	A/buzzard/Poland/MB277-21 22VIR5675-18/2021	0.1321	0.047
377	A/chicken/Kagawa/K6T/2020	A/buzzard/Poland/MB277-21 22VIR5675-18/2021	0.1316	0.05
378	A/chicken/Okayama/1T/2020	A/buzzard/Poland/MB277-21 22VIR5675-18/2021	0.1321	0.0485
379	A/chicken/Okayama/2T/2020	A/buzzard/Poland/MB277-21 22VIR5675-18/2021	0.1321	0.0485
380	A/chicken/Miyazaki/C8T/2020	A/buzzard/Poland/MB277-21 22VIR5675-18/2021	0.1326	0.0478
381	A/chicken/Korea/H541/2020	A/buzzard/Poland/MB277-21 22VIR5675-18/2021	0.1331	0.0493
382	A/chicken/Miyazaki/G5T/2020	A/buzzard/Poland/MB277-21 22VIR5675-18/2021	0.1316	0.0493
383	A/chicken/Kochi/4C/2020	A/buzzard/Poland/MB277-21 22VIR5675-18/2021	0.1326	0.0485
384	A/green-winged-teal/Georgia/DT-22246/2020	A/chicken/Fukuoka/T1/2020	0.127	0.0469
385	A/green-winged-teal/Georgia/DT-22246/2020	A/chicken/Kagawa/K6T/2020	0.1265	0.0499
386	A/green-winged-teal/Georgia/DT-22246/2020	A/chicken/Okayama/1T/2020	0.127	0.0484
387	A/green-winged-teal/Georgia/DT-22246/2020	A/chicken/Okayama/2T/2020	0.127	0.0484
388	A/green-winged-teal/Georgia/DT-22246/2020	A/chicken/Miyazaki/C8T/2020	0.1275	0.0476
389	A/green-winged-teal/Georgia/DT-22246/2020	A/chicken/Korea/H541/2020	0.128	0.0477
390	A/green-winged-teal/Georgia/DT-22246/2020	A/chicken/Miyazaki/G5T/2020	0.1265	0.0491
391	A/green-winged-teal/Georgia/DT-22246/2020	A/chicken/Kochi/4C/2020	0.1275	0.0484
392	A/green-winged-teal/Georgia/DT-22246/2020	A/duck/Eastern China/L1021/2012	0.1387	0.0493
393	A/mute swan/Poland/MB396 21RS1385-19/2021	A/chicken/Fukuoka/T1/2020	0.1291	0.0484
394	A/mute swan/Poland/MB396 21RS1385-19/2021	A/chicken/Okayama/1T/2020	0.1291	0.0499
395	A/mute swan/Poland/MB396 21RS1385-19/2021	A/chicken/Okayama/2T/2020	0.1291	0.0499
396	A/mute swan/Poland/MB396 21RS1385-19/2021	A/chicken/Miyazaki/C8T/2020	0.1296	0.0491
397	A/mute swan/Poland/MB396 21RS1385-19/2021	A/chicken/Korea/H541/2020	0.1301	0.0492
398	A/mute swan/Poland/MB396 21RS1385-19/2021	A/chicken/Miyazaki/G5T/2020	0.1286	0.0506
399	A/mute swan/Poland/MB396 21RS1385-19/2021	A/chicken/Kochi/4C/2020	0.1296	0.0499
400	A/chicken/Lithuania/4525 21VIR3369-3/2021	A/chicken/Fukuoka/T1/2020	0.1301	0.0469
401	A/chicken/Lithuania/4525 21VIR3369-3/2021	A/chicken/Kagawa/K6T/2020	0.1296	0.0499
402	A/chicken/Okayama/1T/2020	A/chicken/Lithuania/4525 21VIR3369-3/2021	0.1301	0.0484
403	A/chicken/Okayama/2T/2020	A/chicken/Lithuania/4525 21VIR3369-3/2021	0.1301	0.0484
404	A/chicken/Miyazaki/C8T/2020	A/chicken/Lithuania/4525 21VIR3369-3/2021	0.1306	0.0476
405	A/chicken/Lithuania/4525 21VIR3369-3/2021	A/chicken/Korea/H541/2020	0.1311	0.0477
406	A/chicken/Miyazaki/G5T/2020	A/chicken/Lithuania/4525 21VIR3369-3/2021	0.1296	0.0491
407	A/chicken/Lithuania/4525 21VIR3369-3/2021	A/chicken/Kochi/4C/2020	0.1306	0.0484
408	A/duck/Eastern China/L1021/2012	A/chicken/Lithuania/4525 21VIR3369-3/2021	0.1418	0.0508
409	A/mute swan/Norway/FU5 21VIR850-3/2021	A/chicken/Fukuoka/T1/2020	0.1291	0.0501
410	A/mute swan/Norway/FU5 21VIR850-3/2021	A/chicken/Korea/H541/2020	0.1301	0.047
411	A/mute swan/Norway/FU5 21VIR850-3/2021	A/environment/Xinjiang/1218-WLMQXL001-E/2016	0.1382	0.0501
412	A/mute swan/Norway/FU5 21VIR850-3/2021	A/duck/Eastern China/L0722/2012	0.1392	0.0501
413	A/mute swan/Norway/FU5 21VIR850-3/2021	A/duck/Eastern China/L1021/2012	0.1402	0.0493
414	A/Eurasian wigeon/Italy/20VIR7301-362/2020	A/chicken/Fukuoka/T1/2020	0.1286	0.0499
415	A/Eurasian wigeon/Italy/20VIR7301-362/2020	A/chicken/Miyazaki/C8T/2020	0.1291	0.0506
416	A/Eurasian wigeon/Italy/20VIR7301-362/2020	A/chicken/Korea/H541/2020	0.1296	0.0508
417	A/chicken/Fukuoka/T1/2020	A/barnacle goose/Denmark/14534-1/2020	0.1291	0.0443
418	A/chicken/Kagawa/K6T/2020	A/barnacle goose/Denmark/14534-1/2020	0.1286	0.0473
419	A/chicken/Okayama/1T/2020	A/barnacle goose/Denmark/14534-1/2020	0.1291	0.0458
420	A/chicken/Okayama/2T/2020	A/barnacle goose/Denmark/14534-1/2020	0.1281	0.0458
421	A/chicken/Miyazaki/C8T/2020	A/barnacle goose/Denmark/14534-1/2020	0.1286	0.045
422	A/chicken/Korea/H541/2020	A/barnacle goose/Denmark/14534-1/2020	0.1301	0.0455
423	A/chicken/Miyazaki/G5T/2020	A/barnacle goose/Denmark/14534-1/2020	0.1286	0.0465
424	A/chicken/Kochi/4C/2020	A/barnacle goose/Denmark/14534-1/2020	0.1286	0.0458
425	A/environment/Xinjiang/1218-WLMQXL001-E/2016	A/barnacle goose/Denmark/14534-1/2020	0.1372	0.0493
426	A/duck/Eastern China/L0722/2012	A/barnacle goose/Denmark/14534-1/2020	0.1392	0.0493
427	A/duck/Eastern China/L1021/2012	A/barnacle goose/Denmark/14534-1/2020	0.1402	0.0486
428	A/goose/Russian Federation/Kurgan/1345-25/2020	A/chicken/Fukuoka/T1/2020	0.1275	0.0442
429	A/goose/Russian Federation/Kurgan/1345-25/2020	A/chicken/Kagawa/K6T/2020	0.127	0.0472
430	A/goose/Russian Federation/Kurgan/1345-25/2020	A/chicken/Okayama/1T/2020	0.1275	0.0457
431	A/goose/Russian Federation/Kurgan/1345-25/2020	A/chicken/Okayama/2T/2020	0.1266	0.0457
432	A/goose/Russian Federation/Kurgan/1345-25/2020	A/chicken/Miyazaki/C8T/2020	0.1271	0.0449
433	A/goose/Russian Federation/Kurgan/1345-25/2020	A/chicken/Korea/H541/2020	0.1286	0.0455
434	A/goose/Russian Federation/Kurgan/1345-25/2020	A/chicken/Miyazaki/G5T/2020	0.127	0.0464
435	A/goose/Russian Federation/Kurgan/1345-25/2020	A/chicken/Kochi/4C/2020	0.1271	0.0457
436	A/goose/Russian Federation/Kurgan/1345-25/2020	A/environment/Xinjiang/1218-WLMQXL001-E/2016	0.1362	0.0493
437	A/goose/Russian Federation/Kurgan/1345-25/2020	A/duck/Eastern China/L0722/2012	0.1382	0.0493
438	A/goose/Russian Federation/Kurgan/1345-25/2020	A/duck/Eastern China/L1021/2012	0.1392	0.0486
439	A/mute swan/Poland/MB372-21 22VIR5675-19/2021	A/chicken/Fukuoka/T1/2020	0.1291	0.0455
440	A/mute swan/Poland/MB372-21 22VIR5675-19/2021	A/chicken/Kagawa/K6T/2020	0.1286	0.0485
441	A/mute swan/Poland/MB372-21 22VIR5675-19/2021	A/chicken/Okayama/1T/2020	0.1291	0.047
442	A/mute swan/Poland/MB372-21 22VIR5675-19/2021	A/chicken/Okayama/2T/2020	0.1291	0.047
443	A/mute swan/Poland/MB372-21 22VIR5675-19/2021	A/chicken/Miyazaki/C8T/2020	0.1296	0.0462
444	A/mute swan/Poland/MB372-21 22VIR5675-19/2021	A/chicken/Korea/H541/2020	0.1301	0.0478
445	A/mute swan/Poland/MB372-21 22VIR5675-19/2021	A/chicken/Miyazaki/G5T/2020	0.1286	0.0478
446	A/mute swan/Poland/MB372-21 22VIR5675-19/2021	A/chicken/Kochi/4C/2020	0.1296	0.047
447	A/mute swan/Poland/MB372-21 22VIR5675-19/2021	A/duck/Eastern China/L1021/2012	0.1408	0.0508
448	A/mute swan/Croatia/14/2021	A/chicken/Fukuoka/T1/2020	0.128	0.0455
449	A/mute swan/Croatia/14/2021	A/chicken/Kagawa/K6T/2020	0.1275	0.0485
450	A/mute swan/Croatia/14/2021	A/chicken/Okayama/1T/2020	0.128	0.047
451	A/mute swan/Croatia/14/2021	A/chicken/Okayama/2T/2020	0.1271	0.0477
452	A/mute swan/Croatia/14/2021	A/chicken/Miyazaki/C8T/2020	0.1276	0.0463
453	A/mute swan/Croatia/14/2021	A/chicken/Korea/H541/2020	0.1291	0.0485
454	A/mute swan/Croatia/14/2021	A/chicken/Miyazaki/G5T/2020	0.1275	0.0478
455	A/mute swan/Croatia/14/2021	A/chicken/Kochi/4C/2020	0.1276	0.0471
456	A/chicken/Kosovo/22-8 22VIR3124-14/2022	A/chicken/Fukuoka/T1/2020	0.1301	0.0508
457	A/swan/Hungary/9638/2021	A/chicken/Fukuoka/T1/2020	0.128	0.0463
458	A/swan/Hungary/9638/2021	A/chicken/Kagawa/K6T/2020	0.1275	0.0493
459	A/swan/Hungary/9638/2021	A/chicken/Okayama/1T/2020	0.128	0.0478
460	A/swan/Hungary/9638/2021	A/chicken/Okayama/2T/2020	0.128	0.0478
461	A/swan/Hungary/9638/2021	A/chicken/Miyazaki/C8T/2020	0.1286	0.047
462	A/swan/Hungary/9638/2021	A/chicken/Korea/H541/2020	0.1291	0.0486
463	A/swan/Hungary/9638/2021	A/chicken/Miyazaki/G5T/2020	0.1275	0.0486
464	A/swan/Hungary/9638/2021	A/chicken/Kochi/4C/2020	0.1286	0.0478
465	A/mute swan/Czech Republic/4100/2021	A/chicken/Fukuoka/T1/2020	0.1296	0.0461
466	A/mute swan/Czech Republic/4100/2021	A/chicken/Kagawa/K6T/2020	0.1291	0.0491
467	A/mute swan/Czech Republic/4100/2021	A/chicken/Okayama/1T/2020	0.1296	0.0476
468	A/mute swan/Czech Republic/4100/2021	A/chicken/Okayama/2T/2020	0.1294	0.0476
469	A/mute swan/Czech Republic/4100/2021	A/chicken/Miyazaki/C8T/2020	0.1299	0.0469
470	A/mute swan/Czech Republic/4100/2021	A/chicken/Korea/H541/2020	0.1306	0.0485
471	A/mute swan/Czech Republic/4100/2021	A/chicken/Miyazaki/G5T/2020	0.1291	0.0484
472	A/mute swan/Czech Republic/4100/2021	A/chicken/Kochi/4C/2020	0.1299	0.0476
473	A/chicken/Germany-NI/AI00547/2021	A/chicken/Fukuoka/T1/2020	0.1291	0.05
474	A/chicken/Miyazaki/C8T/2020	A/chicken/Germany-NI/AI00547/2021	0.1281	0.0508
475	A/Peregrine falcon/Sweden/SVA201117SZ0467/20KN003345/2020	A/chicken/Fukuoka/T1/2020	0.1306	0.0455
476	A/Peregrine falcon/Sweden/SVA201117SZ0467/20KN003345/2020	A/chicken/Kagawa/K6T/2020	0.1301	0.0485
477	A/Peregrine falcon/Sweden/SVA201117SZ0467/20KN003345/2020	A/chicken/Okayama/1T/2020	0.1306	0.047
478	A/Peregrine falcon/Sweden/SVA201117SZ0467/20KN003345/2020	A/chicken/Okayama/2T/2020	0.1295	0.0469
479	A/Peregrine falcon/Sweden/SVA201117SZ0467/20KN003345/2020	A/chicken/Miyazaki/C8T/2020	0.1296	0.0463
480	A/Peregrine falcon/Sweden/SVA201117SZ0467/20KN003345/2020	A/chicken/Korea/H541/2020	0.1316	0.0485
481	A/Peregrine falcon/Sweden/SVA201117SZ0467/20KN003345/2020	A/chicken/Miyazaki/G5T/2020	0.1301	0.0478
482	A/Peregrine falcon/Sweden/SVA201117SZ0467/20KN003345/2020	A/chicken/Kochi/4C/2020	0.1297	0.0471
483	A/Peregrine falcon/Sweden/SVA201117SZ0467/20KN003345/2020	A/environment/Xinjiang/1218-WLMQXL001-E/2016	0.1383	0.0508
484	A/Peregrine falcon/Sweden/SVA201117SZ0467/20KN003345/2020	A/duck/Eastern China/L0722/2012	0.1413	0.0508
485	A/Peregrine falcon/Sweden/SVA201117SZ0467/20KN003345/2020	A/duck/Eastern China/L1021/2012	0.1423	0.0501
486	A/goose/Kazakhstan/4-190-20-B-	A/chicken/Fukuoka/T1/2020	0.1296	0.0452
487	A/goose/Kazakhstan/4-190-20-B-	A/chicken/Kagawa/K6T/2020	0.1291	0.0483
488	A/goose/Kazakhstan/4-190-20-B-	A/chicken/Okayama/1T/2020	0.1296	0.0468
489	A/goose/Kazakhstan/4-190-20-B-	A/chicken/Okayama/2T/2020	0.1284	0.0467
490	A/goose/Kazakhstan/4-190-20-B-	A/chicken/Miyazaki/C8T/2020	0.1286	0.046
491	A/goose/Kazakhstan/4-190-20-B-	A/chicken/Korea/H541/2020	0.1306	0.0478
492	A/goose/Kazakhstan/4-190-20-B-	A/chicken/Miyazaki/G5T/2020	0.1291	0.0475
493	A/goose/Kazakhstan/4-190-20-B-	A/chicken/Kochi/4C/2020	0.1287	0.0468
494	A/goose/Kazakhstan/4-190-20-B-	A/duck/Eastern China/L1021/2012	0.1413	0.0501
495	A/mute swan/North Ossetia-Alania/325-02/2020	A/chicken/Fukuoka/T1/2020	0.128	0.0448
496	A/mute swan/North Ossetia-Alania/325-02/2020	A/chicken/Kagawa/K6T/2020	0.1275	0.0478
497	A/mute swan/North Ossetia-Alania/325-02/2020	A/chicken/Okayama/1T/2020	0.128	0.0463
498	A/mute swan/North Ossetia-Alania/325-02/2020	A/chicken/Okayama/2T/2020	0.1269	0.0462
499	A/mute swan/North Ossetia-Alania/325-02/2020	A/chicken/Miyazaki/C8T/2020	0.1271	0.0456
500	A/mute swan/North Ossetia-Alania/325-02/2020	A/chicken/Korea/H541/2020	0.1291	0.0477
501	A/mute swan/North Ossetia-Alania/325-02/2020	A/chicken/Miyazaki/G5T/2020	0.1275	0.0471
502	A/mute swan/North Ossetia-Alania/325-02/2020	A/chicken/Kochi/4C/2020	0.1272	0.0463
503	A/mute swan/North Ossetia-Alania/325-02/2020	A/duck/Eastern China/L1021/2012	0.1387	0.0493
504	A/swan/Kazakhstan/1-267-20-B-Talg-52/2020	A/chicken/Fukuoka/T1/2020	0.1286	0.0468
505	A/swan/Kazakhstan/1-267-20-B-Talg-52/2020	A/chicken/Kagawa/K6T/2020	0.128	0.0498
506	A/swan/Kazakhstan/1-267-20-B-Talg-52/2020	A/chicken/Okayama/1T/2020	0.1286	0.0483
507	A/swan/Kazakhstan/1-267-20-B-Talg-52/2020	A/chicken/Okayama/2T/2020	0.1274	0.0482
508	A/swan/Kazakhstan/1-267-20-B-Talg-52/2020	A/chicken/Miyazaki/C8T/2020	0.1276	0.0475
509	A/swan/Kazakhstan/1-267-20-B-Talg-52/2020	A/chicken/Korea/H541/2020	0.1296	0.0493
510	A/swan/Kazakhstan/1-267-20-B-Talg-52/2020	A/chicken/Miyazaki/G5T/2020	0.128	0.049
511	A/swan/Kazakhstan/1-267-20-B-Talg-52/2020	A/chicken/Kochi/4C/2020	0.1277	0.0483
512	A/swan/Kazakhstan/1-267-20-B-Talg-52/2020	A/duck/Eastern China/L1021/2012	0.1402	0.0508
513	A/Eurasian eagle owl/Sweden/SVA201125SZ0475/KN003489/2020	A/chicken/Fukuoka/T1/2020	0.127	0.0463
514	A/Eurasian eagle owl/Sweden/SVA201125SZ0475/KN003489/2020	A/chicken/Kagawa/K6T/2020	0.1265	0.0493
515	A/Eurasian eagle owl/Sweden/SVA201125SZ0475/KN003489/2020	A/chicken/Okayama/1T/2020	0.127	0.0478
516	A/Eurasian eagle owl/Sweden/SVA201125SZ0475/KN003489/2020	A/chicken/Okayama/2T/2020	0.1259	0.0477
517	A/Eurasian eagle owl/Sweden/SVA201125SZ0475/KN003489/2020	A/chicken/Miyazaki/C8T/2020	0.1261	0.0471
518	A/Eurasian eagle owl/Sweden/SVA201125SZ0475/KN003489/2020	A/chicken/Korea/H541/2020	0.128	0.0492
519	A/Eurasian eagle owl/Sweden/SVA201125SZ0475/KN003489/2020	A/chicken/Miyazaki/G5T/2020	0.1265	0.0486
520	A/Eurasian eagle owl/Sweden/SVA201125SZ0475/KN003489/2020	A/chicken/Kochi/4C/2020	0.1262	0.0478
521	A/turkey/Rostov-on-Don/332-10/2021	A/chicken/Fukuoka/T1/2020	0.1291	0.0463
522	A/turkey/Rostov-on-Don/332-10/2021	A/chicken/Kagawa/K6T/2020	0.1286	0.0493
523	A/turkey/Rostov-on-Don/332-10/2021	A/chicken/Okayama/1T/2020	0.1291	0.0478
524	A/turkey/Rostov-on-Don/332-10/2021	A/chicken/Okayama/2T/2020	0.1279	0.0477
525	A/turkey/Rostov-on-Don/332-10/2021	A/chicken/Miyazaki/C8T/2020	0.1281	0.0471
526	A/turkey/Rostov-on-Don/332-10/2021	A/chicken/Korea/H541/2020	0.1301	0.0492
527	A/turkey/Rostov-on-Don/332-10/2021	A/chicken/Miyazaki/G5T/2020	0.1286	0.0486
528	A/turkey/Rostov-on-Don/332-10/2021	A/chicken/Kochi/4C/2020	0.1282	0.0478
529	A/Gallus gallus/Belgium/7578 001/2021	A/chicken/Fukuoka/T1/2020	0.1275	0.0478
530	A/Gallus gallus/Belgium/7578 001/2021	A/chicken/Kagawa/K6T/2020	0.127	0.0508
531	A/Gallus gallus/Belgium/7578 001/2021	A/chicken/Okayama/1T/2020	0.1275	0.0493
532	A/Gallus gallus/Belgium/7578 001/2021	A/chicken/Okayama/2T/2020	0.1264	0.0491
533	A/Gallus gallus/Belgium/7578 001/2021	A/chicken/Miyazaki/C8T/2020	0.1266	0.0485
534	A/Gallus gallus/Belgium/7578 001/2021	A/chicken/Korea/H541/2020	0.1286	0.0508
535	A/Gallus gallus/Belgium/7578 001/2021	A/chicken/Miyazaki/G5T/2020	0.127	0.0501
536	A/Gallus gallus/Belgium/7578 001/2021	A/chicken/Kochi/4C/2020	0.1267	0.0493
537	A/chicken/Fukuoka/T1/2020	A/black-headed gull/Sweden/SVA210216SZ0398/KN000437/2021	0.1291	0.044
538	A/chicken/Kagawa/K6T/2020	A/black-headed gull/Sweden/SVA210216SZ0398/KN000437/2021	0.1286	0.0471
539	A/chicken/Okayama/1T/2020	A/black-headed gull/Sweden/SVA210216SZ0398/KN000437/2021	0.1291	0.0455
540	A/chicken/Okayama/2T/2020	A/black-headed gull/Sweden/SVA210216SZ0398/KN000437/2021	0.1279	0.0454
541	A/chicken/Miyazaki/C8T/2020	A/black-headed gull/Sweden/SVA210216SZ0398/KN000437/2021	0.1281	0.0448
542	A/chicken/Korea/H541/2020	A/black-headed gull/Sweden/SVA210216SZ0398/KN000437/2021	0.1301	0.047
543	A/chicken/Miyazaki/G5T/2020	A/black-headed gull/Sweden/SVA210216SZ0398/KN000437/2021	0.1286	0.0463
544	A/chicken/Kochi/4C/2020	A/black-headed gull/Sweden/SVA210216SZ0398/KN000437/2021	0.1282	0.0456
545	A/environment/Xinjiang/1218-WLMQXL001-E/2016	A/black-headed gull/Sweden/SVA210216SZ0398/KN000437/2021	0.1363	0.0508
546	A/duck/Eastern China/L0722/2012	A/black-headed gull/Sweden/SVA210216SZ0398/KN000437/2021	0.1397	0.0508
547	A/duck/Eastern China/L1021/2012	A/black-headed gull/Sweden/SVA210216SZ0398/KN000437/2021	0.1408	0.0501
548	A/Chicken/Changzhou/cz93/2014	A/black-headed gull/Sweden/SVA210216SZ0398/KN000437/2021	0.1308	0.0508
549	A/chicken/Scotland/043405/2020	A/chicken/Fukuoka/T1/2020	0.1291	0.0443
550	A/chicken/Scotland/043405/2020	A/chicken/Kagawa/K6T/2020	0.1286	0.0473
551	A/chicken/Scotland/043405/2020	A/chicken/Okayama/1T/2020	0.1291	0.0458
552	A/chicken/Scotland/043405/2020	A/chicken/Okayama/2T/2020	0.1274	0.0457
553	A/chicken/Scotland/043405/2020	A/chicken/Miyazaki/C8T/2020	0.1281	0.045
554	A/chicken/Scotland/043405/2020	A/chicken/Korea/H541/2020	0.1301	0.047
555	A/chicken/Scotland/043405/2020	A/chicken/Miyazaki/G5T/2020	0.1286	0.0466
556	A/chicken/Scotland/043405/2020	A/chicken/Kochi/4C/2020	0.1282	0.0458
557	A/environment/Xinjiang/1218-WLMQXL001-E/2016	A/chicken/Scotland/043405/2020	0.1368	0.0508
558	A/duck/Eastern China/L0722/2012	A/chicken/Scotland/043405/2020	0.1392	0.0508
559	A/duck/Eastern China/L1021/2012	A/chicken/Scotland/043405/2020	0.1402	0.0501
560	A/chicken/Fukuoka/T1/2020	A/barnacle goose/Germany-SH/AI02379/2020	0.1301	0.0448
561	A/chicken/Kagawa/K6T/2020	A/barnacle goose/Germany-SH/AI02379/2020	0.1296	0.0478
562	A/chicken/Okayama/1T/2020	A/barnacle goose/Germany-SH/AI02379/2020	0.1301	0.0463
563	A/chicken/Okayama/2T/2020	A/barnacle goose/Germany-SH/AI02379/2020	0.1284	0.0469
564	A/chicken/Miyazaki/C8T/2020	A/barnacle goose/Germany-SH/AI02379/2020	0.1291	0.0456
565	A/chicken/Korea/H541/2020	A/barnacle goose/Germany-SH/AI02379/2020	0.1311	0.0477
566	A/chicken/Miyazaki/G5T/2020	A/barnacle goose/Germany-SH/AI02379/2020	0.1296	0.0456
567	A/chicken/Kochi/4C/2020	A/barnacle goose/Germany-SH/AI02379/2020	0.1292	0.0463
568	A/duck/Eastern China/L1021/2012	A/barnacle goose/Germany-SH/AI02379/2020	0.1413	0.0508
569	A/chicken/Fukuoka/T1/2020	A/chicken/England/043683/2020	0.1301	0.0455
570	A/chicken/Kagawa/K6T/2020	A/chicken/England/043683/2020	0.1296	0.0485
571	A/chicken/Okayama/1T/2020	A/chicken/England/043683/2020	0.1301	0.047
572	A/chicken/Okayama/2T/2020	A/chicken/England/043683/2020	0.1292	0.0469
573	A/chicken/Miyazaki/C8T/2020	A/chicken/England/043683/2020	0.1297	0.0463
574	A/chicken/Korea/H541/2020	A/chicken/England/043683/2020	0.1311	0.0485
575	A/chicken/Miyazaki/G5T/2020	A/chicken/England/043683/2020	0.1296	0.0478
576	A/chicken/Kochi/4C/2020	A/chicken/England/043683/2020	0.1297	0.0471
577	A/chicken/England/043683/2020	A/Chicken/Changzhou/cz93/2014	0.1338	0.0508
578	A/pheasant/Wales/000252/2021	A/chicken/Fukuoka/T1/2020	0.1291	0.0439
579	A/pheasant/Wales/000252/2021	A/chicken/Kagawa/K6T/2020	0.1286	0.047
580	A/pheasant/Wales/000252/2021	A/chicken/Okayama/1T/2020	0.1291	0.0455
581	A/pheasant/Wales/000252/2021	A/chicken/Okayama/2T/2020	0.1282	0.0455
582	A/pheasant/Wales/000252/2021	A/chicken/Miyazaki/C8T/2020	0.1287	0.0447
583	A/pheasant/Wales/000252/2021	A/chicken/Korea/H541/2020	0.1301	0.0462
584	A/pheasant/Wales/000252/2021	A/chicken/Miyazaki/G5T/2020	0.1286	0.0462
585	A/pheasant/Wales/000252/2021	A/chicken/Kochi/4C/2020	0.1287	0.0455
586	A/pheasant/Wales/000252/2021	A/environment/Xinjiang/1218-WLMQXL001-E/2016	0.1373	0.0501
587	A/pheasant/Wales/000252/2021	A/duck/Eastern China/L0722/2012	0.1392	0.0501
588	A/pheasant/Wales/000252/2021	A/duck/Eastern China/L1021/2012	0.1402	0.0493
589	A/pheasant/Wales/000252/2021	A/Chicken/Changzhou/cz93/2014	0.1338	0.0508
590	A/mute swan/Northern Ireland/VMDL20-301/2020	A/chicken/Fukuoka/T1/2020	0.1291	0.0445
591	A/mute swan/Northern Ireland/VMDL20-301/2020	A/chicken/Kagawa/K6T/2020	0.1286	0.0475
592	A/mute swan/Northern Ireland/VMDL20-301/2020	A/chicken/Okayama/1T/2020	0.1291	0.046
593	A/mute swan/Northern Ireland/VMDL20-301/2020	A/chicken/Okayama/2T/2020	0.128	0.046
594	A/mute swan/Northern Ireland/VMDL20-301/2020	A/chicken/Miyazaki/C8T/2020	0.1281	0.0453
595	A/mute swan/Northern Ireland/VMDL20-301/2020	A/chicken/Korea/H541/2020	0.1301	0.047
596	A/mute swan/Northern Ireland/VMDL20-301/2020	A/chicken/Miyazaki/G5T/2020	0.1286	0.0468
597	A/mute swan/Northern Ireland/VMDL20-301/2020	A/chicken/Kochi/4C/2020	0.1282	0.046
598	A/mute swan/Northern Ireland/VMDL20-301/2020	A/environment/Xinjiang/1218-WLMQXL001-E/2016	0.1365	0.0508
599	A/mute swan/Northern Ireland/VMDL20-301/2020	A/duck/Eastern China/L0722/2012	0.1392	0.0508
600	A/mute swan/Northern Ireland/VMDL20-301/2020	A/duck/Eastern China/L1021/2012	0.1402	0.0486
601	A/turkey/England/037784/2020	A/chicken/Fukuoka/T1/2020	0.1291	0.0486
602	A/turkey/England/037784/2020	A/chicken/Okayama/1T/2020	0.1291	0.0501
603	A/turkey/England/037784/2020	A/chicken/Okayama/2T/2020	0.1282	0.0501
604	A/turkey/England/037784/2020	A/chicken/Miyazaki/C8T/2020	0.1287	0.0493
605	A/turkey/England/037784/2020	A/chicken/Korea/H541/2020	0.1301	0.047
606	A/turkey/England/037784/2020	A/chicken/Miyazaki/G5T/2020	0.1286	0.0508
607	A/turkey/England/037784/2020	A/chicken/Kochi/4C/2020	0.1287	0.0501
608	A/turkey/England/037784/2020	A/environment/Xinjiang/1218-WLMQXL001-E/2016	0.1373	0.0493
609	A/turkey/England/037784/2020	A/duck/Eastern China/L0722/2012	0.1392	0.0493
610	A/turkey/England/037784/2020	A/duck/Eastern China/L1021/2012	0.1402	0.0486
611	A/turkey/England/038115/2020	A/chicken/Fukuoka/T1/2020	0.1291	0.0425
612	A/turkey/England/038115/2020	A/chicken/Kagawa/K6T/2020	0.1286	0.0456
613	A/turkey/England/038115/2020	A/chicken/Okayama/1T/2020	0.1291	0.044
614	A/turkey/England/038115/2020	A/chicken/Okayama/2T/2020	0.1282	0.044
615	A/turkey/England/038115/2020	A/chicken/Miyazaki/C8T/2020	0.1287	0.0433
616	A/turkey/England/038115/2020	A/chicken/Korea/H541/2020	0.1301	0.0455
617	A/turkey/England/038115/2020	A/chicken/Miyazaki/G5T/2020	0.1286	0.0448
618	A/turkey/England/038115/2020	A/chicken/Kochi/4C/2020	0.1287	0.0441
619	A/turkey/England/038115/2020	A/environment/Xinjiang/1218-WLMQXL001-E/2016	0.1373	0.0493
620	A/turkey/England/038115/2020	A/duck/Eastern China/L0722/2012	0.1392	0.0493
621	A/turkey/England/038115/2020	A/duck/Eastern China/L1021/2012	0.1402	0.0486
622	A/turkey/England/038115/2020	A/Chicken/Changzhou/cz93/2014	0.1328	0.0498
623	A/Cygnus olor/Belgium/11956 001/2020	A/chicken/Fukuoka/T1/2020	0.1296	0.0425
624	A/Cygnus olor/Belgium/11956 001/2020	A/chicken/Kagawa/K6T/2020	0.1291	0.0456
625	A/Cygnus olor/Belgium/11956 001/2020	A/chicken/Okayama/1T/2020	0.1296	0.044
626	A/Cygnus olor/Belgium/11956 001/2020	A/chicken/Okayama/2T/2020	0.1282	0.044
627	A/Cygnus olor/Belgium/11956 001/2020	A/chicken/Miyazaki/C8T/2020	0.1287	0.0433
628	A/Cygnus olor/Belgium/11956 001/2020	A/chicken/Korea/H541/2020	0.1306	0.0455
629	A/Cygnus olor/Belgium/11956 001/2020	A/chicken/Miyazaki/G5T/2020	0.1291	0.0448
630	A/Cygnus olor/Belgium/11956 001/2020	A/chicken/Kochi/4C/2020	0.1287	0.0441
631	A/environment/Xinjiang/1218-WLMQXL001-E/2016	A/Cygnus olor/Belgium/11956 001/2020	0.1373	0.0493
632	A/duck/Eastern China/L0722/2012	A/Cygnus olor/Belgium/11956 001/2020	0.1397	0.0493
633	A/duck/Eastern China/L1021/2012	A/Cygnus olor/Belgium/11956 001/2020	0.1408	0.0486
634	A/Cygnus olor/Belgium/11956 001/2020	A/Chicken/Changzhou/cz93/2014	0.1327	0.0497
635	A/falcon/England/AVP-21-019051A/2021	A/chicken/Fukuoka/T1/2020	0.1286	0.0445
636	A/falcon/England/AVP-21-019051A/2021	A/chicken/Kagawa/K6T/2020	0.127	0.0475
637	A/falcon/England/AVP-21-019051A/2021	A/chicken/Okayama/1T/2020	0.1275	0.046
638	A/falcon/England/AVP-21-019051A/2021	A/chicken/Okayama/2T/2020	0.1267	0.046
639	A/falcon/England/AVP-21-019051A/2021	A/chicken/Miyazaki/C8T/2020	0.1282	0.0453
640	A/falcon/England/AVP-21-019051A/2021	A/chicken/Korea/H541/2020	0.1296	0.047
641	A/falcon/England/AVP-21-019051A/2021	A/chicken/Miyazaki/G5T/2020	0.128	0.0468
642	A/falcon/England/AVP-21-019051A/2021	A/chicken/Kochi/4C/2020	0.1272	0.046
643	A/falcon/England/AVP-21-019051A/2021	A/environment/Xinjiang/1218-WLMQXL001-E/2016	0.1373	0.0508
644	A/falcon/England/AVP-21-019051A/2021	A/duck/Eastern China/L0722/2012	0.1392	0.0508
645	A/falcon/England/AVP-21-019051A/2021	A/duck/Eastern China/L1021/2012	0.1402	0.0501
646	A/Gallus gallus/Belgium/11372 0001/2021	A/chicken/Fukuoka/T1/2020	0.1311	0.047
647	A/Gallus gallus/Belgium/11372 0001/2021	A/chicken/Kagawa/K6T/2020	0.1306	0.05
648	A/Gallus gallus/Belgium/11372 0001/2021	A/chicken/Okayama/1T/2020	0.1311	0.0485
649	A/Gallus gallus/Belgium/11372 0001/2021	A/chicken/Okayama/2T/2020	0.13	0.0484
650	A/Gallus gallus/Belgium/11372 0001/2021	A/chicken/Miyazaki/C8T/2020	0.1302	0.0478
651	A/Gallus gallus/Belgium/11372 0001/2021	A/chicken/Korea/H541/2020	0.1321	0.05
652	A/Gallus gallus/Belgium/11372 0001/2021	A/chicken/Miyazaki/G5T/2020	0.1306	0.0493
653	A/Gallus gallus/Belgium/11372 0001/2021	A/chicken/Kochi/4C/2020	0.1302	0.0486
654	A/Chicken/Sweden/SVA210314SZ0002/KN066679-IP18/2021	A/chicken/Fukuoka/T1/2020	0.1321	0.045
655	A/Chicken/Sweden/SVA210314SZ0002/KN066679-IP18/2021	A/chicken/Kagawa/K6T/2020	0.1316	0.048
656	A/Chicken/Sweden/SVA210314SZ0002/KN066679-IP18/2021	A/chicken/Okayama/1T/2020	0.1321	0.0465
657	A/Chicken/Sweden/SVA210314SZ0002/KN066679-IP18/2021	A/chicken/Okayama/2T/2020	0.131	0.0465
658	A/Chicken/Sweden/SVA210314SZ0002/KN066679-IP18/2021	A/chicken/Miyazaki/C8T/2020	0.1312	0.0458
659	A/Chicken/Sweden/SVA210314SZ0002/KN066679-IP18/2021	A/chicken/Korea/H541/2020	0.1331	0.0477
660	A/Chicken/Sweden/SVA210314SZ0002/KN066679-IP18/2021	A/chicken/Miyazaki/G5T/2020	0.1316	0.0473
661	A/Chicken/Sweden/SVA210314SZ0002/KN066679-IP18/2021	A/chicken/Kochi/4C/2020	0.1312	0.0465
662	A/duck/Eastern China/L1021/2012	A/Chicken/Sweden/SVA210314SZ0002/KN066679-IP18/2021	0.1433	0.0501
663	A/common buzzard /Sweden/SVA210224SZ0485/KN000628/2021	A/chicken/Fukuoka/T1/2020	0.1311	0.0507
664	A/Chicken/Sweden/SVA210223SZ0647/FB046588-IP7/2021	A/chicken/Fukuoka/T1/2020	0.1301	0.046
665	A/Chicken/Sweden/SVA210223SZ0647/FB046588-IP7/2021	A/chicken/Kagawa/K6T/2020	0.1296	0.0491
666	A/Chicken/Sweden/SVA210223SZ0647/FB046588-IP7/2021	A/chicken/Okayama/1T/2020	0.1301	0.0475
667	A/Chicken/Sweden/SVA210223SZ0647/FB046588-IP7/2021	A/chicken/Okayama/2T/2020	0.1301	0.0475
668	A/Chicken/Sweden/SVA210223SZ0647/FB046588-IP7/2021	A/chicken/Miyazaki/C8T/2020	0.1306	0.0468
669	A/Chicken/Sweden/SVA210223SZ0647/FB046588-IP7/2021	A/chicken/Korea/H541/2020	0.1311	0.0485
670	A/Chicken/Sweden/SVA210223SZ0647/FB046588-IP7/2021	A/chicken/Miyazaki/G5T/2020	0.1296	0.0483
671	A/Chicken/Sweden/SVA210223SZ0647/FB046588-IP7/2021	A/chicken/Kochi/4C/2020	0.1306	0.0475
672	A/duck/Eastern China/L1021/2012	A/Chicken/Sweden/SVA210223SZ0647/FB046588-IP7/2021	0.1423	0.0508
673	A/mute swan/Finland/1325 21VIR7689-2/2021	A/chicken/Fukuoka/T1/2020	0.1311	0.047
674	A/mute swan/Finland/1325 21VIR7689-2/2021	A/chicken/Kagawa/K6T/2020	0.1306	0.05
675	A/mute swan/Finland/1325 21VIR7689-2/2021	A/chicken/Okayama/1T/2020	0.1311	0.0485
676	A/mute swan/Finland/1325 21VIR7689-2/2021	A/chicken/Okayama/2T/2020	0.1311	0.0485
677	A/mute swan/Finland/1325 21VIR7689-2/2021	A/chicken/Miyazaki/C8T/2020	0.1316	0.0477
678	A/mute swan/Finland/1325 21VIR7689-2/2021	A/chicken/Korea/H541/2020	0.1321	0.0492
679	A/mute swan/Finland/1325 21VIR7689-2/2021	A/chicken/Miyazaki/G5T/2020	0.1306	0.0492
680	A/mute swan/Finland/1325 21VIR7689-2/2021	A/chicken/Kochi/4C/2020	0.1316	0.0485
681	A/chicken/Fukuoka/T1/2020	A/chicken/England/010821/2021	0.1306	0.0462
682	A/chicken/Kagawa/K6T/2020	A/chicken/England/010821/2021	0.1301	0.0492
683	A/chicken/Okayama/1T/2020	A/chicken/England/010821/2021	0.1306	0.0477
684	A/chicken/Okayama/2T/2020	A/chicken/England/010821/2021	0.1297	0.0477
685	A/chicken/Miyazaki/C8T/2020	A/chicken/England/010821/2021	0.1302	0.047
686	A/chicken/Korea/H541/2020	A/chicken/England/010821/2021	0.1316	0.0485
687	A/chicken/Miyazaki/G5T/2020	A/chicken/England/010821/2021	0.1301	0.0485
688	A/chicken/Kochi/4C/2020	A/chicken/England/010821/2021	0.1302	0.0477
689	A/duck/Eastern China/L1021/2012	A/chicken/England/010821/2021	0.1418	0.0508
690	A/chicken/Fukuoka/T1/2020	A/barnacle goose/Sweden/SVA210423SZ0250/FB001648/M-2021	0.1301	0.045
691	A/chicken/Kagawa/K6T/2020	A/barnacle goose/Sweden/SVA210423SZ0250/FB001648/M-2021	0.1296	0.048
692	A/chicken/Okayama/1T/2020	A/barnacle goose/Sweden/SVA210423SZ0250/FB001648/M-2021	0.1301	0.0465
693	A/chicken/Okayama/2T/2020	A/barnacle goose/Sweden/SVA210423SZ0250/FB001648/M-2021	0.1293	0.0465
694	A/chicken/Miyazaki/C8T/2020	A/barnacle goose/Sweden/SVA210423SZ0250/FB001648/M-2021	0.1298	0.0458
695	A/chicken/Korea/H541/2020	A/barnacle goose/Sweden/SVA210423SZ0250/FB001648/M-2021	0.1311	0.047
696	A/chicken/Miyazaki/G5T/2020	A/barnacle goose/Sweden/SVA210423SZ0250/FB001648/M-2021	0.1296	0.0473
697	A/chicken/Kochi/4C/2020	A/barnacle goose/Sweden/SVA210423SZ0250/FB001648/M-2021	0.1298	0.0465
698	A/environment/Xinjiang/1218-WLMQXL001-E/2016	A/barnacle goose/Sweden/SVA210423SZ0250/FB001648/M-2021	0.1394	0.0508
699	A/duck/Eastern China/L0722/2012	A/barnacle goose/Sweden/SVA210423SZ0250/FB001648/M-2021	0.1402	0.0508
700	A/duck/Eastern China/L1021/2012	A/barnacle goose/Sweden/SVA210423SZ0250/FB001648/M-2021	0.1413	0.0493
701	A/mute swan/Czech Republic/4607-1/2021	A/chicken/Fukuoka/T1/2020	0.1296	0.0454
702	A/mute swan/Czech Republic/4607-1/2021	A/chicken/Kagawa/K6T/2020	0.1291	0.0484
703	A/mute swan/Czech Republic/4607-1/2021	A/chicken/Okayama/1T/2020	0.1296	0.0469
704	A/mute swan/Czech Republic/4607-1/2021	A/chicken/Okayama/2T/2020	0.1294	0.0469
705	A/mute swan/Czech Republic/4607-1/2021	A/chicken/Miyazaki/C8T/2020	0.1299	0.0461
706	A/mute swan/Czech Republic/4607-1/2021	A/chicken/Korea/H541/2020	0.1306	0.0477
707	A/mute swan/Czech Republic/4607-1/2021	A/chicken/Miyazaki/G5T/2020	0.1291	0.0476
708	A/mute swan/Czech Republic/4607-1/2021	A/chicken/Kochi/4C/2020	0.1299	0.0469
709	A/peacock/Netherlands/21026542-001/2021	A/chicken/Fukuoka/T1/2020	0.1301	0.0458
710	A/peacock/Netherlands/21026542-001/2021	A/chicken/Kagawa/K6T/2020	0.1296	0.0488
711	A/peacock/Netherlands/21026542-001/2021	A/chicken/Okayama/1T/2020	0.1301	0.0473
712	A/peacock/Netherlands/21026542-001/2021	A/chicken/Okayama/2T/2020	0.1291	0.0473
713	A/peacock/Netherlands/21026542-001/2021	A/chicken/Miyazaki/C8T/2020	0.1296	0.0465
714	A/peacock/Netherlands/21026542-001/2021	A/chicken/Korea/H541/2020	0.1311	0.0485
715	A/peacock/Netherlands/21026542-001/2021	A/chicken/Miyazaki/G5T/2020	0.1296	0.048
716	A/peacock/Netherlands/21026542-001/2021	A/chicken/Kochi/4C/2020	0.1296	0.0473
717	A/peacock/Netherlands/21026542-001/2021	A/duck/Eastern China/L1021/2012	0.1423	0.0508
718	A/mute swan/Poland/MB185/2021	A/chicken/Fukuoka/T1/2020	0.1306	0.0473
719	A/mute swan/Poland/MB185/2021	A/chicken/Kagawa/K6T/2020	0.1301	0.0503
720	A/mute swan/Poland/MB185/2021	A/chicken/Okayama/1T/2020	0.1306	0.0488
721	A/mute swan/Poland/MB185/2021	A/chicken/Okayama/2T/2020	0.1306	0.0488
722	A/mute swan/Poland/MB185/2021	A/chicken/Miyazaki/C8T/2020	0.1311	0.048
723	A/mute swan/Poland/MB185/2021	A/chicken/Korea/H541/2020	0.1316	0.05
724	A/mute swan/Poland/MB185/2021	A/chicken/Miyazaki/G5T/2020	0.1301	0.0495
725	A/mute swan/Poland/MB185/2021	A/chicken/Kochi/4C/2020	0.1311	0.0488
726	A/seal/England/AVP-031141/2020	A/chicken/Fukuoka/T1/2020	0.1296	0.0455
727	A/seal/England/AVP-031141/2020	A/chicken/Kagawa/K6T/2020	0.1291	0.0485
728	A/seal/England/AVP-031141/2020	A/chicken/Okayama/1T/2020	0.1296	0.047
729	A/seal/England/AVP-031141/2020	A/chicken/Okayama/2T/2020	0.1287	0.047
730	A/seal/England/AVP-031141/2020	A/chicken/Miyazaki/C8T/2020	0.1292	0.0462
731	A/seal/England/AVP-031141/2020	A/chicken/Korea/H541/2020	0.1306	0.0477
732	A/seal/England/AVP-031141/2020	A/chicken/Miyazaki/G5T/2020	0.1291	0.0477
733	A/seal/England/AVP-031141/2020	A/chicken/Kochi/4C/2020	0.1292	0.047
734	A/seal/England/AVP-031141/2020	A/duck/Eastern China/L1021/2012	0.1402	0.0508
735	A/mute swan/England/234135/2020	A/chicken/Fukuoka/T1/2020	0.1296	0.0462
736	A/mute swan/England/234135/2020	A/chicken/Kagawa/K6T/2020	0.1291	0.0492
737	A/mute swan/England/234135/2020	A/chicken/Okayama/1T/2020	0.1296	0.0477
738	A/mute swan/England/234135/2020	A/chicken/Okayama/2T/2020	0.1287	0.0477
739	A/mute swan/England/234135/2020	A/chicken/Miyazaki/C8T/2020	0.1292	0.047
740	A/mute swan/England/234135/2020	A/chicken/Korea/H541/2020	0.1306	0.0485
741	A/mute swan/England/234135/2020	A/chicken/Miyazaki/G5T/2020	0.1291	0.0485
742	A/mute swan/England/234135/2020	A/chicken/Kochi/4C/2020	0.1292	0.0477
743	A/red fox/England/AVP-M1-21-01/2020	A/chicken/Fukuoka/T1/2020	0.1306	0.0455
744	A/red fox/England/AVP-M1-21-01/2020	A/chicken/Kagawa/K6T/2020	0.1301	0.0485
745	A/red fox/England/AVP-M1-21-01/2020	A/chicken/Okayama/1T/2020	0.1306	0.047
746	A/red fox/England/AVP-M1-21-01/2020	A/chicken/Okayama/2T/2020	0.1299	0.047
747	A/red fox/England/AVP-M1-21-01/2020	A/chicken/Miyazaki/C8T/2020	0.1304	0.0462
748	A/red fox/England/AVP-M1-21-01/2020	A/chicken/Korea/H541/2020	0.1316	0.0477
749	A/red fox/England/AVP-M1-21-01/2020	A/chicken/Miyazaki/G5T/2020	0.1301	0.0477
750	A/red fox/England/AVP-M1-21-01/2020	A/chicken/Kochi/4C/2020	0.1304	0.047
751	A/red fox/England/AVP-M1-21-01/2020	A/duck/Eastern China/L1021/2012	0.1413	0.0508
752	A/chicken/Fukuoka/T1/2020	A/chicken/France/20P016448/2020	0.1291	0.0455
753	A/chicken/Kagawa/K6T/2020	A/chicken/France/20P016448/2020	0.1286	0.0485
754	A/chicken/Okayama/1T/2020	A/chicken/France/20P016448/2020	0.1291	0.047
755	A/chicken/Okayama/2T/2020	A/chicken/France/20P016448/2020	0.1291	0.047
756	A/chicken/Miyazaki/C8T/2020	A/chicken/France/20P016448/2020	0.1296	0.0462
757	A/chicken/Korea/H541/2020	A/chicken/France/20P016448/2020	0.1301	0.0477
758	A/chicken/Miyazaki/G5T/2020	A/chicken/France/20P016448/2020	0.1286	0.0477
759	A/chicken/Kochi/4C/2020	A/chicken/France/20P016448/2020	0.1296	0.047
760	A/duck/Eastern China/L1021/2012	A/chicken/France/20P016448/2020	0.1397	0.0508
761	A/turkey/England/039472/2020	A/chicken/Fukuoka/T1/2020	0.1296	0.0458
762	A/turkey/England/039472/2020	A/chicken/Kagawa/K6T/2020	0.1291	0.0488
763	A/turkey/England/039472/2020	A/chicken/Okayama/1T/2020	0.1296	0.0473
764	A/turkey/England/039472/2020	A/chicken/Okayama/2T/2020	0.1287	0.0472
765	A/turkey/England/039472/2020	A/chicken/Miyazaki/C8T/2020	0.1292	0.0465
766	A/turkey/England/039472/2020	A/chicken/Korea/H541/2020	0.1306	0.0485
767	A/turkey/England/039472/2020	A/chicken/Miyazaki/G5T/2020	0.1291	0.0481
768	A/turkey/England/039472/2020	A/chicken/Kochi/4C/2020	0.1292	0.0473
769	A/wild goose/Germany-NI/AI03473/2020	A/chicken/Fukuoka/T1/2020	0.1296	0.0448
770	A/wild goose/Germany-NI/AI03473/2020	A/chicken/Kagawa/K6T/2020	0.1291	0.0478
771	A/wild goose/Germany-NI/AI03473/2020	A/chicken/Okayama/1T/2020	0.1296	0.0463
772	A/wild goose/Germany-NI/AI03473/2020	A/chicken/Okayama/2T/2020	0.1279	0.0469
773	A/wild goose/Germany-NI/AI03473/2020	A/chicken/Miyazaki/C8T/2020	0.1286	0.0456
774	A/wild goose/Germany-NI/AI03473/2020	A/chicken/Korea/H541/2020	0.1306	0.0477
775	A/wild goose/Germany-NI/AI03473/2020	A/chicken/Miyazaki/G5T/2020	0.1291	0.0471
776	A/wild goose/Germany-NI/AI03473/2020	A/chicken/Kochi/4C/2020	0.1287	0.0463
777	A/wild goose/Germany-NI/AI03473/2020	A/duck/Eastern China/L1021/2012	0.1402	0.0508
778	A/chicken/Fukuoka/T1/2020	A/chicken/England/033708/2020	0.1301	0.0458
779	A/chicken/Kagawa/K6T/2020	A/chicken/England/033708/2020	0.1296	0.0488
780	A/chicken/Okayama/1T/2020	A/chicken/England/033708/2020	0.1301	0.0473
781	A/chicken/Okayama/2T/2020	A/chicken/England/033708/2020	0.1284	0.0472
782	A/chicken/Miyazaki/C8T/2020	A/chicken/England/033708/2020	0.1291	0.0465
783	A/chicken/Korea/H541/2020	A/chicken/England/033708/2020	0.1311	0.0485
784	A/chicken/Miyazaki/G5T/2020	A/chicken/England/033708/2020	0.1296	0.0481
785	A/chicken/Kochi/4C/2020	A/chicken/England/033708/2020	0.1292	0.0473
786	A/chicken/Fukuoka/T1/2020	A/avian/Nigeria/VRD-21-031 21RS744-65/2021	0.1311	0.0477
787	A/chicken/Kagawa/K6T/2020	A/avian/Nigeria/VRD-21-031 21RS744-65/2021	0.1306	0.0508
788	A/chicken/Okayama/1T/2020	A/avian/Nigeria/VRD-21-031 21RS744-65/2021	0.1311	0.0492
789	A/chicken/Okayama/2T/2020	A/avian/Nigeria/VRD-21-031 21RS744-65/2021	0.1311	0.0492
790	A/chicken/Miyazaki/C8T/2020	A/avian/Nigeria/VRD-21-031 21RS744-65/2021	0.1316	0.0485
791	A/chicken/Korea/H541/2020	A/avian/Nigeria/VRD-21-031 21RS744-65/2021	0.1321	0.05
792	A/chicken/Miyazaki/G5T/2020	A/avian/Nigeria/VRD-21-031 21RS744-65/2021	0.1306	0.05
793	A/chicken/Kochi/4C/2020	A/avian/Nigeria/VRD-21-031 21RS744-65/2021	0.1316	0.0492
794	A/chicken/Fukuoka/T1/2020	A/chicken/England/045984/2020	0.1301	0.0453
795	A/chicken/Kagawa/K6T/2020	A/chicken/England/045984/2020	0.1296	0.0483
796	A/chicken/Okayama/1T/2020	A/chicken/England/045984/2020	0.1301	0.0468
797	A/chicken/Okayama/2T/2020	A/chicken/England/045984/2020	0.1292	0.0468
798	A/chicken/Miyazaki/C8T/2020	A/chicken/England/045984/2020	0.1297	0.046
799	A/chicken/Korea/H541/2020	A/chicken/England/045984/2020	0.1311	0.0478
800	A/chicken/Miyazaki/G5T/2020	A/chicken/England/045984/2020	0.1296	0.0475
801	A/chicken/Kochi/4C/2020	A/chicken/England/045984/2020	0.1297	0.0468
802	A/duck/Eastern China/L1021/2012	A/chicken/England/045984/2020	0.1408	0.0508
803	A/chicken/Fukuoka/T1/2020	A/Canada goose/England/032697/2020	0.1301	0.044
804	A/chicken/Kagawa/K6T/2020	A/Canada goose/England/032697/2020	0.1296	0.0471
805	A/chicken/Okayama/1T/2020	A/Canada goose/England/032697/2020	0.1301	0.0455
806	A/chicken/Okayama/2T/2020	A/Canada goose/England/032697/2020	0.1295	0.0454
807	A/chicken/Miyazaki/C8T/2020	A/Canada goose/England/032697/2020	0.13	0.0448
808	A/chicken/Korea/H541/2020	A/Canada goose/England/032697/2020	0.1311	0.047
809	A/chicken/Miyazaki/G5T/2020	A/Canada goose/England/032697/2020	0.1296	0.0463
810	A/chicken/Kochi/4C/2020	A/Canada goose/England/032697/2020	0.13	0.0456
811	A/environment/Xinjiang/1218-WLMQXL001-E/2016	A/Canada goose/England/032697/2020	0.1381	0.0508
812	A/duck/Eastern China/L0722/2012	A/Canada goose/England/032697/2020	0.1397	0.0508
813	A/duck/Eastern China/L1021/2012	A/Canada goose/England/032697/2020	0.1408	0.0501
814	A/turkey/England/038730/2020	A/chicken/Fukuoka/T1/2020	0.1296	0.0465
815	A/turkey/England/038730/2020	A/chicken/Kagawa/K6T/2020	0.1291	0.0495
816	A/turkey/England/038730/2020	A/chicken/Okayama/1T/2020	0.1296	0.048
817	A/turkey/England/038730/2020	A/chicken/Okayama/2T/2020	0.1287	0.048
818	A/turkey/England/038730/2020	A/chicken/Miyazaki/C8T/2020	0.1292	0.0473
819	A/turkey/England/038730/2020	A/chicken/Korea/H541/2020	0.1306	0.0485
820	A/turkey/England/038730/2020	A/chicken/Miyazaki/G5T/2020	0.1291	0.0488
821	A/turkey/England/038730/2020	A/chicken/Kochi/4C/2020	0.1292	0.048
822	A/chicken/Fukuoka/T1/2020	A/chicken/England/037052/2020	0.1296	0.0445
823	A/chicken/Kagawa/K6T/2020	A/chicken/England/037052/2020	0.1291	0.0475
824	A/chicken/Okayama/1T/2020	A/chicken/England/037052/2020	0.1296	0.046
825	A/chicken/Okayama/2T/2020	A/chicken/England/037052/2020	0.1279	0.046
826	A/chicken/Miyazaki/C8T/2020	A/chicken/England/037052/2020	0.1286	0.0452
827	A/chicken/Korea/H541/2020	A/chicken/England/037052/2020	0.1306	0.047
828	A/chicken/Miyazaki/G5T/2020	A/chicken/England/037052/2020	0.1291	0.0468
829	A/chicken/Kochi/4C/2020	A/chicken/England/037052/2020	0.1287	0.046
830	A/environment/Xinjiang/1218-WLMQXL001-E/2016	A/chicken/England/037052/2020	0.1368	0.0508
831	A/duck/Eastern China/L0722/2012	A/chicken/England/037052/2020	0.1392	0.0508
832	A/duck/Eastern China/L1021/2012	A/chicken/England/037052/2020	0.1402	0.0501
833	A/duck/England/043628/2020	A/chicken/Fukuoka/T1/2020	0.1296	0.045
834	A/duck/England/043628/2020	A/chicken/Kagawa/K6T/2020	0.1291	0.048
835	A/duck/England/043628/2020	A/chicken/Okayama/1T/2020	0.1296	0.0465
836	A/duck/England/043628/2020	A/chicken/Okayama/2T/2020	0.1279	0.0464
837	A/duck/England/043628/2020	A/chicken/Miyazaki/C8T/2020	0.1286	0.0458
838	A/duck/England/043628/2020	A/chicken/Korea/H541/2020	0.1306	0.0477
839	A/duck/England/043628/2020	A/chicken/Miyazaki/G5T/2020	0.1291	0.0473
840	A/duck/England/043628/2020	A/chicken/Kochi/4C/2020	0.1287	0.0466
841	A/duck/England/043628/2020	A/duck/Eastern China/L1021/2012	0.1402	0.0508
842	A/whistling duck/England/035643/2020	A/chicken/Fukuoka/T1/2020	0.1296	0.0443
843	A/whistling duck/England/035643/2020	A/chicken/Kagawa/K6T/2020	0.1291	0.0473
844	A/whistling duck/England/035643/2020	A/chicken/Okayama/1T/2020	0.1296	0.0458
845	A/whistling duck/England/035643/2020	A/chicken/Okayama/2T/2020	0.1279	0.0457
846	A/whistling duck/England/035643/2020	A/chicken/Miyazaki/C8T/2020	0.1286	0.045
847	A/whistling duck/England/035643/2020	A/chicken/Korea/H541/2020	0.1306	0.047
848	A/whistling duck/England/035643/2020	A/chicken/Miyazaki/G5T/2020	0.1291	0.0466
849	A/whistling duck/England/035643/2020	A/chicken/Kochi/4C/2020	0.1287	0.0458
850	A/whistling duck/England/035643/2020	A/environment/Xinjiang/1218-WLMQXL001-E/2016	0.1368	0.0508
851	A/whistling duck/England/035643/2020	A/duck/Eastern China/L0722/2012	0.1392	0.0508
852	A/whistling duck/England/035643/2020	A/duck/Eastern China/L1021/2012	0.1402	0.0501
853	A/duck/France/20P017736/2020	A/chicken/Fukuoka/T1/2020	0.1296	0.0465
854	A/duck/France/20P017736/2020	A/chicken/Kagawa/K6T/2020	0.1291	0.0495
855	A/duck/France/20P017736/2020	A/chicken/Okayama/1T/2020	0.1296	0.048
856	A/duck/France/20P017736/2020	A/chicken/Okayama/2T/2020	0.1285	0.048
857	A/duck/France/20P017736/2020	A/chicken/Miyazaki/C8T/2020	0.1286	0.0473
858	A/duck/France/20P017736/2020	A/chicken/Korea/H541/2020	0.1306	0.0485
859	A/duck/France/20P017736/2020	A/chicken/Miyazaki/G5T/2020	0.1291	0.0488
860	A/duck/France/20P017736/2020	A/chicken/Kochi/4C/2020	0.1287	0.048
861	A/swan/France/20P017709/2020	A/chicken/Fukuoka/T1/2020	0.1296	0.045
862	A/swan/France/20P017709/2020	A/chicken/Kagawa/K6T/2020	0.1291	0.048
863	A/swan/France/20P017709/2020	A/chicken/Okayama/1T/2020	0.1296	0.0465
864	A/swan/France/20P017709/2020	A/chicken/Okayama/2T/2020	0.1289	0.0465
865	A/swan/France/20P017709/2020	A/chicken/Miyazaki/C8T/2020	0.1294	0.0458
866	A/swan/France/20P017709/2020	A/chicken/Korea/H541/2020	0.1306	0.047
867	A/swan/France/20P017709/2020	A/chicken/Miyazaki/G5T/2020	0.1291	0.0473
868	A/swan/France/20P017709/2020	A/chicken/Kochi/4C/2020	0.1294	0.0465
869	A/swan/France/20P017709/2020	A/environment/Xinjiang/1218-WLMQXL001-E/2016	0.1375	0.0508
870	A/swan/France/20P017709/2020	A/duck/Eastern China/L0722/2012	0.1392	0.0508
871	A/swan/France/20P017709/2020	A/duck/Eastern China/L1021/2012	0.1402	0.0501
872	A/goose/France/20P017724/2020	A/chicken/Fukuoka/T1/2020	0.1306	0.0453
873	A/goose/France/20P017724/2020	A/chicken/Kagawa/K6T/2020	0.1301	0.0483
874	A/goose/France/20P017724/2020	A/chicken/Okayama/1T/2020	0.1306	0.0468
875	A/goose/France/20P017724/2020	A/chicken/Okayama/2T/2020	0.1295	0.0468
876	A/goose/France/20P017724/2020	A/chicken/Miyazaki/C8T/2020	0.1296	0.046
877	A/goose/France/20P017724/2020	A/chicken/Korea/H541/2020	0.1316	0.0477
878	A/goose/France/20P017724/2020	A/chicken/Miyazaki/G5T/2020	0.1301	0.0475
879	A/goose/France/20P017724/2020	A/chicken/Kochi/4C/2020	0.1297	0.0468
880	A/goose/France/20P017724/2020	A/duck/Eastern China/L1021/2012	0.1413	0.0508
881	A/common eider/Norway/FU458 21VIR7634-4/2021	A/chicken/Fukuoka/T1/2020	0.1291	0.0485
882	A/common eider/Norway/FU458 21VIR7634-4/2021	A/chicken/Okayama/1T/2020	0.1291	0.05
883	A/common eider/Norway/FU458 21VIR7634-4/2021	A/chicken/Okayama/2T/2020	0.1291	0.05
884	A/common eider/Norway/FU458 21VIR7634-4/2021	A/chicken/Miyazaki/C8T/2020	0.1296	0.0492
885	A/common eider/Norway/FU458 21VIR7634-4/2021	A/chicken/Korea/H541/2020	0.1301	0.0508
886	A/common eider/Norway/FU458 21VIR7634-4/2021	A/chicken/Miyazaki/G5T/2020	0.1286	0.0508
887	A/common eider/Norway/FU458 21VIR7634-4/2021	A/chicken/Kochi/4C/2020	0.1296	0.05
888	A/duck/England/046311/2020	A/chicken/Fukuoka/T1/2020	0.1296	0.0488
889	A/duck/England/046311/2020	A/chicken/Okayama/1T/2020	0.1296	0.0503
890	A/duck/England/046311/2020	A/chicken/Okayama/2T/2020	0.1279	0.0503
891	A/duck/England/046311/2020	A/chicken/Miyazaki/C8T/2020	0.1286	0.0496
892	A/duck/England/046311/2020	A/chicken/Korea/H541/2020	0.1306	0.0508
893	A/duck/England/046311/2020	A/chicken/Kochi/4C/2020	0.1287	0.0503
894	A/turkey/England/039352/2020	A/chicken/Fukuoka/T1/2020	0.1296	0.0458
895	A/turkey/England/039352/2020	A/chicken/Kagawa/K6T/2020	0.1291	0.0488
896	A/turkey/England/039352/2020	A/chicken/Okayama/1T/2020	0.1296	0.0473
897	A/turkey/England/039352/2020	A/chicken/Okayama/2T/2020	0.1285	0.0472
898	A/turkey/England/039352/2020	A/chicken/Miyazaki/C8T/2020	0.1286	0.0465
899	A/turkey/England/039352/2020	A/chicken/Korea/H541/2020	0.1306	0.0485
900	A/turkey/England/039352/2020	A/chicken/Miyazaki/G5T/2020	0.1291	0.0481
901	A/turkey/England/039352/2020	A/chicken/Kochi/4C/2020	0.1287	0.0473
902	A/Whooper swan/Sanmenxia/G28/2020	A/chicken/Fukuoka/T1/2020	0.1286	0.0454
903	A/Whooper swan/Sanmenxia/G28/2020	A/chicken/Kagawa/K6T/2020	0.128	0.0484
904	A/Whooper swan/Sanmenxia/G28/2020	A/chicken/Okayama/1T/2020	0.1286	0.0469
905	A/Whooper swan/Sanmenxia/G28/2020	A/chicken/Okayama/2T/2020	0.1286	0.0469
906	A/Whooper swan/Sanmenxia/G28/2020	A/chicken/Miyazaki/C8T/2020	0.1291	0.0461
907	A/Whooper swan/Sanmenxia/G28/2020	A/chicken/Korea/H541/2020	0.1296	0.0477
908	A/Whooper swan/Sanmenxia/G28/2020	A/chicken/Miyazaki/G5T/2020	0.128	0.0476
909	A/Whooper swan/Sanmenxia/G28/2020	A/chicken/Kochi/4C/2020	0.1291	0.0469
910	A/Whooper swan/Sanmenxia/G28/2020	A/duck/Eastern China/L1021/2012	0.1392	0.0508
911	A/Whooper swan/Sanmenxia/G13/2020	A/chicken/Fukuoka/T1/2020	0.1286	0.0455
912	A/Whooper swan/Sanmenxia/G13/2020	A/chicken/Kagawa/K6T/2020	0.128	0.0486
913	A/Whooper swan/Sanmenxia/G13/2020	A/chicken/Okayama/1T/2020	0.1286	0.047
914	A/Whooper swan/Sanmenxia/G13/2020	A/chicken/Okayama/2T/2020	0.1286	0.047
915	A/Whooper swan/Sanmenxia/G13/2020	A/chicken/Miyazaki/C8T/2020	0.1291	0.0463
916	A/Whooper swan/Sanmenxia/G13/2020	A/chicken/Korea/H541/2020	0.1296	0.0478
917	A/Whooper swan/Sanmenxia/G13/2020	A/chicken/Miyazaki/G5T/2020	0.128	0.0478
918	A/Whooper swan/Sanmenxia/G13/2020	A/chicken/Kochi/4C/2020	0.1291	0.047
919	A/Whooper swan/Sanmenxia/G13/2020	A/duck/Eastern China/L1021/2012	0.1392	0.0508
920	A/common buzzard/Netherlands/21023939-001/2021	A/chicken/Fukuoka/T1/2020	0.128	0.0503
921	A/chicken/Fukuoka/T1/2020	A/chicken/Czech Republic/10251-1/2021	0.1275	0.0484
922	A/chicken/Okayama/1T/2020	A/chicken/Czech Republic/10251-1/2021	0.1275	0.0499
923	A/chicken/Okayama/2T/2020	A/chicken/Czech Republic/10251-1/2021	0.1273	0.0499
924	A/chicken/Miyazaki/C8T/2020	A/chicken/Czech Republic/10251-1/2021	0.1279	0.0491
925	A/chicken/Korea/H541/2020	A/chicken/Czech Republic/10251-1/2021	0.1286	0.0508
926	A/chicken/Miyazaki/G5T/2020	A/chicken/Czech Republic/10251-1/2021	0.127	0.0506
927	A/chicken/Kochi/4C/2020	A/chicken/Czech Republic/10251-1/2021	0.1279	0.0499
928	A/Gallus gallus/Belgium/9247/2021	A/chicken/Fukuoka/T1/2020	0.1265	0.0485
929	A/Gallus gallus/Belgium/9247/2021	A/chicken/Okayama/1T/2020	0.1265	0.05
930	A/Gallus gallus/Belgium/9247/2021	A/chicken/Okayama/2T/2020	0.1254	0.0499
931	A/Gallus gallus/Belgium/9247/2021	A/chicken/Miyazaki/C8T/2020	0.1256	0.0493
932	A/Gallus gallus/Belgium/9247/2021	A/chicken/Miyazaki/G5T/2020	0.126	0.0508
933	A/Gallus gallus/Belgium/9247/2021	A/chicken/Kochi/4C/2020	0.1257	0.0501
934	A/Greylag goose/England/032698/2020	A/chicken/Fukuoka/T1/2020	0.1275	0.0478
935	A/Greylag goose/England/032698/2020	A/chicken/Kagawa/K6T/2020	0.127	0.0508
936	A/Greylag goose/England/032698/2020	A/chicken/Okayama/1T/2020	0.1275	0.0493
937	A/Greylag goose/England/032698/2020	A/chicken/Okayama/2T/2020	0.1259	0.0491
938	A/Greylag goose/England/032698/2020	A/chicken/Miyazaki/C8T/2020	0.1266	0.0485
939	A/Greylag goose/England/032698/2020	A/chicken/Korea/H541/2020	0.1286	0.0508
940	A/Greylag goose/England/032698/2020	A/chicken/Miyazaki/G5T/2020	0.127	0.0486
941	A/Greylag goose/England/032698/2020	A/chicken/Kochi/4C/2020	0.1267	0.0493
942	A/chicken/Fukuoka/T1/2020	A/chicken/Czech Republic/1566-1/2021	0.127	0.0491
943	A/chicken/Okayama/1T/2020	A/chicken/Czech Republic/1566-1/2021	0.127	0.0506
944	A/chicken/Okayama/2T/2020	A/chicken/Czech Republic/1566-1/2021	0.1268	0.0506
945	A/chicken/Miyazaki/C8T/2020	A/chicken/Czech Republic/1566-1/2021	0.1273	0.0499
946	A/chicken/Korea/H541/2020	A/chicken/Czech Republic/1566-1/2021	0.128	0.05
947	A/chicken/Kochi/4C/2020	A/chicken/Czech Republic/1566-1/2021	0.1273	0.0506
948	A/environment/Kagoshima/KU-5a/2021	A/chicken/Fukuoka/T1/2020	0.1316	0.0486
949	A/environment/Kagoshima/KU-5a/2021	A/chicken/Okayama/1T/2020	0.1316	0.0501
950	A/environment/Kagoshima/KU-5a/2021	A/chicken/Okayama/2T/2020	0.1316	0.0501
951	A/environment/Kagoshima/KU-5a/2021	A/chicken/Miyazaki/C8T/2020	0.1321	0.0493
952	A/environment/Kagoshima/KU-5a/2021	A/chicken/Korea/H541/2020	0.1326	0.0508
953	A/environment/Kagoshima/KU-5a/2021	A/chicken/Miyazaki/G5T/2020	0.1311	0.0508
954	A/environment/Kagoshima/KU-5a/2021	A/chicken/Kochi/4C/2020	0.1321	0.0501
955	A/chicken/Kagoshima/B3T/2021	A/chicken/Fukuoka/T1/2020	0.1321	0.0485
956	A/chicken/Okayama/1T/2020	A/chicken/Kagoshima/B3T/2021	0.1321	0.05
957	A/chicken/Okayama/2T/2020	A/chicken/Kagoshima/B3T/2021	0.1306	0.0499
958	A/chicken/Miyazaki/C8T/2020	A/chicken/Kagoshima/B3T/2021	0.1312	0.0493
959	A/chicken/Miyazaki/G5T/2020	A/chicken/Kagoshima/B3T/2021	0.1316	0.0508
960	A/chicken/Kochi/4C/2020	A/chicken/Kagoshima/B3T/2021	0.1312	0.0501
961	A/Whooper swan/Sanmenxia/Y56/2020	A/chicken/Fukuoka/T1/2020	0.1286	0.047
962	A/Whooper swan/Sanmenxia/Y56/2020	A/chicken/Kagawa/K6T/2020	0.128	0.0501
963	A/Whooper swan/Sanmenxia/Y56/2020	A/chicken/Okayama/1T/2020	0.1286	0.0486
964	A/Whooper swan/Sanmenxia/Y56/2020	A/chicken/Okayama/2T/2020	0.1274	0.0486
965	A/Whooper swan/Sanmenxia/Y56/2020	A/chicken/Miyazaki/C8T/2020	0.1276	0.0478
966	A/Whooper swan/Sanmenxia/Y56/2020	A/chicken/Korea/H541/2020	0.1296	0.0493
967	A/Whooper swan/Sanmenxia/Y56/2020	A/chicken/Miyazaki/G5T/2020	0.128	0.0493
968	A/Whooper swan/Sanmenxia/Y56/2020	A/chicken/Kochi/4C/2020	0.1277	0.0486
969	A/Goose/Henan/21028/2021	A/chicken/Fukuoka/T1/2020	0.1306	0.047
970	A/Goose/Henan/21028/2021	A/chicken/Kagawa/K6T/2020	0.1301	0.0501
971	A/Goose/Henan/21028/2021	A/chicken/Okayama/1T/2020	0.1306	0.0486
972	A/Goose/Henan/21028/2021	A/chicken/Okayama/2T/2020	0.1306	0.0486
973	A/Goose/Henan/21028/2021	A/chicken/Miyazaki/C8T/2020	0.1311	0.0478
974	A/Goose/Henan/21028/2021	A/chicken/Korea/H541/2020	0.1316	0.0493
975	A/Goose/Henan/21028/2021	A/chicken/Miyazaki/G5T/2020	0.1301	0.0493
976	A/Goose/Henan/21028/2021	A/chicken/Kochi/4C/2020	0.1311	0.0486
977	A/mute swan/England/263814/2020	A/chicken/Fukuoka/T1/2020	0.1296	0.0432
978	A/mute swan/England/263814/2020	A/chicken/Kagawa/K6T/2020	0.1291	0.0463
979	A/mute swan/England/263814/2020	A/chicken/Okayama/1T/2020	0.1296	0.0448
980	A/mute swan/England/263814/2020	A/chicken/Okayama/2T/2020	0.1279	0.0448
981	A/mute swan/England/263814/2020	A/chicken/Miyazaki/C8T/2020	0.1286	0.044
982	A/mute swan/England/263814/2020	A/chicken/Korea/H541/2020	0.1306	0.0455
983	A/mute swan/England/263814/2020	A/chicken/Miyazaki/G5T/2020	0.1291	0.0455
984	A/mute swan/England/263814/2020	A/chicken/Kochi/4C/2020	0.1287	0.0448
985	A/mute swan/England/263814/2020	A/environment/Xinjiang/1218-WLMQXL001-E/2016	0.1373	0.0493
986	A/mute swan/England/263814/2020	A/duck/Eastern China/L0722/2012	0.1397	0.0493
987	A/mute swan/England/263814/2020	A/duck/Eastern China/L1021/2012	0.1408	0.0486
988	A/mute swan/England/263814/2020	A/Chicken/Changzhou/cz93/2014	0.1328	0.0508
989	A/common crane/Yunnan-Huize/27/2021	A/chicken/Fukuoka/T1/2020	0.1296	0.0478
990	A/common crane/Yunnan-Huize/27/2021	A/chicken/Kagawa/K6T/2020	0.1291	0.05
991	A/common crane/Yunnan-Huize/27/2021	A/chicken/Okayama/1T/2020	0.1296	0.0493
992	A/common crane/Yunnan-Huize/27/2021	A/chicken/Okayama/2T/2020	0.1295	0.05
993	A/common crane/Yunnan-Huize/27/2021	A/chicken/Miyazaki/C8T/2020	0.1286	0.0478
994	A/common crane/Yunnan-Huize/27/2021	A/chicken/Korea/H541/2020	0.1306	0.05
995	A/common crane/Yunnan-Huize/27/2021	A/chicken/Miyazaki/G5T/2020	0.1291	0.0493
996	A/common crane/Yunnan-Huize/27/2021	A/chicken/Kochi/4C/2020	0.1287	0.0486
997	A/pheasant/Denmark/19369-1.02/2021-04-29	A/chicken/Fukuoka/T1/2020	0.1296	0.0488
998	A/pheasant/Denmark/19369-1.02/2021-04-29	A/chicken/Okayama/1T/2020	0.1296	0.0503
999	A/pheasant/Denmark/19369-1.02/2021-04-29	A/chicken/Okayama/2T/2020	0.1286	0.0503
1000	A/pheasant/Denmark/19369-1.02/2021-04-29	A/chicken/Miyazaki/C8T/2020	0.1291	0.0495
1001	A/pheasant/Denmark/19369-1.02/2021-04-29	A/chicken/Kochi/4C/2020	0.1291	0.0503
1002	A/chicken/Fukuoka/T1/2020	A/chicken/England/019018/2021	0.1311	0.046
1003	A/chicken/Kagawa/K6T/2020	A/chicken/England/019018/2021	0.1306	0.0491
1004	A/chicken/Okayama/1T/2020	A/chicken/England/019018/2021	0.1311	0.0475
1005	A/chicken/Okayama/2T/2020	A/chicken/England/019018/2021	0.1302	0.0475
1006	A/chicken/Miyazaki/C8T/2020	A/chicken/England/019018/2021	0.1307	0.0468
1007	A/chicken/Korea/H541/2020	A/chicken/England/019018/2021	0.1321	0.0485
1008	A/chicken/Miyazaki/G5T/2020	A/chicken/England/019018/2021	0.1306	0.0483
1009	A/chicken/Kochi/4C/2020	A/chicken/England/019018/2021	0.1307	0.0475
1010	A/green-winged-teal/Georgia/DT-22332/2020	A/chicken/Fukuoka/T1/2020	0.128	0.0455
1011	A/green-winged-teal/Georgia/DT-22332/2020	A/chicken/Kagawa/K6T/2020	0.1275	0.0486
1012	A/green-winged-teal/Georgia/DT-22332/2020	A/chicken/Okayama/1T/2020	0.128	0.047
1013	A/green-winged-teal/Georgia/DT-22332/2020	A/chicken/Okayama/2T/2020	0.128	0.047
1014	A/green-winged-teal/Georgia/DT-22332/2020	A/chicken/Miyazaki/C8T/2020	0.1286	0.0463
1015	A/green-winged-teal/Georgia/DT-22332/2020	A/chicken/Korea/H541/2020	0.1291	0.0478
1016	A/green-winged-teal/Georgia/DT-22332/2020	A/chicken/Miyazaki/G5T/2020	0.1275	0.0478
1017	A/green-winged-teal/Georgia/DT-22332/2020	A/chicken/Kochi/4C/2020	0.1286	0.047
1018	A/green-winged-teal/Georgia/DT-22332/2020	A/duck/Eastern China/L1021/2012	0.1397	0.0493
1019	A/chicken/Fukuoka/T1/2020	A/canada goose /Sweden/SVA211015SZ0330/FB004238/-2021	0.1326	0.0493
1020	A/chicken/Okayama/1T/2020	A/canada goose /Sweden/SVA211015SZ0330/FB004238/-2021	0.1326	0.0507
1021	A/chicken/Okayama/2T/2020	A/canada goose /Sweden/SVA211015SZ0330/FB004238/-2021	0.1315	0.0506
1022	A/chicken/Miyazaki/C8T/2020	A/canada goose /Sweden/SVA211015SZ0330/FB004238/-2021	0.1317	0.05
1023	A/chicken/Kochi/4C/2020	A/canada goose /Sweden/SVA211015SZ0330/FB004238/-2021	0.1317	0.0508
1024	A/Mallard/Sweden/SVA210827SZ0252/KN002974/D-2021	A/chicken/Fukuoka/T1/2020	0.1326	0.0455
1025	A/Mallard/Sweden/SVA210827SZ0252/KN002974/D-2021	A/chicken/Kagawa/K6T/2020	0.1321	0.0485
1026	A/Mallard/Sweden/SVA210827SZ0252/KN002974/D-2021	A/chicken/Okayama/1T/2020	0.1326	0.047
1027	A/Mallard/Sweden/SVA210827SZ0252/KN002974/D-2021	A/chicken/Okayama/2T/2020	0.1315	0.0469
1028	A/Mallard/Sweden/SVA210827SZ0252/KN002974/D-2021	A/chicken/Miyazaki/C8T/2020	0.1317	0.0463
1029	A/Mallard/Sweden/SVA210827SZ0252/KN002974/D-2021	A/chicken/Korea/H541/2020	0.1336	0.0485
1030	A/Mallard/Sweden/SVA210827SZ0252/KN002974/D-2021	A/chicken/Miyazaki/G5T/2020	0.1321	0.0478
1031	A/Mallard/Sweden/SVA210827SZ0252/KN002974/D-2021	A/chicken/Kochi/4C/2020	0.1317	0.0471
1032	A/Mallard/Sweden/SVA210827SZ0252/KN002974/D-2021	A/Chicken/Changzhou/cz93/2014	0.1333	0.0508
1033	A/Whooper swan/Denmark/00120-1.02/2022-01-03	A/chicken/Fukuoka/T1/2020	0.1326	0.048
1034	A/Whooper swan/Denmark/00120-1.02/2022-01-03	A/chicken/Okayama/1T/2020	0.1326	0.0495
1035	A/Whooper swan/Denmark/00120-1.02/2022-01-03	A/chicken/Okayama/2T/2020	0.1316	0.0495
1036	A/Whooper swan/Denmark/00120-1.02/2022-01-03	A/chicken/Miyazaki/C8T/2020	0.1321	0.0488
1037	A/Whooper swan/Denmark/00120-1.02/2022-01-03	A/chicken/Korea/H541/2020	0.1336	0.0508
1038	A/Whooper swan/Denmark/00120-1.02/2022-01-03	A/chicken/Miyazaki/G5T/2020	0.1321	0.0503
1039	A/Whooper swan/Denmark/00120-1.02/2022-01-03	A/chicken/Kochi/4C/2020	0.1321	0.0495
1040	A/swan/Hebei/B01/2021	A/chicken/Fukuoka/T1/2020	0.1301	0.0493
1041	A/swan/Hebei/B01/2021	A/chicken/Okayama/1T/2020	0.1301	0.0508
1042	A/swan/Hebei/B01/2021	A/chicken/Okayama/2T/2020	0.129	0.0508
1043	A/swan/Hebei/B01/2021	A/chicken/Miyazaki/C8T/2020	0.1291	0.0501
1044	A/swan/Hebei/B01/2021	A/chicken/Kochi/4C/2020	0.1292	0.0508
1045	A/chicken/Kazakhstan/23/2020	A/chicken/Fukuoka/T1/2020	0.1306	0.0448
1046	A/chicken/Kazakhstan/23/2020	A/chicken/Kagawa/K6T/2020	0.1301	0.0478
1047	A/chicken/Okayama/1T/2020	A/chicken/Kazakhstan/23/2020	0.1306	0.0463
1048	A/chicken/Okayama/2T/2020	A/chicken/Kazakhstan/23/2020	0.129	0.0462
1049	A/chicken/Miyazaki/C8T/2020	A/chicken/Kazakhstan/23/2020	0.1296	0.0456
1050	A/chicken/Korea/H541/2020	A/chicken/Kazakhstan/23/2020	0.1316	0.0477
1051	A/chicken/Miyazaki/G5T/2020	A/chicken/Kazakhstan/23/2020	0.1301	0.0471
1052	A/chicken/Kochi/4C/2020	A/chicken/Kazakhstan/23/2020	0.1297	0.0478
1053	A/environment/Xinjiang/1218-WLMQXL001-E/2016	A/chicken/Kazakhstan/23/2020	0.1378	0.0508
1054	A/duck/Eastern China/L0722/2012	A/chicken/Kazakhstan/23/2020	0.1402	0.0508
1055	A/duck/Eastern China/L1021/2012	A/chicken/Kazakhstan/23/2020	0.1413	0.0493
1056	A/chicken/Kazakhstan/23/2020	A/Chicken/Changzhou/cz93/2014	0.1308	0.0508
1057	A/chicken/Fukuoka/T1/2020	A/chicken/Egypt/N16732/2019	0.1306	0.0358
1058	A/chicken/Kagawa/K6T/2020	A/chicken/Egypt/N16732/2019	0.1301	0.0388
1059	A/chicken/Okayama/1T/2020	A/chicken/Egypt/N16732/2019	0.1306	0.0373
1060	A/chicken/Okayama/2T/2020	A/chicken/Egypt/N16732/2019	0.13	0.0372
1061	A/chicken/Miyazaki/C8T/2020	A/chicken/Egypt/N16732/2019	0.1302	0.0366
1062	A/chicken/Korea/H541/2020	A/chicken/Egypt/N16732/2019	0.1316	0.0386
1063	A/chicken/Miyazaki/G5T/2020	A/chicken/Egypt/N16732/2019	0.1301	0.0381
1064	A/chicken/Kochi/4C/2020	A/chicken/Egypt/N16732/2019	0.1302	0.0374
1065	A/turkey/Germany/AR2485-86-L00899/2014	A/chicken/Egypt/N16732/2019	0.1373	0.0508
1066	A/duck/Jiangsu/k1203/2010	A/chicken/Egypt/N16732/2019	0.1393	0.0448
1067	A/environment/Xinjiang/1218-WLMQXL001-E/2016	A/chicken/Egypt/N16732/2019	0.1388	0.0425
1068	A/duck/Eastern China/L0722/2012	A/chicken/Egypt/N16732/2019	0.1413	0.0425
1069	A/duck/Shandong/Q1/2013	A/chicken/Egypt/N16732/2019	0.1372	0.0501
1070	A/duck/Eastern China/L1021/2012	A/chicken/Egypt/N16732/2019	0.1423	0.041
1071	A/chicken/Egypt/N16732/2019	A/Chicken/Changzhou/cz93/2014	0.1338	0.042
1072	A/duck/Egypt/A16793/2019	A/chicken/Fukuoka/T1/2020	0.1286	0.0388
1073	A/duck/Egypt/A16793/2019	A/chicken/Kagawa/K6T/2020	0.128	0.0418
1074	A/duck/Egypt/A16793/2019	A/chicken/Okayama/1T/2020	0.1286	0.0403
1075	A/duck/Egypt/A16793/2019	A/chicken/Okayama/2T/2020	0.1279	0.0402
1076	A/duck/Egypt/A16793/2019	A/chicken/Miyazaki/C8T/2020	0.1281	0.0396
1077	A/duck/Egypt/A16793/2019	A/chicken/Korea/H541/2020	0.1296	0.0417
1078	A/duck/Egypt/A16793/2019	A/chicken/Miyazaki/G5T/2020	0.128	0.0411
1079	A/duck/Egypt/A16793/2019	A/chicken/Kochi/4C/2020	0.1282	0.0404
1080	A/duck/Jiangsu/k1203/2010	A/duck/Egypt/A16793/2019	0.1383	0.0486
1081	A/environment/Xinjiang/1218-WLMQXL001-E/2016	A/duck/Egypt/A16793/2019	0.1378	0.0463
1082	A/duck/Egypt/A16793/2019	A/duck/Eastern China/L0722/2012	0.1402	0.0463
1083	A/duck/Egypt/A16793/2019	A/duck/Eastern China/L1021/2012	0.1413	0.0448
1084	A/duck/Egypt/A16793/2019	A/Chicken/Changzhou/cz93/2014	0.1318	0.0457
1085	A/Turkey/Egypt/Giza/2021	A/chicken/Fukuoka/T1/2020	0.1296	0.0448
1086	A/Turkey/Egypt/Giza/2021	A/chicken/Kagawa/K6T/2020	0.1291	0.0478
1087	A/Turkey/Egypt/Giza/2021	A/chicken/Okayama/1T/2020	0.1296	0.0463
1088	A/Turkey/Egypt/Giza/2021	A/chicken/Okayama/2T/2020	0.1279	0.0469
1089	A/Turkey/Egypt/Giza/2021	A/chicken/Miyazaki/C8T/2020	0.1286	0.0456
1090	A/Turkey/Egypt/Giza/2021	A/chicken/Korea/H541/2020	0.1306	0.0477
1091	A/Turkey/Egypt/Giza/2021	A/chicken/Miyazaki/G5T/2020	0.1291	0.0471
1092	A/Turkey/Egypt/Giza/2021	A/chicken/Kochi/4C/2020	0.1287	0.0463
1093	A/Turkey/Egypt/Giza/2021	A/duck/Eastern China/L1021/2012	0.1433	0.0508
1094	A/goose/Omsk/0111/2020	A/chicken/Fukuoka/T1/2020	0.1275	0.0463
1095	A/goose/Omsk/0111/2020	A/chicken/Kagawa/K6T/2020	0.127	0.0493
1096	A/goose/Omsk/0111/2020	A/chicken/Okayama/1T/2020	0.1275	0.0478
1097	A/goose/Omsk/0111/2020	A/chicken/Okayama/2T/2020	0.1264	0.0477
1098	A/goose/Omsk/0111/2020	A/chicken/Miyazaki/C8T/2020	0.1266	0.0471
1099	A/goose/Omsk/0111/2020	A/chicken/Korea/H541/2020	0.1286	0.0492
1100	A/goose/Omsk/0111/2020	A/chicken/Miyazaki/G5T/2020	0.127	0.0486
1101	A/goose/Omsk/0111/2020	A/chicken/Kochi/4C/2020	0.1267	0.0478
1102	A/goose/Omsk/0111/2020	A/duck/Eastern China/L1021/2012	0.1392	0.0508
1103	A/chicken/Fukuoka/T1/2020	A/Canada goose/Sweden/SVA210305SZ0255/KN000797/SK/2021	0.1316	0.045
1104	A/chicken/Kagawa/K6T/2020	A/Canada goose/Sweden/SVA210305SZ0255/KN000797/SK/2021	0.1311	0.048
1105	A/chicken/Okayama/1T/2020	A/Canada goose/Sweden/SVA210305SZ0255/KN000797/SK/2021	0.1316	0.0465
1106	A/chicken/Okayama/2T/2020	A/Canada goose/Sweden/SVA210305SZ0255/KN000797/SK/2021	0.1305	0.0465
1107	A/chicken/Miyazaki/C8T/2020	A/Canada goose/Sweden/SVA210305SZ0255/KN000797/SK/2021	0.1307	0.0458
1108	A/chicken/Korea/H541/2020	A/Canada goose/Sweden/SVA210305SZ0255/KN000797/SK/2021	0.1326	0.0477
1109	A/chicken/Miyazaki/G5T/2020	A/Canada goose/Sweden/SVA210305SZ0255/KN000797/SK/2021	0.1311	0.0473
1110	A/chicken/Kochi/4C/2020	A/Canada goose/Sweden/SVA210305SZ0255/KN000797/SK/2021	0.1307	0.0465
1111	A/duck/Eastern China/L1021/2012	A/Canada goose/Sweden/SVA210305SZ0255/KN000797/SK/2021	0.1418	0.0501
1112	A/chicken/Fukuoka/T1/2020	A/Canada Goose/Sweden/SVA210330SZ0426/FB001307/E-2021	0.1311	0.0448
1113	A/chicken/Kagawa/K6T/2020	A/Canada Goose/Sweden/SVA210330SZ0426/FB001307/E-2021	0.1306	0.0478
1114	A/chicken/Okayama/1T/2020	A/Canada Goose/Sweden/SVA210330SZ0426/FB001307/E-2021	0.1311	0.0463
1115	A/chicken/Okayama/2T/2020	A/Canada Goose/Sweden/SVA210330SZ0426/FB001307/E-2021	0.13	0.0462
1116	A/chicken/Miyazaki/C8T/2020	A/Canada Goose/Sweden/SVA210330SZ0426/FB001307/E-2021	0.1302	0.0456
1117	A/chicken/Korea/H541/2020	A/Canada Goose/Sweden/SVA210330SZ0426/FB001307/E-2021	0.1321	0.0477
1118	A/chicken/Miyazaki/G5T/2020	A/Canada Goose/Sweden/SVA210330SZ0426/FB001307/E-2021	0.1306	0.0471
1119	A/chicken/Kochi/4C/2020	A/Canada Goose/Sweden/SVA210330SZ0426/FB001307/E-2021	0.1302	0.0463
1120	A/duck/Eastern China/L1021/2012	A/Canada Goose/Sweden/SVA210330SZ0426/FB001307/E-2021	0.1423	0.0501
1121	A/seal/Germany-SH/AI05379/2021	A/chicken/Fukuoka/T1/2020	0.1316	0.0507
1122	A/Greylag goose/Sweden/SVA210209SZ0422/KN000346/2021	A/chicken/Fukuoka/T1/2020	0.1301	0.0455
1123	A/Greylag goose/Sweden/SVA210209SZ0422/KN000346/2021	A/chicken/Kagawa/K6T/2020	0.1296	0.0485
1124	A/Greylag goose/Sweden/SVA210209SZ0422/KN000346/2021	A/chicken/Okayama/1T/2020	0.1301	0.047
1125	A/Greylag goose/Sweden/SVA210209SZ0422/KN000346/2021	A/chicken/Okayama/2T/2020	0.129	0.0469
1126	A/Greylag goose/Sweden/SVA210209SZ0422/KN000346/2021	A/chicken/Miyazaki/C8T/2020	0.1291	0.0463
1127	A/Greylag goose/Sweden/SVA210209SZ0422/KN000346/2021	A/chicken/Korea/H541/2020	0.1311	0.0485
1128	A/Greylag goose/Sweden/SVA210209SZ0422/KN000346/2021	A/chicken/Miyazaki/G5T/2020	0.1296	0.0478
1129	A/Greylag goose/Sweden/SVA210209SZ0422/KN000346/2021	A/chicken/Kochi/4C/2020	0.1292	0.0471
1130	A/Greylag goose/Sweden/SVA210209SZ0422/KN000346/2021	A/duck/Eastern China/L1021/2012	0.1423	0.0508
1131	A/goose/China/1/2021	A/chicken/Fukuoka/T1/2020	0.1306	0.0458
1132	A/goose/China/1/2021	A/chicken/Kagawa/K6T/2020	0.1301	0.0488
1133	A/goose/China/1/2021	A/chicken/Okayama/1T/2020	0.1306	0.0473
1134	A/goose/China/1/2021	A/chicken/Okayama/2T/2020	0.1295	0.0472
1135	A/goose/China/1/2021	A/chicken/Miyazaki/C8T/2020	0.1296	0.0465
1136	A/goose/China/1/2021	A/chicken/Korea/H541/2020	0.1316	0.0485
1137	A/goose/China/1/2021	A/chicken/Miyazaki/G5T/2020	0.1301	0.0481
1138	A/goose/China/1/2021	A/chicken/Kochi/4C/2020	0.1297	0.0473
1139	A/goose/China/1/2021	A/environment/Xinjiang/1218-WLMQXL001-E/2016	0.1383	0.0508
1140	A/goose/China/1/2021	A/duck/Eastern China/L0722/2012	0.1413	0.0508
1141	A/Goose/Shandong/21369-5/2021	A/chicken/Fukuoka/T1/2020	0.1387	0.047
1142	A/Goose/Shandong/21369-5/2021	A/chicken/Kagawa/K6T/2020	0.1382	0.0501
1143	A/Goose/Shandong/21369-5/2021	A/chicken/Okayama/1T/2020	0.1387	0.0486
1144	A/Goose/Shandong/21369-5/2021	A/chicken/Okayama/2T/2020	0.1387	0.0486
1145	A/Goose/Shandong/21369-5/2021	A/chicken/Miyazaki/C8T/2020	0.1392	0.0478
1146	A/Goose/Shandong/21369-5/2021	A/chicken/Korea/H541/2020	0.1397	0.0493
1147	A/Goose/Shandong/21369-5/2021	A/chicken/Miyazaki/G5T/2020	0.1382	0.0493
1148	A/Goose/Shandong/21369-5/2021	A/chicken/Kochi/4C/2020	0.1387	0.0486
1149	A/Duck/Guangdong/21057/2021	A/chicken/Fukuoka/T1/2020	0.1291	0.0448
1150	A/Duck/Guangdong/21057/2021	A/chicken/Kagawa/K6T/2020	0.1286	0.0478
1151	A/Duck/Guangdong/21057/2021	A/chicken/Okayama/1T/2020	0.1291	0.0463
1152	A/Duck/Guangdong/21057/2021	A/chicken/Okayama/2T/2020	0.1291	0.0463
1153	A/Duck/Guangdong/21057/2021	A/chicken/Miyazaki/C8T/2020	0.1296	0.0455
1154	A/Duck/Guangdong/21057/2021	A/chicken/Korea/H541/2020	0.1301	0.047
1155	A/Duck/Guangdong/21057/2021	A/chicken/Miyazaki/G5T/2020	0.1286	0.047
1156	A/Duck/Guangdong/21057/2021	A/chicken/Kochi/4C/2020	0.1296	0.0463
1157	A/environment/Xinjiang/1218-WLMQXL001-E/2016	A/Duck/Guangdong/21057/2021	0.1387	0.0508
1158	A/Duck/Guangdong/21057/2021	A/duck/Eastern China/L0722/2012	0.1397	0.0508
1159	A/Duck/Guangdong/21057/2021	A/duck/Eastern China/L1021/2012	0.1397	0.0501
1160	A/Goose/Jiangsu/21153-2/2021	A/chicken/Fukuoka/T1/2020	0.1306	0.0463
1161	A/Goose/Jiangsu/21153-2/2021	A/chicken/Kagawa/K6T/2020	0.1311	0.0493
1162	A/Goose/Jiangsu/21153-2/2021	A/chicken/Okayama/1T/2020	0.1316	0.0478
1163	A/Goose/Jiangsu/21153-2/2021	A/chicken/Okayama/2T/2020	0.1316	0.0478
1164	A/Goose/Jiangsu/21153-2/2021	A/chicken/Miyazaki/C8T/2020	0.1321	0.047
1165	A/Goose/Jiangsu/21153-2/2021	A/chicken/Korea/H541/2020	0.1326	0.0486
1166	A/Goose/Jiangsu/21153-2/2021	A/chicken/Miyazaki/G5T/2020	0.1311	0.0486
1167	A/Goose/Jiangsu/21153-2/2021	A/chicken/Kochi/4C/2020	0.1321	0.0478
1168	A/Chicken/Sweden/SVA210217SZ0001/KN001190-IP6/2021	A/chicken/Fukuoka/T1/2020	0.1311	0.0458
1169	A/Chicken/Sweden/SVA210217SZ0001/KN001190-IP6/2021	A/chicken/Kagawa/K6T/2020	0.1306	0.0488
1170	A/Chicken/Sweden/SVA210217SZ0001/KN001190-IP6/2021	A/chicken/Okayama/1T/2020	0.1311	0.0473
1171	A/Chicken/Sweden/SVA210217SZ0001/KN001190-IP6/2021	A/chicken/Okayama/2T/2020	0.1301	0.0473
1172	A/Chicken/Sweden/SVA210217SZ0001/KN001190-IP6/2021	A/chicken/Miyazaki/C8T/2020	0.1306	0.0465
1173	A/Chicken/Sweden/SVA210217SZ0001/KN001190-IP6/2021	A/chicken/Korea/H541/2020	0.1321	0.0485
1174	A/Chicken/Sweden/SVA210217SZ0001/KN001190-IP6/2021	A/chicken/Miyazaki/G5T/2020	0.1306	0.048
1175	A/Chicken/Sweden/SVA210217SZ0001/KN001190-IP6/2021	A/chicken/Kochi/4C/2020	0.1306	0.0473
1176	A/peregrine falcon/Sweden/SVA210505SZ0374/FB001788/M-2021	A/chicken/Fukuoka/T1/2020	0.1321	0.045
1177	A/peregrine falcon/Sweden/SVA210505SZ0374/FB001788/M-2021	A/chicken/Kagawa/K6T/2020	0.1316	0.048
1178	A/peregrine falcon/Sweden/SVA210505SZ0374/FB001788/M-2021	A/chicken/Okayama/1T/2020	0.1321	0.0465
1179	A/peregrine falcon/Sweden/SVA210505SZ0374/FB001788/M-2021	A/chicken/Okayama/2T/2020	0.1313	0.0465
1180	A/peregrine falcon/Sweden/SVA210505SZ0374/FB001788/M-2021	A/chicken/Miyazaki/C8T/2020	0.1318	0.0458
1181	A/peregrine falcon/Sweden/SVA210505SZ0374/FB001788/M-2021	A/chicken/Korea/H541/2020	0.1331	0.0477
1182	A/peregrine falcon/Sweden/SVA210505SZ0374/FB001788/M-2021	A/chicken/Miyazaki/G5T/2020	0.1316	0.0473
1183	A/peregrine falcon/Sweden/SVA210505SZ0374/FB001788/M-2021	A/chicken/Kochi/4C/2020	0.1318	0.0465
1184	A/northern goshawk/Sweden/SVA210316SZ0489/KN001045/M/2021	A/chicken/Fukuoka/T1/2020	0.1306	0.0478
1185	A/northern goshawk/Sweden/SVA210316SZ0489/KN001045/M/2021	A/chicken/Kagawa/K6T/2020	0.1301	0.0508
1186	A/northern goshawk/Sweden/SVA210316SZ0489/KN001045/M/2021	A/chicken/Okayama/1T/2020	0.1306	0.0493
1187	A/northern goshawk/Sweden/SVA210316SZ0489/KN001045/M/2021	A/chicken/Okayama/2T/2020	0.1295	0.0491
1188	A/northern goshawk/Sweden/SVA210316SZ0489/KN001045/M/2021	A/chicken/Miyazaki/C8T/2020	0.1296	0.0485
1189	A/northern goshawk/Sweden/SVA210316SZ0489/KN001045/M/2021	A/chicken/Korea/H541/2020	0.1316	0.0508
1190	A/northern goshawk/Sweden/SVA210316SZ0489/KN001045/M/2021	A/chicken/Miyazaki/G5T/2020	0.1301	0.0501
1191	A/northern goshawk/Sweden/SVA210316SZ0489/KN001045/M/2021	A/chicken/Kochi/4C/2020	0.1297	0.0493
1192	A/tufted duck/Germany/AR8459-L01988/2016	A/chicken/Fukuoka/T1/2020	0.1286	0.0239
1193	A/tufted duck/Germany/AR8459-L01988/2016	A/chicken/Kagawa/K6T/2020	0.128	0.0254
1194	A/tufted duck/Germany/AR8459-L01988/2016	A/chicken/Okayama/1T/2020	0.1286	0.0239
1195	A/tufted duck/Germany/AR8459-L01988/2016	A/chicken/Okayama/2T/2020	0.1275	0.0253
1196	A/tufted duck/Germany/AR8459-L01988/2016	A/chicken/Miyazaki/C8T/2020	0.128	0.0232
1197	A/tufted duck/Germany/AR8459-L01988/2016	A/chicken/Korea/H541/2020	0.1296	0.025
1198	A/tufted duck/Germany/AR8459-L01988/2016	A/chicken/Miyazaki/G5T/2020	0.128	0.0247
1199	A/tufted duck/Germany/AR8459-L01988/2016	A/chicken/Kochi/4C/2020	0.128	0.0239
1200	A/tufted duck/Germany/AR8459-L01988/2016	A/goose/Taiwan/TNC4/2015	0.1336	0.0501
1201	A/tufted duck/Germany/AR8459-L01988/2016	A/goose/Taiwan/a015/2015	0.134	0.0508
1202	A/tufted duck/Germany/AR8459-L01988/2016	A/mandarin duck/Korea/K14-366-1/2014	0.1375	0.0431
1203	A/tufted duck/Germany/AR8459-L01988/2016	A/chicken/Saga/1-1/2015	0.1365	0.0472
1204	A/tufted duck/Germany/AR8459-L01988/2016	A/duck/Korea/H2088/2015	0.1377	0.0447
1205	A/tufted duck/Germany/AR8459-L01988/2016	A/duck/Korea/H2147/2015	0.1377	0.0439
1206	A/tufted duck/Germany/AR8459-L01988/2016	A/duck/Korea/H2392/2015	0.1367	0.0439
1207	A/tufted duck/Germany/AR8459-L01988/2016	A/chicken/Korea/H2551/2015	0.1367	0.0492
1208	A/tufted duck/Germany/AR8459-L01988/2016	A/crane/Kagoshima/KU41/2014	0.1375	0.0472
1209	A/tufted duck/Germany/AR8459-L01988/2016	A/crane/Kagoshima/KU53/2015	0.137	0.0447
1210	A/tufted duck/Germany/AR8459-L01988/2016	A/crane/Kagoshima/KU21/2014	0.1375	0.0458
1211	A/tufted duck/Germany/AR8459-L01988/2016	A/mallard duck/Kagoshima/KU70/2015	0.1385	0.048
1212	A/tufted duck/Germany/AR8459-L01988/2016	A/eurasian wigeon/Netherlands/2/2014	0.1375	0.0406
1213	A/tufted duck/Germany/AR8459-L01988/2016	A/chicken/Netherlands/emc-3/2014	0.1387	0.0445
1214	A/tufted duck/Germany/AR8459-L01988/2016	A/chicken/Netherlands/14015766/2014	0.1372	0.0405
1215	A/turkey/Germany/AR3390-L00939/2014	A/tufted duck/Germany/AR8459-L01988/2016	0.1335	0.044
1216	A/tufted duck/Germany/AR8459-L01988/2016	A/Chicken/Netherlands/14015824/2014	0.1357	0.0413
1217	A/tufted duck/Germany/AR8459-L01988/2016	A/scarlet ibis/Germany/AR44-L01279/2015	0.1375	0.0443
1218	A/turkey/Germany/AR2485-86-L00899/2014	A/tufted duck/Germany/AR8459-L01988/2016	0.135	0.0436
1219	A/tufted duck/Germany/AR8459-L01988/2016	A/duck/England/36254/14	0.1363	0.0423
1220	A/tufted duck/Germany/AR8459-L01988/2016	A/duck/England/36038/14	0.1368	0.0408
1221	A/wigeon/Sakha/1/2014	A/tufted duck/Germany/AR8459-L01988/2016	0.1357	0.0443
1222	A/tufted duck/Germany/AR8459-L01988/2016	A/environment/Kagoshima/KU-ngr-H/2014	0.1355	0.0409
1223	A/tufted duck/Germany/AR8459-L01988/2016	A/duck/Korea/H2131/2015	0.1382	0.0432
1224	A/tufted duck/Germany/AR8459-L01988/2016	A/baikal teal/Korea/Donglim3/2014	0.1353	0.0414
1225	A/tufted duck/Germany/AR8459-L01988/2016	A/mallard/Korea/W452/2014	0.1357	0.0402
1226	A/tufted duck/Germany/AR8459-L01988/2016	A/baikal teal/Korea/1441/2014	0.135	0.0413
1227	A/tufted duck/Germany/AR8459-L01988/2016	A/eurasian wigeon/Netherlands/1/2014	0.1363	0.0426
1228	A/tufted duck/Germany/AR8459-L01988/2016	A/broiler duck/Korea/H1731/2014	0.1368	0.0455
1229	A/tufted duck/Germany/AR8459-L01988/2016	A/duck/Korea/H1740/2014	0.1357	0.0447
1230	A/tufted duck/Germany/AR8459-L01988/2016	A/duck/Korea/H2441/2015	0.1387	0.044
1231	A/tufted duck/Germany/AR8459-L01988/2016	A/environment/Korea/H2833/2015	0.1382	0.0478
1232	A/tufted duck/Germany/AR8459-L01988/2016	A/Korean native chicken/Korea/H1804/2014	0.1377	0.0417
1233	A/tufted duck/Germany/AR8459-L01988/2016	A/Mallard/Republic of Georgia/2/2015	0.137	0.0423
1234	A/tufted duck/Germany/AR8459-L01988/2016	A/American wigeon/Utah/AH0007824/2015	0.1367	0.0437
1235	A/tufted duck/Germany/AR8459-L01988/2016	A/bald eagle/Idaho/15-002892-2/2015	0.1362	0.0485
1236	A/tufted duck/Germany/AR8459-L01988/2016	A/American wigeon/BC/050-31/2015	0.1377	0.0426
1237	A/tundra swan/Tottori/C6nk/2014	A/tufted duck/Germany/AR8459-L01988/2016	0.1373	0.0464
1238	A/tufted duck/Germany/AR8459-L01988/2016	A/goose/Taiwan/TNC3/2015	0.1341	0.05
1239	A/tufted duck/Germany/AR8459-L01988/2016	A/duck/Jiangsu/k1203/2010	0.136	0.0334
1240	A/tufted duck/Germany/AR8459-L01988/2016	A/environment/Xinjiang/1218-WLMQXL001-E/2016	0.136	0.0296
1241	A/tufted duck/Germany/AR8459-L01988/2016	A/duck/Eastern China/L0722/2012	0.1382	0.0296
1242	A/tufted duck/Germany/AR8459-L01988/2016	A/goose/Eastern China/L1204/2012	0.1382	0.0387
1243	A/tufted duck/Germany/AR8459-L01988/2016	A/duck/Shandong/Q1/2013	0.1341	0.0372
1244	A/tufted duck/Germany/AR8459-L01988/2016	A/chicken/Shandong/KD02699/2013	0.1377	0.0432
1245	A/tufted duck/Germany/AR8459-L01988/2016	A/duck/Eastern China/L1021/2012	0.1392	0.0281
1246	A/tufted duck/Germany/AR8459-L01988/2016	A/Chicken/Changzhou/cz93/2014	0.132	0.0376
1247	A/tufted duck/Germany/AR8459-L01988/2016	A/Canada goose/Oregon/AH0012452/2015	0.1372	0.047
1248	A/tufted duck/Germany/AR8444-L01987/2016	A/chicken/Fukuoka/T1/2020	0.128	0.0246
1249	A/tufted duck/Germany/AR8444-L01987/2016	A/chicken/Kagawa/K6T/2020	0.1275	0.0261
1250	A/tufted duck/Germany/AR8444-L01987/2016	A/chicken/Okayama/1T/2020	0.128	0.0246
1251	A/tufted duck/Germany/AR8444-L01987/2016	A/chicken/Okayama/2T/2020	0.127	0.0246
1252	A/tufted duck/Germany/AR8444-L01987/2016	A/chicken/Miyazaki/C8T/2020	0.1275	0.0239
1253	A/tufted duck/Germany/AR8444-L01987/2016	A/chicken/Korea/H541/2020	0.1291	0.025
1254	A/tufted duck/Germany/AR8444-L01987/2016	A/chicken/Miyazaki/G5T/2020	0.1275	0.0254
1255	A/tufted duck/Germany/AR8444-L01987/2016	A/chicken/Kochi/4C/2020	0.1275	0.0247
1256	A/tufted duck/Germany/AR8444-L01987/2016	A/goose/Taiwan/TNC4/2015	0.1331	0.0501
1257	A/tufted duck/Germany/AR8444-L01987/2016	A/goose/Taiwan/a015/2015	0.1335	0.0508
1258	A/tufted duck/Germany/AR8444-L01987/2016	A/mandarin duck/Korea/K14-366-1/2014	0.137	0.0431
1259	A/tufted duck/Germany/AR8444-L01987/2016	A/chicken/Saga/1-1/2015	0.136	0.0445
1260	A/tufted duck/Germany/AR8444-L01987/2016	A/duck/Korea/H2088/2015	0.1372	0.0447
1261	A/tufted duck/Germany/AR8444-L01987/2016	A/duck/Korea/H2147/2015	0.1372	0.0439
1262	A/tufted duck/Germany/AR8444-L01987/2016	A/duck/Korea/H2392/2015	0.1362	0.0439
1263	A/tufted duck/Germany/AR8444-L01987/2016	A/chicken/Korea/H2551/2015	0.1362	0.0492
1264	A/tufted duck/Germany/AR8444-L01987/2016	A/crane/Kagoshima/KU41/2014	0.137	0.0458
1265	A/tufted duck/Germany/AR8444-L01987/2016	A/crane/Kagoshima/KU53/2015	0.1365	0.044
1266	A/tufted duck/Germany/AR8444-L01987/2016	A/crane/Kagoshima/KU21/2014	0.137	0.0438
1267	A/tufted duck/Germany/AR8444-L01987/2016	A/mallard duck/Kagoshima/KU70/2015	0.138	0.0467
1268	A/tufted duck/Germany/AR8444-L01987/2016	A/eurasian wigeon/Netherlands/2/2014	0.137	0.0406
1269	A/tufted duck/Germany/AR8444-L01987/2016	A/chicken/Netherlands/emc-3/2014	0.1382	0.0424
1270	A/tufted duck/Germany/AR8444-L01987/2016	A/chicken/Netherlands/14015766/2014	0.1367	0.0413
1271	A/turkey/Germany/AR3390-L00939/2014	A/tufted duck/Germany/AR8444-L01987/2016	0.133	0.0426
1272	A/tufted duck/Germany/AR8444-L01987/2016	A/Chicken/Netherlands/14015824/2014	0.1351	0.042
1273	A/tufted duck/Germany/AR8444-L01987/2016	A/scarlet ibis/Germany/AR44-L01279/2015	0.137	0.0415
1274	A/turkey/Germany/AR2485-86-L00899/2014	A/tufted duck/Germany/AR8444-L01987/2016	0.1345	0.0408
1275	A/tufted duck/Germany/AR8444-L01987/2016	A/duck/England/36254/14	0.1358	0.0423
1276	A/tufted duck/Germany/AR8444-L01987/2016	A/duck/England/36038/14	0.1363	0.0408
1277	A/wigeon/Sakha/1/2014	A/tufted duck/Germany/AR8444-L01987/2016	0.1352	0.043
1278	A/tufted duck/Germany/AR8444-L01987/2016	A/environment/Kagoshima/KU-ngr-H/2014	0.135	0.0409
1279	A/tufted duck/Germany/AR8444-L01987/2016	A/duck/Korea/H2131/2015	0.1377	0.0432
1280	A/tufted duck/Germany/AR8444-L01987/2016	A/baikal teal/Korea/Donglim3/2014	0.1348	0.0407
1281	A/tufted duck/Germany/AR8444-L01987/2016	A/mallard/Korea/W452/2014	0.1352	0.0402
1282	A/tufted duck/Germany/AR8444-L01987/2016	A/baikal teal/Korea/1441/2014	0.1345	0.0399
1283	A/tufted duck/Germany/AR8444-L01987/2016	A/eurasian wigeon/Netherlands/1/2014	0.1358	0.0412
1284	A/tufted duck/Germany/AR8444-L01987/2016	A/broiler duck/Korea/H1731/2014	0.1363	0.0455
1285	A/tufted duck/Germany/AR8444-L01987/2016	A/duck/Korea/H1740/2014	0.1352	0.0447
1286	A/tufted duck/Germany/AR8444-L01987/2016	A/duck/Korea/H2441/2015	0.1382	0.044
1287	A/tufted duck/Germany/AR8444-L01987/2016	A/environment/Korea/H2833/2015	0.1377	0.0478
1288	A/tufted duck/Germany/AR8444-L01987/2016	A/Korean native chicken/Korea/H1804/2014	0.1372	0.0417
1289	A/tufted duck/Germany/AR8444-L01987/2016	A/Mallard/Republic of Georgia/2/2015	0.1364	0.0423
1290	A/tufted duck/Germany/AR8444-L01987/2016	A/American wigeon/Utah/AH0007824/2015	0.1362	0.0437
1291	A/tufted duck/Germany/AR8444-L01987/2016	A/bald eagle/Idaho/15-002892-2/2015	0.1357	0.0472
1292	A/tufted duck/Germany/AR8444-L01987/2016	A/American wigeon/BC/050-31/2015	0.1372	0.0426
1293	A/tundra swan/Tottori/C6nk/2014	A/tufted duck/Germany/AR8444-L01987/2016	0.1368	0.0465
1294	A/tufted duck/Germany/AR8444-L01987/2016	A/goose/Taiwan/TNC3/2015	0.1336	0.05
1295	A/tufted duck/Germany/AR8444-L01987/2016	A/duck/Jiangsu/k1203/2010	0.1355	0.0334
1296	A/tufted duck/Germany/AR8444-L01987/2016	A/environment/Xinjiang/1218-WLMQXL001-E/2016	0.1355	0.0296
1297	A/tufted duck/Germany/AR8444-L01987/2016	A/duck/Eastern China/L0722/2012	0.1377	0.0296
1298	A/tufted duck/Germany/AR8444-L01987/2016	A/goose/Eastern China/L1204/2012	0.1377	0.0387
1299	A/tufted duck/Germany/AR8444-L01987/2016	A/duck/Shandong/Q1/2013	0.1336	0.0372
1300	A/tufted duck/Germany/AR8444-L01987/2016	A/chicken/Shandong/KD02699/2013	0.1372	0.0432
1301	A/tufted duck/Germany/AR8444-L01987/2016	A/duck/Eastern China/L1021/2012	0.1387	0.0281
1302	A/tufted duck/Germany/AR8444-L01987/2016	A/Chicken/Changzhou/cz93/2014	0.1315	0.0349
1303	A/tufted duck/Germany/AR8444-L01987/2016	A/Canada goose/Oregon/AH0012452/2015	0.1367	0.047
1304	A/tufted duck/Switzerland/V237-L02003/2016	A/chicken/Fukuoka/T1/2020	0.1286	0.024
1305	A/tufted duck/Switzerland/V237-L02003/2016	A/chicken/Kagawa/K6T/2020	0.128	0.0255
1306	A/tufted duck/Switzerland/V237-L02003/2016	A/chicken/Okayama/1T/2020	0.1286	0.024
1307	A/tufted duck/Switzerland/V237-L02003/2016	A/chicken/Okayama/2T/2020	0.1275	0.024
1308	A/tufted duck/Switzerland/V237-L02003/2016	A/chicken/Miyazaki/C8T/2020	0.128	0.0233
1309	A/tufted duck/Switzerland/V237-L02003/2016	A/chicken/Korea/H541/2020	0.1296	0.025
1310	A/tufted duck/Switzerland/V237-L02003/2016	A/chicken/Miyazaki/G5T/2020	0.128	0.0248
1311	A/tufted duck/Switzerland/V237-L02003/2016	A/chicken/Kochi/4C/2020	0.128	0.024
1312	A/tufted duck/Switzerland/V237-L02003/2016	A/goose/Taiwan/TNC4/2015	0.1336	0.0501
1313	A/tufted duck/Switzerland/V237-L02003/2016	A/goose/Taiwan/a015/2015	0.134	0.0508
1314	A/tufted duck/Switzerland/V237-L02003/2016	A/mandarin duck/Korea/K14-366-1/2014	0.1375	0.0431
1315	A/tufted duck/Switzerland/V237-L02003/2016	A/chicken/Saga/1-1/2015	0.1365	0.0427
1316	A/tufted duck/Switzerland/V237-L02003/2016	A/duck/Korea/H2088/2015	0.1377	0.0447
1317	A/tufted duck/Switzerland/V237-L02003/2016	A/duck/Korea/H2147/2015	0.1377	0.0439
1318	A/tufted duck/Switzerland/V237-L02003/2016	A/duck/Korea/H2392/2015	0.1367	0.0439
1319	A/tufted duck/Switzerland/V237-L02003/2016	A/chicken/Korea/H2551/2015	0.1367	0.0492
1320	A/tufted duck/Switzerland/V237-L02003/2016	A/crane/Kagoshima/KU41/2014	0.1375	0.0453
1321	A/tufted duck/Switzerland/V237-L02003/2016	A/crane/Kagoshima/KU53/2015	0.137	0.0434
1322	A/tufted duck/Switzerland/V237-L02003/2016	A/crane/Kagoshima/KU21/2014	0.1375	0.0427
1323	A/tufted duck/Switzerland/V237-L02003/2016	A/mallard duck/Kagoshima/KU70/2015	0.1385	0.0462
1324	A/tufted duck/Switzerland/V237-L02003/2016	A/eurasian wigeon/Netherlands/2/2014	0.1375	0.0406
1325	A/tufted duck/Switzerland/V237-L02003/2016	A/chicken/Netherlands/emc-3/2014	0.1387	0.0412
1326	A/tufted duck/Switzerland/V237-L02003/2016	A/chicken/Netherlands/14015766/2014	0.1372	0.0407
1327	A/turkey/Germany/AR3390-L00939/2014	A/tufted duck/Switzerland/V237-L02003/2016	0.1335	0.0421
1328	A/tufted duck/Switzerland/V237-L02003/2016	A/Chicken/Netherlands/14015824/2014	0.1357	0.0415
1329	A/tufted duck/Switzerland/V237-L02003/2016	A/scarlet ibis/Germany/AR44-L01279/2015	0.1375	0.0397
1330	A/turkey/Germany/AR2485-86-L00899/2014	A/tufted duck/Switzerland/V237-L02003/2016	0.135	0.039
1331	A/tufted duck/Switzerland/V237-L02003/2016	A/duck/England/36254/14	0.1363	0.0423
1332	A/tufted duck/Switzerland/V237-L02003/2016	A/duck/England/36038/14	0.1368	0.0408
1333	A/wigeon/Sakha/1/2014	A/tufted duck/Switzerland/V237-L02003/2016	0.1357	0.0412
1334	A/tufted duck/Switzerland/V237-L02003/2016	A/environment/Kagoshima/KU-ngr-H/2014	0.1355	0.0409
1335	A/tufted duck/Switzerland/V237-L02003/2016	A/duck/Korea/H2131/2015	0.1382	0.0432
1336	A/tufted duck/Switzerland/V237-L02003/2016	A/baikal teal/Korea/Donglim3/2014	0.1353	0.0387
1337	A/tufted duck/Switzerland/V237-L02003/2016	A/mallard/Korea/W452/2014	0.1357	0.0402
1338	A/tufted duck/Switzerland/V237-L02003/2016	A/baikal teal/Korea/1441/2014	0.135	0.0394
1339	A/tufted duck/Switzerland/V237-L02003/2016	A/eurasian wigeon/Netherlands/1/2014	0.1363	0.0407
1340	A/tufted duck/Switzerland/V237-L02003/2016	A/broiler duck/Korea/H1731/2014	0.1368	0.0455
1341	A/tufted duck/Switzerland/V237-L02003/2016	A/duck/Korea/H1740/2014	0.1357	0.0447
1342	A/tufted duck/Switzerland/V237-L02003/2016	A/duck/Korea/H2441/2015	0.1387	0.044
1343	A/tufted duck/Switzerland/V237-L02003/2016	A/environment/Korea/H2833/2015	0.1382	0.0478
1344	A/tufted duck/Switzerland/V237-L02003/2016	A/Korean native chicken/Korea/H1804/2014	0.1377	0.0417
1345	A/tufted duck/Switzerland/V237-L02003/2016	A/Mallard/Republic of Georgia/2/2015	0.137	0.0423
1346	A/tufted duck/Switzerland/V237-L02003/2016	A/American wigeon/Utah/AH0007824/2015	0.1367	0.0437
1347	A/tufted duck/Switzerland/V237-L02003/2016	A/bald eagle/Idaho/15-002892-2/2015	0.1362	0.0467
1348	A/tufted duck/Switzerland/V237-L02003/2016	A/American wigeon/BC/050-31/2015	0.1377	0.0426
1349	A/tundra swan/Tottori/C6nk/2014	A/tufted duck/Switzerland/V237-L02003/2016	0.1373	0.043
1350	A/tufted duck/Switzerland/V237-L02003/2016	A/goose/Taiwan/TNC3/2015	0.1341	0.05
1351	A/tufted duck/Switzerland/V237-L02003/2016	A/crane/Kagoshima/KU1/2014	0.135	0.0499
1352	A/tufted duck/Switzerland/V237-L02003/2016	A/duck/Jiangsu/k1203/2010	0.136	0.0334
1353	A/tufted duck/Switzerland/V237-L02003/2016	A/environment/Xinjiang/1218-WLMQXL001-E/2016	0.136	0.0296
1354	A/tufted duck/Switzerland/V237-L02003/2016	A/duck/Eastern China/L0722/2012	0.1382	0.0296
1355	A/tufted duck/Switzerland/V237-L02003/2016	A/goose/Eastern China/L1204/2012	0.1382	0.0387
1356	A/tufted duck/Switzerland/V237-L02003/2016	A/duck/Shandong/Q1/2013	0.1341	0.0372
1357	A/tufted duck/Switzerland/V237-L02003/2016	A/chicken/Shandong/KD02699/2013	0.1377	0.0432
1358	A/tufted duck/Switzerland/V237-L02003/2016	A/duck/Eastern China/L1021/2012	0.1392	0.0281
1359	A/tufted duck/Switzerland/V237-L02003/2016	A/Chicken/Changzhou/cz93/2014	0.132	0.033
1360	A/tufted duck/Switzerland/V237-L02003/2016	A/Canada goose/Oregon/AH0012452/2015	0.1372	0.047
1361	A/tufted duck/Denmark/17740-1p1/2016	A/chicken/Fukuoka/T1/2020	0.1286	0.0242
1362	A/tufted duck/Denmark/17740-1p1/2016	A/chicken/Kagawa/K6T/2020	0.128	0.0257
1363	A/tufted duck/Denmark/17740-1p1/2016	A/chicken/Okayama/1T/2020	0.1286	0.0242
1364	A/tufted duck/Denmark/17740-1p1/2016	A/chicken/Okayama/2T/2020	0.128	0.0242
1365	A/tufted duck/Denmark/17740-1p1/2016	A/chicken/Miyazaki/C8T/2020	0.1285	0.0234
1366	A/tufted duck/Denmark/17740-1p1/2016	A/chicken/Korea/H541/2020	0.1296	0.025
1367	A/tufted duck/Denmark/17740-1p1/2016	A/chicken/Miyazaki/G5T/2020	0.128	0.025
1368	A/tufted duck/Denmark/17740-1p1/2016	A/chicken/Kochi/4C/2020	0.1285	0.0242
1369	A/tufted duck/Denmark/17740-1p1/2016	A/goose/Taiwan/TNC4/2015	0.1331	0.0501
1370	A/tufted duck/Denmark/17740-1p1/2016	A/goose/Taiwan/a015/2015	0.1335	0.0508
1371	A/tufted duck/Denmark/17740-1p1/2016	A/mandarin duck/Korea/K14-366-1/2014	0.1371	0.0431
1372	A/tufted duck/Denmark/17740-1p1/2016	A/chicken/Saga/1-1/2015	0.1366	0.0431
1373	A/tufted duck/Denmark/17740-1p1/2016	A/duck/Korea/H2088/2015	0.1372	0.0447
1374	A/tufted duck/Denmark/17740-1p1/2016	A/duck/Korea/H2147/2015	0.1372	0.0439
1375	A/tufted duck/Denmark/17740-1p1/2016	A/duck/Korea/H2392/2015	0.1362	0.0439
1376	A/tufted duck/Denmark/17740-1p1/2016	A/chicken/Korea/H2551/2015	0.1362	0.0492
1377	A/tufted duck/Denmark/17740-1p1/2016	A/crane/Kagoshima/KU41/2014	0.1371	0.0446
1378	A/tufted duck/Denmark/17740-1p1/2016	A/crane/Kagoshima/KU53/2015	0.1366	0.0439
1379	A/tufted duck/Denmark/17740-1p1/2016	A/crane/Kagoshima/KU21/2014	0.1371	0.0431
1380	A/tufted duck/Denmark/17740-1p1/2016	A/mallard duck/Kagoshima/KU70/2015	0.1381	0.0462
1381	A/tufted duck/Denmark/17740-1p1/2016	A/eurasian wigeon/Netherlands/2/2014	0.137	0.0408
1382	A/tufted duck/Denmark/17740-1p1/2016	A/chicken/Netherlands/emc-3/2014	0.1382	0.0408
1383	A/tufted duck/Denmark/17740-1p1/2016	A/chicken/Netherlands/14015766/2014	0.1367	0.0408
1384	A/turkey/Germany/AR3390-L00939/2014	A/tufted duck/Denmark/17740-1p1/2016	0.1335	0.0424
1385	A/tufted duck/Denmark/17740-1p1/2016	A/Chicken/Netherlands/14015824/2014	0.1356	0.0416
1386	A/tufted duck/Denmark/17740-1p1/2016	A/scarlet ibis/Germany/AR44-L01279/2015	0.1376	0.0401
1387	A/turkey/Germany/AR2485-86-L00899/2014	A/tufted duck/Denmark/17740-1p1/2016	0.1351	0.0393
1388	A/tufted duck/Denmark/17740-1p1/2016	A/duck/England/36254/14	0.1361	0.0424
1389	A/tufted duck/Denmark/17740-1p1/2016	A/duck/England/36038/14	0.1366	0.0408
1390	A/wigeon/Sakha/1/2014	A/tufted duck/Denmark/17740-1p1/2016	0.1352	0.0408
1391	A/tufted duck/Denmark/17740-1p1/2016	A/environment/Kagoshima/KU-ngr-H/2014	0.1351	0.0409
1392	A/tufted duck/Denmark/17740-1p1/2016	A/duck/Korea/H2131/2015	0.1377	0.0432
1393	A/tufted duck/Denmark/17740-1p1/2016	A/baikal teal/Korea/Donglim3/2014	0.1351	0.0387
1394	A/tufted duck/Denmark/17740-1p1/2016	A/mallard/Korea/W452/2014	0.1352	0.0402
1395	A/tufted duck/Denmark/17740-1p1/2016	A/baikal teal/Korea/1441/2014	0.1351	0.0394
1396	A/tufted duck/Denmark/17740-1p1/2016	A/eurasian wigeon/Netherlands/1/2014	0.1358	0.0408
1397	A/tufted duck/Denmark/17740-1p1/2016	A/broiler duck/Korea/H1731/2014	0.1366	0.0455
1398	A/tufted duck/Denmark/17740-1p1/2016	A/duck/Korea/H1740/2014	0.1352	0.0447
1399	A/tufted duck/Denmark/17740-1p1/2016	A/duck/Korea/H2441/2015	0.1382	0.044
1400	A/tufted duck/Denmark/17740-1p1/2016	A/environment/Korea/H2833/2015	0.1377	0.0478
1401	A/tufted duck/Denmark/17740-1p1/2016	A/Korean native chicken/Korea/H1804/2014	0.1372	0.0417
1402	A/tufted duck/Denmark/17740-1p1/2016	A/Mallard/Republic of Georgia/2/2015	0.1364	0.0423
1403	A/tufted duck/Denmark/17740-1p1/2016	A/American wigeon/Utah/AH0007824/2015	0.1362	0.0439
1404	A/tufted duck/Denmark/17740-1p1/2016	A/bald eagle/Idaho/15-002892-2/2015	0.1357	0.0461
1405	A/tufted duck/Denmark/17740-1p1/2016	A/American wigeon/BC/050-31/2015	0.1372	0.0426
1406	A/tundra swan/Tottori/C6nk/2014	A/tufted duck/Denmark/17740-1p1/2016	0.1371	0.0431
1407	A/tufted duck/Denmark/17740-1p1/2016	A/goose/Taiwan/TNC3/2015	0.1336	0.05
1408	A/tufted duck/Denmark/17740-1p1/2016	A/crane/Kagoshima/KU1/2014	0.1345	0.0499
1409	A/tufted duck/Denmark/17740-1p1/2016	A/duck/Jiangsu/k1203/2010	0.1361	0.0334
1410	A/tufted duck/Denmark/17740-1p1/2016	A/environment/Xinjiang/1218-WLMQXL001-E/2016	0.1361	0.0296
1411	A/tufted duck/Denmark/17740-1p1/2016	A/duck/Eastern China/L0722/2012	0.1377	0.0296
1412	A/tufted duck/Denmark/17740-1p1/2016	A/goose/Eastern China/L1204/2012	0.1377	0.0387
1413	A/tufted duck/Denmark/17740-1p1/2016	A/duck/Shandong/Q1/2013	0.1336	0.0372
1414	A/tufted duck/Denmark/17740-1p1/2016	A/chicken/Shandong/KD02699/2013	0.1372	0.0432
1415	A/tufted duck/Denmark/17740-1p1/2016	A/duck/Eastern China/L1021/2012	0.1387	0.0281
1416	A/tufted duck/Denmark/17740-1p1/2016	A/Chicken/Changzhou/cz93/2014	0.132	0.0333
1417	A/tufted duck/Denmark/17740-1p1/2016	A/Canada goose/Oregon/AH0012452/2015	0.1367	0.047
1418	A/goose/Denmark/1365-1p1c/2017	A/chicken/Fukuoka/T1/2020	0.1296	0.028
1419	A/goose/Denmark/1365-1p1c/2017	A/chicken/Kagawa/K6T/2020	0.1291	0.0295
1420	A/goose/Denmark/1365-1p1c/2017	A/chicken/Okayama/1T/2020	0.1296	0.028
1421	A/goose/Denmark/1365-1p1c/2017	A/chicken/Okayama/2T/2020	0.129	0.028
1422	A/goose/Denmark/1365-1p1c/2017	A/chicken/Miyazaki/C8T/2020	0.1295	0.0272
1423	A/goose/Denmark/1365-1p1c/2017	A/chicken/Korea/H541/2020	0.1306	0.0288
1424	A/goose/Denmark/1365-1p1c/2017	A/chicken/Miyazaki/G5T/2020	0.1291	0.0287
1425	A/goose/Denmark/1365-1p1c/2017	A/chicken/Kochi/4C/2020	0.1295	0.0295
1426	A/mandarin duck/Korea/K14-366-1/2014	A/goose/Denmark/1365-1p1c/2017	0.1366	0.0454
1427	A/goose/Denmark/1365-1p1c/2017	A/chicken/Saga/1-1/2015	0.1361	0.0454
1428	A/goose/Denmark/1365-1p1c/2017	A/duck/Korea/H2088/2015	0.1367	0.0469
1429	A/goose/Denmark/1365-1p1c/2017	A/duck/Korea/H2147/2015	0.1367	0.0462
1430	A/goose/Denmark/1365-1p1c/2017	A/duck/Korea/H2392/2015	0.1357	0.0462
1431	A/goose/Denmark/1365-1p1c/2017	A/crane/Kagoshima/KU41/2014	0.1366	0.0469
1432	A/goose/Denmark/1365-1p1c/2017	A/crane/Kagoshima/KU53/2015	0.1371	0.0461
1433	A/goose/Denmark/1365-1p1c/2017	A/crane/Kagoshima/KU21/2014	0.1366	0.0454
1434	A/mallard duck/Kagoshima/KU70/2015	A/goose/Denmark/1365-1p1c/2017	0.1376	0.0484
1435	A/goose/Denmark/1365-1p1c/2017	A/eurasian wigeon/Netherlands/2/2014	0.1365	0.0431
1436	A/goose/Denmark/1365-1p1c/2017	A/chicken/Netherlands/emc-3/2014	0.1367	0.0431
1437	A/goose/Denmark/1365-1p1c/2017	A/chicken/Netherlands/14015766/2014	0.1352	0.0431
1438	A/turkey/Germany/AR3390-L00939/2014	A/goose/Denmark/1365-1p1c/2017	0.133	0.0446
1439	A/goose/Denmark/1365-1p1c/2017	A/Chicken/Netherlands/14015824/2014	0.1351	0.0439
1440	A/scarlet ibis/Germany/AR44-L01279/2015	A/goose/Denmark/1365-1p1c/2017	0.1371	0.0424
1441	A/turkey/Germany/AR2485-86-L00899/2014	A/goose/Denmark/1365-1p1c/2017	0.1345	0.0416
1442	A/goose/Denmark/1365-1p1c/2017	A/duck/England/36254/14	0.1356	0.0446
1443	A/goose/Denmark/1365-1p1c/2017	A/duck/England/36038/14	0.1361	0.0431
1444	A/wigeon/Sakha/1/2014	A/goose/Denmark/1365-1p1c/2017	0.1347	0.0431
1445	A/goose/Denmark/1365-1p1c/2017	A/environment/Kagoshima/KU-ngr-H/2014	0.1345	0.0432
1446	A/goose/Denmark/1365-1p1c/2017	A/duck/Korea/H2131/2015	0.1372	0.0455
1447	A/goose/Denmark/1365-1p1c/2017	A/baikal teal/Korea/Donglim3/2014	0.1345	0.041
1448	A/mallard/Korea/W452/2014	A/goose/Denmark/1365-1p1c/2017	0.1347	0.0425
1449	A/goose/Denmark/1365-1p1c/2017	A/baikal teal/Korea/1441/2014	0.1345	0.0417
1450	A/goose/Denmark/1365-1p1c/2017	A/eurasian wigeon/Netherlands/1/2014	0.1353	0.0431
1451	A/goose/Denmark/1365-1p1c/2017	A/broiler duck/Korea/H1731/2014	0.1361	0.0477
1452	A/goose/Denmark/1365-1p1c/2017	A/duck/Korea/H1740/2014	0.1347	0.047
1453	A/goose/Denmark/1365-1p1c/2017	A/duck/Korea/H2441/2015	0.1377	0.0462
1454	A/goose/Denmark/1365-1p1c/2017	A/environment/Korea/H2833/2015	0.1372	0.05
1455	A/Korean native chicken/Korea/H1804/2014	A/goose/Denmark/1365-1p1c/2017	0.1367	0.044
1456	A/Mallard/Republic of Georgia/2/2015	A/goose/Denmark/1365-1p1c/2017	0.1359	0.0446
1457	A/goose/Denmark/1365-1p1c/2017	A/American wigeon/Utah/AH0007824/2015	0.1357	0.0461
1458	A/goose/Denmark/1365-1p1c/2017	A/bald eagle/Idaho/15-002892-2/2015	0.1352	0.0484
1459	A/goose/Denmark/1365-1p1c/2017	A/American wigeon/BC/050-31/2015	0.1367	0.0448
1460	A/tundra swan/Tottori/C6nk/2014	A/goose/Denmark/1365-1p1c/2017	0.1366	0.0454
1461	A/goose/Denmark/1365-1p1c/2017	A/duck/Jiangsu/k1203/2010	0.1356	0.0357
1462	A/goose/Denmark/1365-1p1c/2017	A/environment/Xinjiang/1218-WLMQXL001-E/2016	0.1356	0.0319
1463	A/goose/Denmark/1365-1p1c/2017	A/duck/Eastern China/L0722/2012	0.1372	0.0319
1464	A/goose/Eastern China/L1204/2012	A/goose/Denmark/1365-1p1c/2017	0.1372	0.041
1465	A/goose/Denmark/1365-1p1c/2017	A/duck/Shandong/Q1/2013	0.1331	0.0395
1466	A/goose/Denmark/1365-1p1c/2017	A/chicken/Shandong/KD02699/2013	0.1367	0.047
1467	A/goose/Denmark/1365-1p1c/2017	A/duck/Eastern China/L1021/2012	0.1382	0.0303
1468	A/goose/Denmark/1365-1p1c/2017	A/Chicken/Changzhou/cz93/2014	0.1335	0.0371
1469	A/goose/Denmark/1365-1p1c/2017	A/Canada goose/Oregon/AH0012452/2015	0.1362	0.0493
1470	A/wild duck/Poland/57/2017	A/chicken/Fukuoka/T1/2020	0.1306	0.0242
1471	A/wild duck/Poland/57/2017	A/chicken/Kagawa/K6T/2020	0.1301	0.0258
1472	A/wild duck/Poland/57/2017	A/chicken/Okayama/1T/2020	0.1306	0.0242
1473	A/wild duck/Poland/57/2017	A/chicken/Okayama/2T/2020	0.1306	0.0242
1474	A/wild duck/Poland/57/2017	A/chicken/Miyazaki/C8T/2020	0.1311	0.0235
1475	A/wild duck/Poland/57/2017	A/chicken/Korea/H541/2020	0.1316	0.025
1476	A/wild duck/Poland/57/2017	A/chicken/Miyazaki/G5T/2020	0.1301	0.025
1477	A/wild duck/Poland/57/2017	A/chicken/Kochi/4C/2020	0.1311	0.0242
1478	A/wild duck/Poland/57/2017	A/goose/Taiwan/TNC4/2015	0.1347	0.0501
1479	A/wild duck/Poland/57/2017	A/goose/Taiwan/a015/2015	0.1347	0.0508
1480	A/wild duck/Poland/57/2017	A/mandarin duck/Korea/K14-366-1/2014	0.1387	0.0432
1481	A/wild duck/Poland/57/2017	A/chicken/Saga/1-1/2015	0.1382	0.0432
1482	A/wild duck/Poland/57/2017	A/duck/Korea/H2088/2015	0.1387	0.0439
1483	A/wild duck/Poland/57/2017	A/duck/Korea/H2147/2015	0.1387	0.0432
1484	A/wild duck/Poland/57/2017	A/duck/Korea/H2392/2015	0.1377	0.0432
1485	A/wild duck/Poland/57/2017	A/chicken/Korea/H2551/2015	0.1377	0.0485
1486	A/wild duck/Poland/57/2017	A/crane/Kagoshima/KU41/2014	0.1392	0.0447
1487	A/wild duck/Poland/57/2017	A/crane/Kagoshima/KU53/2015	0.1387	0.0439
1488	A/wild duck/Poland/57/2017	A/crane/Kagoshima/KU21/2014	0.1392	0.0432
1489	A/wild duck/Poland/57/2017	A/mallard duck/Kagoshima/KU70/2015	0.1402	0.0455
1490	A/wild duck/Poland/57/2017	A/eurasian wigeon/Netherlands/2/2014	0.1386	0.0409
1491	A/wild duck/Poland/57/2017	A/chicken/Netherlands/emc-3/2014	0.1398	0.0409
1492	A/wild duck/Poland/57/2017	A/chicken/Netherlands/14015766/2014	0.1382	0.0409
1493	A/wild duck/Poland/57/2017	A/turkey/Germany/AR3390-L00939/2014	0.1352	0.0424
1494	A/wild duck/Poland/57/2017	A/Chicken/Netherlands/14015824/2014	0.1372	0.0417
1495	A/wild duck/Poland/57/2017	A/scarlet ibis/Germany/AR44-L01279/2015	0.1392	0.0402
1496	A/wild duck/Poland/57/2017	A/turkey/Germany/AR2485-86-L00899/2014	0.1367	0.0394
1497	A/wild duck/Poland/57/2017	A/duck/England/36254/14	0.1377	0.0424
1498	A/wild duck/Poland/57/2017	A/duck/England/36038/14	0.1382	0.0409
1499	A/wild duck/Poland/57/2017	A/wigeon/Sakha/1/2014	0.1367	0.0409
1500	A/wild duck/Poland/57/2017	A/environment/Kagoshima/KU-ngr-H/2014	0.1372	0.0409
1501	A/wild duck/Poland/57/2017	A/duck/Korea/H2131/2015	0.1392	0.0432
1502	A/wild duck/Poland/57/2017	A/baikal teal/Korea/Donglim3/2014	0.1367	0.0387
1503	A/wild duck/Poland/57/2017	A/mallard/Korea/W452/2014	0.1367	0.0402
1504	A/wild duck/Poland/57/2017	A/baikal teal/Korea/1441/2014	0.1367	0.0394
1505	A/wild duck/Poland/57/2017	A/eurasian wigeon/Netherlands/1/2014	0.1373	0.0409
1506	A/wild duck/Poland/57/2017	A/broiler duck/Korea/H1731/2014	0.1382	0.0455
1507	A/wild duck/Poland/57/2017	A/duck/Korea/H1740/2014	0.1367	0.0447
1508	A/wild duck/Poland/57/2017	A/duck/Korea/H2441/2015	0.1397	0.044
1509	A/wild duck/Poland/57/2017	A/environment/Korea/H2833/2015	0.1392	0.0478
1510	A/wild duck/Poland/57/2017	A/Korean native chicken/Korea/H1804/2014	0.1387	0.0417
1511	A/wild duck/Poland/57/2017	A/Mallard/Republic of Georgia/2/2015	0.138	0.0423
1512	A/wild duck/Poland/57/2017	A/American wigeon/Utah/AH0007824/2015	0.1377	0.0439
1513	A/wild duck/Poland/57/2017	A/bald eagle/Idaho/15-002892-2/2015	0.1372	0.0462
1514	A/wild duck/Poland/57/2017	A/American wigeon/BC/050-31/2015	0.1387	0.0426
1515	A/wild duck/Poland/57/2017	A/tundra swan/Tottori/C6nk/2014	0.1387	0.0432
1516	A/wild duck/Poland/57/2017	A/goose/Taiwan/TNC3/2015	0.1352	0.05
1517	A/wild duck/Poland/57/2017	A/crane/Kagoshima/KU1/2014	0.1367	0.05
1518	A/wild duck/Poland/57/2017	A/duck/Jiangsu/k1203/2010	0.1382	0.0334
1519	A/wild duck/Poland/57/2017	A/environment/Xinjiang/1218-WLMQXL001-E/2016	0.1382	0.0296
1520	A/wild duck/Poland/57/2017	A/duck/Eastern China/L0722/2012	0.1392	0.0296
1521	A/wild duck/Poland/57/2017	A/goose/Eastern China/L1204/2012	0.1392	0.0387
1522	A/wild duck/Poland/57/2017	A/duck/Shandong/Q1/2013	0.1352	0.0372
1523	A/wild duck/Poland/57/2017	A/chicken/Shandong/KD02699/2013	0.1387	0.0432
1524	A/wild duck/Poland/57/2017	A/duck/Eastern China/L1021/2012	0.1402	0.0281
1525	A/wild duck/Poland/57/2017	A/Chicken/Changzhou/cz93/2014	0.1352	0.0333
1526	A/wild duck/Poland/57/2017	A/Canada goose/Oregon/AH0012452/2015	0.1382	0.047
1527	A/Common tern/Hungary/8187/2017	A/chicken/Fukuoka/T1/2020	0.1286	0.0247
1528	A/Common tern/Hungary/8187/2017	A/chicken/Kagawa/K6T/2020	0.128	0.0262
1529	A/Common tern/Hungary/8187/2017	A/chicken/Okayama/1T/2020	0.1286	0.0247
1530	A/Common tern/Hungary/8187/2017	A/chicken/Okayama/2T/2020	0.1279	0.0246
1531	A/Common tern/Hungary/8187/2017	A/chicken/Miyazaki/C8T/2020	0.1284	0.0239
1532	A/Common tern/Hungary/8187/2017	A/chicken/Korea/H541/2020	0.1296	0.0258
1533	A/Common tern/Hungary/8187/2017	A/chicken/Miyazaki/G5T/2020	0.128	0.0254
1534	A/Common tern/Hungary/8187/2017	A/chicken/Kochi/4C/2020	0.1284	0.0247
1535	A/goose/Taiwan/TNC4/2015	A/Common tern/Hungary/8187/2017	0.1336	0.0508
1536	A/mandarin duck/Korea/K14-366-1/2014	A/Common tern/Hungary/8187/2017	0.1375	0.0438
1537	A/Common tern/Hungary/8187/2017	A/chicken/Saga/1-1/2015	0.137	0.0433
1538	A/duck/Korea/H2088/2015	A/Common tern/Hungary/8187/2017	0.1377	0.0454
1539	A/duck/Korea/H2147/2015	A/Common tern/Hungary/8187/2017	0.1377	0.0447
1540	A/duck/Korea/H2392/2015	A/Common tern/Hungary/8187/2017	0.1367	0.0447
1541	A/Common tern/Hungary/8187/2017	A/chicken/Korea/H2551/2015	0.1367	0.05
1542	A/crane/Kagoshima/KU41/2014	A/Common tern/Hungary/8187/2017	0.1375	0.0457
1543	A/crane/Kagoshima/KU53/2015	A/Common tern/Hungary/8187/2017	0.137	0.0443
1544	A/crane/Kagoshima/KU21/2014	A/Common tern/Hungary/8187/2017	0.1375	0.0433
1545	A/mallard duck/Kagoshima/KU70/2015	A/Common tern/Hungary/8187/2017	0.1385	0.0466
1546	A/eurasian wigeon/Netherlands/2/2014	A/Common tern/Hungary/8187/2017	0.1375	0.0413
1547	A/Common tern/Hungary/8187/2017	A/chicken/Netherlands/emc-3/2014	0.1387	0.044
1548	A/Common tern/Hungary/8187/2017	A/chicken/Netherlands/14015766/2014	0.1372	0.0413
1549	A/turkey/Germany/AR3390-L00939/2014	A/Common tern/Hungary/8187/2017	0.134	0.0425
1550	A/Common tern/Hungary/8187/2017	A/Chicken/Netherlands/14015824/2014	0.136	0.042
1551	A/scarlet ibis/Germany/AR44-L01279/2015	A/Common tern/Hungary/8187/2017	0.138	0.0403
1552	A/turkey/Germany/AR2485-86-L00899/2014	A/Common tern/Hungary/8187/2017	0.1355	0.0395
1553	A/duck/England/36254/14	A/Common tern/Hungary/8187/2017	0.1365	0.0431
1554	A/duck/England/36038/14	A/Common tern/Hungary/8187/2017	0.137	0.0416
1555	A/wigeon/Sakha/1/2014	A/Common tern/Hungary/8187/2017	0.1357	0.041
1556	A/environment/Kagoshima/KU-ngr-H/2014	A/Common tern/Hungary/8187/2017	0.1355	0.0417
1557	A/duck/Korea/H2131/2015	A/Common tern/Hungary/8187/2017	0.1382	0.0439
1558	A/Common tern/Hungary/8187/2017	A/baikal teal/Korea/Donglim3/2014	0.1355	0.0422
1559	A/mallard/Korea/W452/2014	A/Common tern/Hungary/8187/2017	0.1357	0.041
1560	A/Common tern/Hungary/8187/2017	A/baikal teal/Korea/1441/2014	0.1355	0.0399
1561	A/eurasian wigeon/Netherlands/1/2014	A/Common tern/Hungary/8187/2017	0.1363	0.0412
1562	A/Common tern/Hungary/8187/2017	A/broiler duck/Korea/H1731/2014	0.137	0.0462
1563	A/duck/Korea/H1740/2014	A/Common tern/Hungary/8187/2017	0.1357	0.0455
1564	A/duck/Korea/H2441/2015	A/Common tern/Hungary/8187/2017	0.1387	0.0447
1565	A/environment/Korea/H2833/2015	A/Common tern/Hungary/8187/2017	0.1382	0.0485
1566	A/Korean native chicken/Korea/H1804/2014	A/Common tern/Hungary/8187/2017	0.1377	0.0425
1567	A/Mallard/Republic of Georgia/2/2015	A/Common tern/Hungary/8187/2017	0.137	0.0431
1568	A/Common tern/Hungary/8187/2017	A/American wigeon/Utah/AH0007824/2015	0.1367	0.0445
1569	A/Common tern/Hungary/8187/2017	A/bald eagle/Idaho/15-002892-2/2015	0.1362	0.0471
1570	A/Common tern/Hungary/8187/2017	A/American wigeon/BC/050-31/2015	0.1377	0.0433
1571	A/tundra swan/Tottori/C6nk/2014	A/Common tern/Hungary/8187/2017	0.1375	0.0479
1572	A/goose/Taiwan/TNC3/2015	A/Common tern/Hungary/8187/2017	0.1341	0.0508
1573	A/crane/Kagoshima/KU1/2014	A/Common tern/Hungary/8187/2017	0.135	0.0503
1574	A/duck/Jiangsu/k1203/2010	A/Common tern/Hungary/8187/2017	0.1365	0.0341
1575	A/environment/Xinjiang/1218-WLMQXL001-E/2016	A/Common tern/Hungary/8187/2017	0.1365	0.0303
1576	A/duck/Eastern China/L0722/2012	A/Common tern/Hungary/8187/2017	0.1382	0.0303
1577	A/goose/Eastern China/L1204/2012	A/Common tern/Hungary/8187/2017	0.1382	0.0395
1578	A/duck/Shandong/Q1/2013	A/Common tern/Hungary/8187/2017	0.1341	0.0379
1579	A/Common tern/Hungary/8187/2017	A/chicken/Shandong/KD02699/2013	0.1377	0.044
1580	A/duck/Eastern China/L1021/2012	A/Common tern/Hungary/8187/2017	0.1392	0.0288
1581	A/Common tern/Hungary/8187/2017	A/Chicken/Changzhou/cz93/2014	0.1325	0.0321
1582	A/Common tern/Hungary/8187/2017	A/Canada goose/Oregon/AH0012452/2015	0.1372	0.0478
1583	A/swan/France/170496/2017	A/chicken/Fukuoka/T1/2020	0.1283	0.0244
1584	A/swan/France/170496/2017	A/chicken/Kagawa/K6T/2020	0.1278	0.026
1585	A/swan/France/170496/2017	A/chicken/Okayama/1T/2020	0.1283	0.0244
1586	A/swan/France/170496/2017	A/chicken/Okayama/2T/2020	0.1283	0.0244
1587	A/swan/France/170496/2017	A/chicken/Miyazaki/C8T/2020	0.1288	0.0236
1588	A/swan/France/170496/2017	A/chicken/Korea/H541/2020	0.1293	0.0244
1589	A/swan/France/170496/2017	A/chicken/Miyazaki/G5T/2020	0.1283	0.0252
1590	A/swan/France/170496/2017	A/chicken/Kochi/4C/2020	0.1288	0.0252
1591	A/swan/France/170496/2017	A/mandarin duck/Korea/K14-366-1/2014	0.137	0.0449
1592	A/swan/France/170496/2017	A/chicken/Saga/1-1/2015	0.1365	0.0457
1593	A/swan/France/170496/2017	A/duck/Korea/H2088/2015	0.137	0.0465
1594	A/swan/France/170496/2017	A/duck/Korea/H2147/2015	0.137	0.0457
1595	A/swan/France/170496/2017	A/duck/Korea/H2392/2015	0.136	0.0449
1596	A/swan/France/170496/2017	A/chicken/Korea/H2551/2015	0.136	0.0504
1597	A/swan/France/170496/2017	A/crane/Kagoshima/KU41/2014	0.137	0.0457
1598	A/swan/France/170496/2017	A/crane/Kagoshima/KU53/2015	0.1365	0.0465
1599	A/swan/France/170496/2017	A/crane/Kagoshima/KU21/2014	0.137	0.0457
1600	A/swan/France/170496/2017	A/mallard duck/Kagoshima/KU70/2015	0.138	0.0465
1601	A/swan/France/170496/2017	A/eurasian wigeon/Netherlands/2/2014	0.1355	0.0433
1602	A/swan/France/170496/2017	A/chicken/Netherlands/emc-3/2014	0.1367	0.0433
1603	A/swan/France/170496/2017	A/chicken/Netherlands/14015766/2014	0.1365	0.0433
1604	A/turkey/Germany/AR3390-L00939/2014	A/swan/France/170496/2017	0.1334	0.0449
1605	A/swan/France/170496/2017	A/Chicken/Netherlands/14015824/2014	0.1355	0.0441
1606	A/swan/France/170496/2017	A/scarlet ibis/Germany/AR44-L01279/2015	0.1375	0.0426
1607	A/turkey/Germany/AR2485-86-L00899/2014	A/swan/France/170496/2017	0.1349	0.0418
1608	A/swan/France/170496/2017	A/duck/England/36254/14	0.136	0.0449
1609	A/swan/France/170496/2017	A/duck/England/36038/14	0.1365	0.0433
1610	A/wigeon/Sakha/1/2014	A/swan/France/170496/2017	0.1349	0.0433
1611	A/swan/France/170496/2017	A/environment/Kagoshima/KU-ngr-H/2014	0.1349	0.0433
1612	A/swan/France/170496/2017	A/duck/Korea/H2131/2015	0.1375	0.0449
1613	A/swan/France/170496/2017	A/baikal teal/Korea/Donglim3/2014	0.1349	0.041
1614	A/swan/France/170496/2017	A/mallard/Korea/W452/2014	0.1349	0.0426
1615	A/swan/France/170496/2017	A/baikal teal/Korea/1441/2014	0.1349	0.041
1616	A/swan/France/170496/2017	A/eurasian wigeon/Netherlands/1/2014	0.1342	0.0433
1617	A/swan/France/170496/2017	A/broiler duck/Korea/H1731/2014	0.1365	0.0473
1618	A/swan/France/170496/2017	A/duck/Korea/H1740/2014	0.1349	0.0473
1619	A/swan/France/170496/2017	A/duck/Korea/H2441/2015	0.138	0.0457
1620	A/swan/France/170496/2017	A/environment/Korea/H2833/2015	0.1375	0.0504
1621	A/swan/France/170496/2017	A/Korean native chicken/Korea/H1804/2014	0.1365	0.0441
1622	A/swan/France/170496/2017	A/Mallard/Republic of Georgia/2/2015	0.1349	0.0449
1623	A/swan/France/170496/2017	A/American wigeon/Utah/AH0007824/2015	0.136	0.0457
1624	A/swan/France/170496/2017	A/bald eagle/Idaho/15-002892-2/2015	0.1355	0.0481
1625	A/swan/France/170496/2017	A/American wigeon/BC/050-31/2015	0.137	0.0449
1626	A/tundra swan/Tottori/C6nk/2014	A/swan/France/170496/2017	0.137	0.0457
1627	A/swan/France/170496/2017	A/duck/Jiangsu/k1203/2010	0.1365	0.0331
1628	A/swan/France/170496/2017	A/environment/Xinjiang/1218-WLMQXL001-E/2016	0.1365	0.0307
1629	A/swan/France/170496/2017	A/duck/Eastern China/L0722/2012	0.1349	0.0307
1630	A/swan/France/170496/2017	A/goose/Eastern China/L1204/2012	0.1349	0.0402
1631	A/swan/France/170496/2017	A/duck/Shandong/Q1/2013	0.1334	0.037
1632	A/swan/France/170496/2017	A/chicken/Shandong/KD02699/2013	0.137	0.0441
1633	A/swan/France/170496/2017	A/duck/Eastern China/L1021/2012	0.136	0.0299
1634	A/swan/France/170496/2017	A/Chicken/Changzhou/cz93/2014	0.1344	0.0339
1635	A/swan/France/170496/2017	A/Canada goose/Oregon/AH0012452/2015	0.1365	0.0496
1636	A/tufted duck/Switzerland/V254-L02002/2016	A/chicken/Fukuoka/T1/2020	0.1286	0.0243
1637	A/tufted duck/Switzerland/V254-L02002/2016	A/chicken/Kagawa/K6T/2020	0.128	0.0258
1638	A/tufted duck/Switzerland/V254-L02002/2016	A/chicken/Okayama/1T/2020	0.1286	0.0243
1639	A/tufted duck/Switzerland/V254-L02002/2016	A/chicken/Okayama/2T/2020	0.1275	0.0243
1640	A/tufted duck/Switzerland/V254-L02002/2016	A/chicken/Miyazaki/C8T/2020	0.128	0.0236
1641	A/tufted duck/Switzerland/V254-L02002/2016	A/chicken/Korea/H541/2020	0.1296	0.0244
1642	A/tufted duck/Switzerland/V254-L02002/2016	A/chicken/Miyazaki/G5T/2020	0.128	0.0251
1643	A/tufted duck/Switzerland/V254-L02002/2016	A/chicken/Kochi/4C/2020	0.128	0.0258
1644	A/tufted duck/Switzerland/V254-L02002/2016	A/goose/Taiwan/TNC4/2015	0.1326	0.0503
1645	A/tufted duck/Switzerland/V254-L02002/2016	A/goose/Taiwan/a015/2015	0.133	0.0503
1646	A/tufted duck/Switzerland/V254-L02002/2016	A/mandarin duck/Korea/K14-366-1/2014	0.1365	0.0434
1647	A/tufted duck/Switzerland/V254-L02002/2016	A/chicken/Saga/1-1/2015	0.1355	0.0433
1648	A/tufted duck/Switzerland/V254-L02002/2016	A/duck/Korea/H2088/2015	0.1367	0.0442
1649	A/tufted duck/Switzerland/V254-L02002/2016	A/duck/Korea/H2147/2015	0.1367	0.0434
1650	A/tufted duck/Switzerland/V254-L02002/2016	A/duck/Korea/H2392/2015	0.1357	0.0434
1651	A/tufted duck/Switzerland/V254-L02002/2016	A/chicken/Korea/H2551/2015	0.1357	0.0488
1652	A/tufted duck/Switzerland/V254-L02002/2016	A/crane/Kagoshima/KU41/2014	0.1365	0.0433
1653	A/tufted duck/Switzerland/V254-L02002/2016	A/crane/Kagoshima/KU53/2015	0.136	0.0442
1654	A/tufted duck/Switzerland/V254-L02002/2016	A/crane/Kagoshima/KU21/2014	0.1365	0.0433
1655	A/tufted duck/Switzerland/V254-L02002/2016	A/mallard duck/Kagoshima/KU70/2015	0.1375	0.0441
1656	A/tufted duck/Switzerland/V254-L02002/2016	A/eurasian wigeon/Netherlands/2/2014	0.1365	0.0412
1657	A/tufted duck/Switzerland/V254-L02002/2016	A/chicken/Netherlands/emc-3/2014	0.1377	0.041
1658	A/tufted duck/Switzerland/V254-L02002/2016	A/chicken/Netherlands/14015766/2014	0.1362	0.041
1659	A/turkey/Germany/AR3390-L00939/2014	A/tufted duck/Switzerland/V254-L02002/2016	0.1325	0.0426
1660	A/tufted duck/Switzerland/V254-L02002/2016	A/Chicken/Netherlands/14015824/2014	0.1346	0.0418
1661	A/tufted duck/Switzerland/V254-L02002/2016	A/scarlet ibis/Germany/AR44-L01279/2015	0.1365	0.0403
1662	A/turkey/Germany/AR2485-86-L00899/2014	A/tufted duck/Switzerland/V254-L02002/2016	0.134	0.0395
1663	A/tufted duck/Switzerland/V254-L02002/2016	A/duck/England/36254/14	0.1353	0.0427
1664	A/tufted duck/Switzerland/V254-L02002/2016	A/duck/England/36038/14	0.1358	0.0412
1665	A/wigeon/Sakha/1/2014	A/tufted duck/Switzerland/V254-L02002/2016	0.1347	0.041
1666	A/tufted duck/Switzerland/V254-L02002/2016	A/environment/Kagoshima/KU-ngr-H/2014	0.1345	0.0412
1667	A/tufted duck/Switzerland/V254-L02002/2016	A/duck/Korea/H2131/2015	0.1372	0.0434
1668	A/tufted duck/Switzerland/V254-L02002/2016	A/baikal teal/Korea/Donglim3/2014	0.1343	0.0388
1669	A/tufted duck/Switzerland/V254-L02002/2016	A/mallard/Korea/W452/2014	0.1347	0.0404
1670	A/tufted duck/Switzerland/V254-L02002/2016	A/baikal teal/Korea/1441/2014	0.134	0.0388
1671	A/tufted duck/Switzerland/V254-L02002/2016	A/eurasian wigeon/Netherlands/1/2014	0.1353	0.041
1672	A/tufted duck/Switzerland/V254-L02002/2016	A/broiler duck/Korea/H1731/2014	0.1358	0.045
1673	A/tufted duck/Switzerland/V254-L02002/2016	A/duck/Korea/H1740/2014	0.1347	0.045
1674	A/tufted duck/Switzerland/V254-L02002/2016	A/duck/Korea/H2441/2015	0.1377	0.0442
1675	A/tufted duck/Switzerland/V254-L02002/2016	A/environment/Korea/H2833/2015	0.1372	0.048
1676	A/tufted duck/Switzerland/V254-L02002/2016	A/Korean native chicken/Korea/H1804/2014	0.1367	0.0419
1677	A/tufted duck/Switzerland/V254-L02002/2016	A/Mallard/Republic of Georgia/2/2015	0.1359	0.0423
1678	A/tufted duck/Switzerland/V254-L02002/2016	A/American wigeon/Utah/AH0007824/2015	0.1357	0.0442
1679	A/tufted duck/Switzerland/V254-L02002/2016	A/bald eagle/Idaho/15-002892-2/2015	0.1352	0.0464
1680	A/tufted duck/Switzerland/V254-L02002/2016	A/American wigeon/BC/050-31/2015	0.1367	0.0427
1681	A/tundra swan/Tottori/C6nk/2014	A/tufted duck/Switzerland/V254-L02002/2016	0.1363	0.0441
1682	A/tufted duck/Switzerland/V254-L02002/2016	A/goose/Taiwan/TNC3/2015	0.1331	0.0503
1683	A/tufted duck/Switzerland/V254-L02002/2016	A/crane/Kagoshima/KU1/2014	0.134	0.0502
1684	A/tufted duck/Switzerland/V254-L02002/2016	A/duck/Jiangsu/k1203/2010	0.135	0.0335
1685	A/tufted duck/Switzerland/V254-L02002/2016	A/environment/Xinjiang/1218-WLMQXL001-E/2016	0.135	0.0297
1686	A/tufted duck/Switzerland/V254-L02002/2016	A/duck/Eastern China/L0722/2012	0.1372	0.0297
1687	A/tufted duck/Switzerland/V254-L02002/2016	A/goose/Eastern China/L1204/2012	0.1372	0.0389
1688	A/tufted duck/Switzerland/V254-L02002/2016	A/duck/Shandong/Q1/2013	0.1331	0.0373
1689	A/tufted duck/Switzerland/V254-L02002/2016	A/chicken/Shandong/KD02699/2013	0.1367	0.045
1690	A/tufted duck/Switzerland/V254-L02002/2016	A/duck/Guangdong/s14044/2014	0.1345	0.0502
1691	A/tufted duck/Switzerland/V254-L02002/2016	A/duck/Eastern China/L1021/2012	0.1382	0.0282
1692	A/tufted duck/Switzerland/V254-L02002/2016	A/Chicken/Changzhou/cz93/2014	0.132	0.0334
1693	A/tufted duck/Switzerland/V254-L02002/2016	A/Canada goose/Oregon/AH0012452/2015	0.1362	0.0473
1694	A/domestic duck/Germany-MV/AR9433-L02969/2016	A/chicken/Fukuoka/T1/2020	0.1286	0.024
1695	A/domestic duck/Germany-MV/AR9433-L02969/2016	A/chicken/Kagawa/K6T/2020	0.128	0.0255
1696	A/domestic duck/Germany-MV/AR9433-L02969/2016	A/chicken/Okayama/1T/2020	0.1286	0.024
1697	A/domestic duck/Germany-MV/AR9433-L02969/2016	A/chicken/Okayama/2T/2020	0.1276	0.024
1698	A/domestic duck/Germany-MV/AR9433-L02969/2016	A/chicken/Miyazaki/C8T/2020	0.1281	0.0233
1699	A/domestic duck/Germany-MV/AR9433-L02969/2016	A/chicken/Korea/H541/2020	0.1296	0.025
1700	A/domestic duck/Germany-MV/AR9433-L02969/2016	A/chicken/Miyazaki/G5T/2020	0.128	0.0248
1701	A/domestic duck/Germany-MV/AR9433-L02969/2016	A/chicken/Kochi/4C/2020	0.1281	0.0255
1702	A/goose/Taiwan/TNC4/2015	A/domestic duck/Germany-MV/AR9433-L02969/2016	0.1316	0.0501
1703	A/goose/Taiwan/a015/2015	A/domestic duck/Germany-MV/AR9433-L02969/2016	0.132	0.0508
1704	A/mandarin duck/Korea/K14-366-1/2014	A/domestic duck/Germany-MV/AR9433-L02969/2016	0.1355	0.0431
1705	A/domestic duck/Germany-MV/AR9433-L02969/2016	A/chicken/Saga/1-1/2015	0.1346	0.0428
1706	A/duck/Korea/H2088/2015	A/domestic duck/Germany-MV/AR9433-L02969/2016	0.1357	0.0447
1707	A/duck/Korea/H2147/2015	A/domestic duck/Germany-MV/AR9433-L02969/2016	0.1357	0.0439
1708	A/duck/Korea/H2392/2015	A/domestic duck/Germany-MV/AR9433-L02969/2016	0.1347	0.0439
1709	A/domestic duck/Germany-MV/AR9433-L02969/2016	A/chicken/Korea/H2551/2015	0.1347	0.0492
1710	A/domestic duck/Germany-MV/AR9433-L02969/2016	A/crane/Kagoshima/KU41/2014	0.1357	0.0451
1711	A/domestic duck/Germany-MV/AR9433-L02969/2016	A/crane/Kagoshima/KU53/2015	0.1351	0.0437
1712	A/domestic duck/Germany-MV/AR9433-L02969/2016	A/crane/Kagoshima/KU21/2014	0.1357	0.0428
1713	A/mallard duck/Kagoshima/KU70/2015	A/domestic duck/Germany-MV/AR9433-L02969/2016	0.1367	0.0459
1714	A/eurasian wigeon/Netherlands/2/2014	A/domestic duck/Germany-MV/AR9433-L02969/2016	0.1355	0.0407
1715	A/domestic duck/Germany-MV/AR9433-L02969/2016	A/chicken/Netherlands/emc-3/2014	0.1367	0.0413
1716	A/domestic duck/Germany-MV/AR9433-L02969/2016	A/chicken/Netherlands/14015766/2014	0.1352	0.0405
1717	A/turkey/Germany/AR3390-L00939/2014	A/domestic duck/Germany-MV/AR9433-L02969/2016	0.1316	0.042
1718	A/domestic duck/Germany-MV/AR9433-L02969/2016	A/Chicken/Netherlands/14015824/2014	0.1336	0.0413
1719	A/scarlet ibis/Germany/AR44-L01279/2015	A/domestic duck/Germany-MV/AR9433-L02969/2016	0.1357	0.0398
1720	A/turkey/Germany/AR2485-86-L00899/2014	A/domestic duck/Germany-MV/AR9433-L02969/2016	0.1331	0.039
1721	A/duck/England/36254/14	A/domestic duck/Germany-MV/AR9433-L02969/2016	0.1343	0.0423
1722	A/duck/England/36038/14	A/domestic duck/Germany-MV/AR9433-L02969/2016	0.1348	0.0408
1723	A/wigeon/Sakha/1/2014	A/domestic duck/Germany-MV/AR9433-L02969/2016	0.1336	0.0405
1724	A/environment/Kagoshima/KU-ngr-H/2014	A/domestic duck/Germany-MV/AR9433-L02969/2016	0.1336	0.0409
1725	A/duck/Korea/H2131/2015	A/domestic duck/Germany-MV/AR9433-L02969/2016	0.1362	0.0432
1726	A/domestic duck/Germany-MV/AR9433-L02969/2016	A/baikal teal/Korea/Donglim3/2014	0.1333	0.04
1727	A/mallard/Korea/W452/2014	A/domestic duck/Germany-MV/AR9433-L02969/2016	0.1336	0.0402
1728	A/domestic duck/Germany-MV/AR9433-L02969/2016	A/baikal teal/Korea/1441/2014	0.1331	0.0392
1729	A/eurasian wigeon/Netherlands/1/2014	A/domestic duck/Germany-MV/AR9433-L02969/2016	0.1342	0.0405
1730	A/domestic duck/Germany-MV/AR9433-L02969/2016	A/broiler duck/Korea/H1731/2014	0.1348	0.0455
1731	A/duck/Korea/H1740/2014	A/domestic duck/Germany-MV/AR9433-L02969/2016	0.1336	0.0447
1732	A/duck/Korea/H2441/2015	A/domestic duck/Germany-MV/AR9433-L02969/2016	0.1367	0.044
1733	A/environment/Korea/H2833/2015	A/domestic duck/Germany-MV/AR9433-L02969/2016	0.1362	0.0478
1734	A/Korean native chicken/Korea/H1804/2014	A/domestic duck/Germany-MV/AR9433-L02969/2016	0.1357	0.0417
1735	A/Mallard/Republic of Georgia/2/2015	A/domestic duck/Germany-MV/AR9433-L02969/2016	0.1349	0.0423
1736	A/domestic duck/Germany-MV/AR9433-L02969/2016	A/American wigeon/Utah/AH0007824/2015	0.1347	0.0437
1737	A/domestic duck/Germany-MV/AR9433-L02969/2016	A/bald eagle/Idaho/15-002892-2/2015	0.1341	0.0458
1738	A/domestic duck/Germany-MV/AR9433-L02969/2016	A/American wigeon/BC/050-31/2015	0.1357	0.0426
1739	A/tundra swan/Tottori/C6nk/2014	A/domestic duck/Germany-MV/AR9433-L02969/2016	0.1353	0.045
1740	A/goose/Taiwan/TNC3/2015	A/domestic duck/Germany-MV/AR9433-L02969/2016	0.1321	0.05
1741	A/domestic duck/Germany-MV/AR9433-L02969/2016	A/crane/Kagoshima/KU1/2014	0.1331	0.0496
1742	A/duck/Jiangsu/k1203/2010	A/domestic duck/Germany-MV/AR9433-L02969/2016	0.1341	0.0334
1743	A/environment/Xinjiang/1218-WLMQXL001-E/2016	A/domestic duck/Germany-MV/AR9433-L02969/2016	0.1341	0.0296
1744	A/duck/Eastern China/L0722/2012	A/domestic duck/Germany-MV/AR9433-L02969/2016	0.1362	0.0296
1745	A/goose/Eastern China/L1204/2012	A/domestic duck/Germany-MV/AR9433-L02969/2016	0.1362	0.0387
1746	A/duck/Shandong/Q1/2013	A/domestic duck/Germany-MV/AR9433-L02969/2016	0.1321	0.0372
1747	A/domestic duck/Germany-MV/AR9433-L02969/2016	A/chicken/Shandong/KD02699/2013	0.1357	0.0448
1748	A/duck/Eastern China/L1021/2012	A/domestic duck/Germany-MV/AR9433-L02969/2016	0.1372	0.0281
1749	A/domestic duck/Germany-MV/AR9433-L02969/2016	A/Chicken/Changzhou/cz93/2014	0.1311	0.033
1750	A/domestic duck/Germany-MV/AR9433-L02969/2016	A/Canada goose/Oregon/AH0012452/2015	0.1352	0.047
1751	A/chicken/Fukuoka/T1/2020	A/Bl H gull/NL-Slootdorp/16014102-002/2016	0.128	0.0245
1752	A/chicken/Kagawa/K6T/2020	A/Bl H gull/NL-Slootdorp/16014102-002/2016	0.1275	0.026
1753	A/chicken/Okayama/1T/2020	A/Bl H gull/NL-Slootdorp/16014102-002/2016	0.128	0.0245
1754	A/chicken/Okayama/2T/2020	A/Bl H gull/NL-Slootdorp/16014102-002/2016	0.1271	0.0245
1755	A/chicken/Miyazaki/C8T/2020	A/Bl H gull/NL-Slootdorp/16014102-002/2016	0.1276	0.0237
1756	A/chicken/Korea/H541/2020	A/Bl H gull/NL-Slootdorp/16014102-002/2016	0.1291	0.0255
1757	A/chicken/Miyazaki/G5T/2020	A/Bl H gull/NL-Slootdorp/16014102-002/2016	0.1275	0.0253
1758	A/chicken/Kochi/4C/2020	A/Bl H gull/NL-Slootdorp/16014102-002/2016	0.1276	0.026
1759	A/goose/Yunlin/15040040/2015	A/Bl H gull/NL-Slootdorp/16014102-002/2016	0.1336	0.0497
1760	A/goose/Taiwan/TNC4/2015	A/Bl H gull/NL-Slootdorp/16014102-002/2016	0.1321	0.0487
1761	A/goose/Taiwan/a015/2015	A/Bl H gull/NL-Slootdorp/16014102-002/2016	0.1325	0.0495
1762	A/mandarin duck/Korea/K14-366-1/2014	A/Bl H gull/NL-Slootdorp/16014102-002/2016	0.136	0.0422
1763	A/chicken/Saga/1-1/2015	A/Bl H gull/NL-Slootdorp/16014102-002/2016	0.1351	0.0418
1764	A/duck/Korea/H2088/2015	A/Bl H gull/NL-Slootdorp/16014102-002/2016	0.1362	0.0438
1765	A/duck/Korea/H2147/2015	A/Bl H gull/NL-Slootdorp/16014102-002/2016	0.1362	0.043
1766	A/duck/Korea/H2392/2015	A/Bl H gull/NL-Slootdorp/16014102-002/2016	0.1352	0.043
1767	A/chicken/Korea/H2551/2015	A/Bl H gull/NL-Slootdorp/16014102-002/2016	0.1352	0.0478
1768	A/crane/Kagoshima/KU41/2014	A/Bl H gull/NL-Slootdorp/16014102-002/2016	0.1362	0.0443
1769	A/crane/Kagoshima/KU53/2015	A/Bl H gull/NL-Slootdorp/16014102-002/2016	0.1357	0.0429
1770	A/crane/Kagoshima/KU21/2014	A/Bl H gull/NL-Slootdorp/16014102-002/2016	0.1362	0.0418
1771	A/mallard duck/Kagoshima/KU70/2015	A/Bl H gull/NL-Slootdorp/16014102-002/2016	0.1372	0.0452
1772	A/eurasian wigeon/Netherlands/2/2014	A/Bl H gull/NL-Slootdorp/16014102-002/2016	0.136	0.0397
1773	A/chicken/Netherlands/emc-3/2014	A/Bl H gull/NL-Slootdorp/16014102-002/2016	0.1372	0.0395
1774	A/chicken/Netherlands/14015766/2014	A/Bl H gull/NL-Slootdorp/16014102-002/2016	0.1357	0.0387
1775	A/turkey/Germany/AR3390-L00939/2014	A/Bl H gull/NL-Slootdorp/16014102-002/2016	0.1321	0.0403
1776	A/Chicken/Netherlands/14015824/2014	A/Bl H gull/NL-Slootdorp/16014102-002/2016	0.1341	0.0403
1777	A/scarlet ibis/Germany/AR44-L01279/2015	A/Bl H gull/NL-Slootdorp/16014102-002/2016	0.1362	0.0387
1778	A/turkey/Germany/AR2485-86-L00899/2014	A/Bl H gull/NL-Slootdorp/16014102-002/2016	0.1336	0.0379
1779	A/duck/England/36254/14	A/Bl H gull/NL-Slootdorp/16014102-002/2016	0.1348	0.0414
1780	A/duck/England/36038/14	A/Bl H gull/NL-Slootdorp/16014102-002/2016	0.1353	0.0398
1781	A/wigeon/Sakha/1/2014	A/Bl H gull/NL-Slootdorp/16014102-002/2016	0.1341	0.0395
1782	A/environment/Kagoshima/KU-ngr-H/2014	A/Bl H gull/NL-Slootdorp/16014102-002/2016	0.1341	0.0399
1783	A/duck/Korea/H2131/2015	A/Bl H gull/NL-Slootdorp/16014102-002/2016	0.1367	0.0423
1784	A/Bl H gull/NL-Slootdorp/16014102-002/2016	A/baikal teal/Korea/Donglim3/2014	0.1338	0.0389
1785	A/mallard/Korea/W452/2014	A/Bl H gull/NL-Slootdorp/16014102-002/2016	0.1341	0.0391
1786	A/Bl H gull/NL-Slootdorp/16014102-002/2016	A/baikal teal/Korea/1441/2014	0.1336	0.0381
1787	A/eurasian wigeon/Netherlands/1/2014	A/Bl H gull/NL-Slootdorp/16014102-002/2016	0.1347	0.0395
1788	A/broiler duck/Korea/H1731/2014	A/Bl H gull/NL-Slootdorp/16014102-002/2016	0.1353	0.0431
1789	A/duck/Korea/H1740/2014	A/Bl H gull/NL-Slootdorp/16014102-002/2016	0.1341	0.0423
1790	A/duck/Korea/H2441/2015	A/Bl H gull/NL-Slootdorp/16014102-002/2016	0.1372	0.0415
1791	A/environment/Korea/H2833/2015	A/Bl H gull/NL-Slootdorp/16014102-002/2016	0.1367	0.0455
1792	A/Korean native chicken/Korea/H1804/2014	A/Bl H gull/NL-Slootdorp/16014102-002/2016	0.1362	0.0407
1793	A/Mallard/Republic of Georgia/2/2015	A/Bl H gull/NL-Slootdorp/16014102-002/2016	0.1354	0.0413
1794	A/Bl H gull/NL-Slootdorp/16014102-002/2016	A/American wigeon/Utah/AH0007824/2015	0.1352	0.0429
1795	A/Bl H gull/NL-Slootdorp/16014102-002/2016	A/bald eagle/Idaho/15-002892-2/2015	0.1347	0.045
1796	A/Bl H gull/NL-Slootdorp/16014102-002/2016	A/American wigeon/BC/050-31/2015	0.1362	0.0416
1797	A/tundra swan/Tottori/C6nk/2014	A/Bl H gull/NL-Slootdorp/16014102-002/2016	0.1358	0.0442
1798	A/goose/Taiwan/TNC3/2015	A/Bl H gull/NL-Slootdorp/16014102-002/2016	0.1326	0.0486
1799	A/crane/Kagoshima/KU1/2014	A/Bl H gull/NL-Slootdorp/16014102-002/2016	0.1336	0.0459
1800	A/duck/Jiangsu/k1203/2010	A/Bl H gull/NL-Slootdorp/16014102-002/2016	0.1346	0.0335
1801	A/environment/Xinjiang/1218-WLMQXL001-E/2016	A/Bl H gull/NL-Slootdorp/16014102-002/2016	0.1346	0.0296
1802	A/duck/Eastern China/L0722/2012	A/Bl H gull/NL-Slootdorp/16014102-002/2016	0.1367	0.0296
1803	A/goose/Eastern China/L1204/2012	A/Bl H gull/NL-Slootdorp/16014102-002/2016	0.1367	0.0391
1804	A/duck/Shandong/Q1/2013	A/Bl H gull/NL-Slootdorp/16014102-002/2016	0.1326	0.0375
1805	A/chicken/Shandong/KD02699/2013	A/Bl H gull/NL-Slootdorp/16014102-002/2016	0.1362	0.0455
1806	A/duck/Eastern China/L1021/2012	A/Bl H gull/NL-Slootdorp/16014102-002/2016	0.1377	0.028
1807	A/Chicken/Changzhou/cz93/2014	A/Bl H gull/NL-Slootdorp/16014102-002/2016	0.1316	0.0324
1808	A/Canada goose/Oregon/AH0012452/2015	A/Bl H gull/NL-Slootdorp/16014102-002/2016	0.1357	0.0463
1809	A/chicken/Poitou Charentes/161585/2016	A/chicken/Fukuoka/T1/2020	0.1286	0.0258
1810	A/chicken/Poitou Charentes/161585/2016	A/chicken/Kagawa/K6T/2020	0.128	0.0273
1811	A/chicken/Poitou Charentes/161585/2016	A/chicken/Okayama/1T/2020	0.1286	0.0258
1812	A/chicken/Poitou Charentes/161585/2016	A/chicken/Okayama/2T/2020	0.1286	0.0258
1813	A/chicken/Poitou Charentes/161585/2016	A/chicken/Miyazaki/C8T/2020	0.1291	0.025
1814	A/chicken/Poitou Charentes/161585/2016	A/chicken/Korea/H541/2020	0.1296	0.0266
1815	A/chicken/Poitou Charentes/161585/2016	A/chicken/Miyazaki/G5T/2020	0.128	0.0266
1816	A/chicken/Poitou Charentes/161585/2016	A/chicken/Kochi/4C/2020	0.1291	0.0273
1817	A/mandarin duck/Korea/K14-366-1/2014	A/chicken/Poitou Charentes/161585/2016	0.1367	0.0448
1818	A/chicken/Saga/1-1/2015	A/chicken/Poitou Charentes/161585/2016	0.1362	0.0448
1819	A/duck/Korea/H2088/2015	A/chicken/Poitou Charentes/161585/2016	0.1367	0.0455
1820	A/duck/Korea/H2147/2015	A/chicken/Poitou Charentes/161585/2016	0.1367	0.0448
1821	A/duck/Korea/H2392/2015	A/chicken/Poitou Charentes/161585/2016	0.1357	0.0448
1822	A/chicken/Poitou Charentes/161585/2016	A/chicken/Korea/H2551/2015	0.1357	0.0501
1823	A/crane/Kagoshima/KU41/2014	A/chicken/Poitou Charentes/161585/2016	0.1372	0.0448
1824	A/crane/Kagoshima/KU53/2015	A/chicken/Poitou Charentes/161585/2016	0.1367	0.0455
1825	A/crane/Kagoshima/KU21/2014	A/chicken/Poitou Charentes/161585/2016	0.1372	0.0448
1826	A/mallard duck/Kagoshima/KU70/2015	A/chicken/Poitou Charentes/161585/2016	0.1382	0.0455
1827	A/eurasian wigeon/Netherlands/2/2014	A/chicken/Poitou Charentes/161585/2016	0.1365	0.0425
1828	A/chicken/Poitou Charentes/161585/2016	A/chicken/Netherlands/emc-3/2014	0.1377	0.0425
1829	A/chicken/Poitou Charentes/161585/2016	A/chicken/Netherlands/14015766/2014	0.1362	0.0425
1830	A/turkey/Germany/AR3390-L00939/2014	A/chicken/Poitou Charentes/161585/2016	0.1331	0.044
1831	A/chicken/Poitou Charentes/161585/2016	A/Chicken/Netherlands/14015824/2014	0.1352	0.0432
1832	A/scarlet ibis/Germany/AR44-L01279/2015	A/chicken/Poitou Charentes/161585/2016	0.1372	0.0417
1833	A/turkey/Germany/AR2485-86-L00899/2014	A/chicken/Poitou Charentes/161585/2016	0.1347	0.041
1834	A/duck/England/36254/14	A/chicken/Poitou Charentes/161585/2016	0.1357	0.044
1835	A/duck/England/36038/14	A/chicken/Poitou Charentes/161585/2016	0.1362	0.0425
1836	A/wigeon/Sakha/1/2014	A/chicken/Poitou Charentes/161585/2016	0.1347	0.0425
1837	A/environment/Kagoshima/KU-ngr-H/2014	A/chicken/Poitou Charentes/161585/2016	0.1352	0.0425
1838	A/duck/Korea/H2131/2015	A/chicken/Poitou Charentes/161585/2016	0.1372	0.0448
1839	A/chicken/Poitou Charentes/161585/2016	A/baikal teal/Korea/Donglim3/2014	0.1347	0.0402
1840	A/mallard/Korea/W452/2014	A/chicken/Poitou Charentes/161585/2016	0.1347	0.0417
1841	A/chicken/Poitou Charentes/161585/2016	A/baikal teal/Korea/1441/2014	0.1347	0.0402
1842	A/eurasian wigeon/Netherlands/1/2014	A/chicken/Poitou Charentes/161585/2016	0.1353	0.0425
1843	A/chicken/Poitou Charentes/161585/2016	A/broiler duck/Korea/H1731/2014	0.1362	0.0463
1844	A/duck/Korea/H1740/2014	A/chicken/Poitou Charentes/161585/2016	0.1347	0.0463
1845	A/duck/Korea/H2441/2015	A/chicken/Poitou Charentes/161585/2016	0.1377	0.0455
1846	A/environment/Korea/H2833/2015	A/chicken/Poitou Charentes/161585/2016	0.1372	0.0493
1847	A/Korean native chicken/Korea/H1804/2014	A/chicken/Poitou Charentes/161585/2016	0.1367	0.0417
1848	A/Mallard/Republic of Georgia/2/2015	A/chicken/Poitou Charentes/161585/2016	0.1359	0.0439
1849	A/chicken/Poitou Charentes/161585/2016	A/American wigeon/Utah/AH0007824/2015	0.1357	0.0455
1850	A/chicken/Poitou Charentes/161585/2016	A/bald eagle/Idaho/15-002892-2/2015	0.1352	0.0478
1851	A/chicken/Poitou Charentes/161585/2016	A/American wigeon/BC/050-31/2015	0.1367	0.0441
1852	A/tundra swan/Tottori/C6nk/2014	A/chicken/Poitou Charentes/161585/2016	0.1367	0.0448
1853	A/duck/Jiangsu/k1203/2010	A/chicken/Poitou Charentes/161585/2016	0.1362	0.0349
1854	A/environment/Xinjiang/1218-WLMQXL001-E/2016	A/chicken/Poitou Charentes/161585/2016	0.1362	0.0311
1855	A/duck/Eastern China/L0722/2012	A/chicken/Poitou Charentes/161585/2016	0.1372	0.0311
1856	A/goose/Eastern China/L1204/2012	A/chicken/Poitou Charentes/161585/2016	0.1372	0.0402
1857	A/duck/Shandong/Q1/2013	A/chicken/Poitou Charentes/161585/2016	0.1331	0.0387
1858	A/chicken/Shandong/KD02699/2013	A/chicken/Poitou Charentes/161585/2016	0.1367	0.0463
1859	A/duck/Eastern China/L1021/2012	A/chicken/Poitou Charentes/161585/2016	0.1382	0.0296
1860	A/chicken/Poitou Charentes/161585/2016	A/Chicken/Changzhou/cz93/2014	0.1331	0.0349
1861	A/chicken/Poitou Charentes/161585/2016	A/Canada goose/Oregon/AH0012452/2015	0.1362	0.0486
1862	A/Mew Gull/Netherlands/1/2016	A/chicken/Fukuoka/T1/2020	0.128	0.0246
1863	A/Mew Gull/Netherlands/1/2016	A/chicken/Kagawa/K6T/2020	0.1275	0.0261
1864	A/Mew Gull/Netherlands/1/2016	A/chicken/Okayama/1T/2020	0.128	0.0246
1865	A/Mew Gull/Netherlands/1/2016	A/chicken/Okayama/2T/2020	0.1264	0.0246
1866	A/Mew Gull/Netherlands/1/2016	A/chicken/Miyazaki/C8T/2020	0.1271	0.0239
1867	A/Mew Gull/Netherlands/1/2016	A/chicken/Korea/H541/2020	0.1291	0.0258
1868	A/Mew Gull/Netherlands/1/2016	A/chicken/Miyazaki/G5T/2020	0.1275	0.0254
1869	A/Mew Gull/Netherlands/1/2016	A/chicken/Kochi/4C/2020	0.1272	0.0262
1870	A/Mew Gull/Netherlands/1/2016	A/goose/Taiwan/TNC4/2015	0.1321	0.0493
1871	A/Mew Gull/Netherlands/1/2016	A/goose/Taiwan/a015/2015	0.1325	0.05
1872	A/Mew Gull/Netherlands/1/2016	A/mandarin duck/Korea/K14-366-1/2014	0.136	0.0423
1873	A/Mew Gull/Netherlands/1/2016	A/chicken/Saga/1-1/2015	0.1343	0.0435
1874	A/Mew Gull/Netherlands/1/2016	A/duck/Korea/H2088/2015	0.1362	0.0439
1875	A/Mew Gull/Netherlands/1/2016	A/duck/Korea/H2147/2015	0.1362	0.0431
1876	A/Mew Gull/Netherlands/1/2016	A/duck/Korea/H2392/2015	0.1352	0.0431
1877	A/Mew Gull/Netherlands/1/2016	A/chicken/Korea/H2551/2015	0.1352	0.0484
1878	A/Mew Gull/Netherlands/1/2016	A/crane/Kagoshima/KU41/2014	0.1358	0.0441
1879	A/Mew Gull/Netherlands/1/2016	A/crane/Kagoshima/KU53/2015	0.1353	0.0447
1880	A/Mew Gull/Netherlands/1/2016	A/crane/Kagoshima/KU21/2014	0.1362	0.0442
1881	A/Mew Gull/Netherlands/1/2016	A/mallard duck/Kagoshima/KU70/2015	0.1373	0.0449
1882	A/Mew Gull/Netherlands/1/2016	A/eurasian wigeon/Netherlands/2/2014	0.136	0.0398
1883	A/Mew Gull/Netherlands/1/2016	A/chicken/Netherlands/emc-3/2014	0.1372	0.0453
1884	A/Mew Gull/Netherlands/1/2016	A/chicken/Netherlands/14015766/2014	0.1357	0.0398
1885	A/turkey/Germany/AR3390-L00939/2014	A/Mew Gull/Netherlands/1/2016	0.1317	0.041
1886	A/Mew Gull/Netherlands/1/2016	A/Chicken/Netherlands/14015824/2014	0.1341	0.0405
1887	A/scarlet ibis/Germany/AR44-L01279/2015	A/Mew Gull/Netherlands/1/2016	0.1353	0.0405
1888	A/turkey/Germany/AR2485-86-L00899/2014	A/Mew Gull/Netherlands/1/2016	0.1328	0.0398
1889	A/Mew Gull/Netherlands/1/2016	A/duck/England/36254/14	0.1348	0.0416
1890	A/Mew Gull/Netherlands/1/2016	A/duck/England/36038/14	0.1353	0.0401
1891	A/wigeon/Sakha/1/2014	A/Mew Gull/Netherlands/1/2016	0.1341	0.042
1892	A/Mew Gull/Netherlands/1/2016	A/environment/Kagoshima/KU-ngr-H/2014	0.1342	0.0402
1893	A/Mew Gull/Netherlands/1/2016	A/duck/Korea/H2131/2015	0.1367	0.0424
1894	A/Mew Gull/Netherlands/1/2016	A/baikal teal/Korea/Donglim3/2014	0.1338	0.0407
1895	A/Mew Gull/Netherlands/1/2016	A/mallard/Korea/W452/2014	0.1341	0.0395
1896	A/Mew Gull/Netherlands/1/2016	A/baikal teal/Korea/1441/2014	0.1328	0.0383
1897	A/Mew Gull/Netherlands/1/2016	A/eurasian wigeon/Netherlands/1/2014	0.1347	0.0396
1898	A/Mew Gull/Netherlands/1/2016	A/broiler duck/Korea/H1731/2014	0.1353	0.0447
1899	A/Mew Gull/Netherlands/1/2016	A/duck/Korea/H1740/2014	0.1341	0.044
1900	A/Mew Gull/Netherlands/1/2016	A/duck/Korea/H2441/2015	0.1372	0.0432
1901	A/Mew Gull/Netherlands/1/2016	A/environment/Korea/H2833/2015	0.1367	0.047
1902	A/Mew Gull/Netherlands/1/2016	A/Korean native chicken/Korea/H1804/2014	0.1362	0.0409
1903	A/Mew Gull/Netherlands/1/2016	A/Mallard/Republic of Georgia/2/2015	0.1354	0.0415
1904	A/Mew Gull/Netherlands/1/2016	A/American wigeon/Utah/AH0007824/2015	0.1352	0.043
1905	A/Mew Gull/Netherlands/1/2016	A/bald eagle/Idaho/15-002892-2/2015	0.1347	0.0462
1906	A/Mew Gull/Netherlands/1/2016	A/American wigeon/BC/050-31/2015	0.1362	0.0418
1907	A/tundra swan/Tottori/C6nk/2014	A/Mew Gull/Netherlands/1/2016	0.1358	0.0464
1908	A/Mew Gull/Netherlands/1/2016	A/goose/Taiwan/TNC3/2015	0.1326	0.0492
1909	A/Mew Gull/Netherlands/1/2016	A/duck/Jiangsu/k1203/2010	0.1338	0.0326
1910	A/Mew Gull/Netherlands/1/2016	A/environment/Xinjiang/1218-WLMQXL001-E/2016	0.1343	0.0288
1911	A/Mew Gull/Netherlands/1/2016	A/duck/Eastern China/L0722/2012	0.1367	0.0288
1912	A/Mew Gull/Netherlands/1/2016	A/goose/Eastern China/L1204/2012	0.1367	0.0379
1913	A/Mew Gull/Netherlands/1/2016	A/duck/Shandong/Q1/2013	0.1326	0.0364
1914	A/Mew Gull/Netherlands/1/2016	A/chicken/Shandong/KD02699/2013	0.1362	0.044
1915	A/Mew Gull/Netherlands/1/2016	A/duck/Guangdong/s14044/2014	0.1333	0.0508
1916	A/Mew Gull/Netherlands/1/2016	A/duck/Eastern China/L1021/2012	0.1377	0.0273
1917	A/Mew Gull/Netherlands/1/2016	A/Chicken/Changzhou/cz93/2014	0.1313	0.0339
1918	A/Mew Gull/Netherlands/1/2016	A/Canada goose/Oregon/AH0012452/2015	0.1357	0.0463
1919	A/Great Black-backed Gull/Netherlands/2/2016	A/chicken/Fukuoka/T1/2020	0.1292	0.0249
1920	A/Great Black-backed Gull/Netherlands/2/2016	A/chicken/Kagawa/K6T/2020	0.1287	0.0265
1921	A/Great Black-backed Gull/Netherlands/2/2016	A/chicken/Okayama/1T/2020	0.1292	0.0249
1922	A/Great Black-backed Gull/Netherlands/2/2016	A/chicken/Okayama/2T/2020	0.1292	0.0249
1923	A/Great Black-backed Gull/Netherlands/2/2016	A/chicken/Miyazaki/C8T/2020	0.1297	0.0242
1924	A/Great Black-backed Gull/Netherlands/2/2016	A/chicken/Korea/H541/2020	0.1303	0.0251
1925	A/Great Black-backed Gull/Netherlands/2/2016	A/chicken/Miyazaki/G5T/2020	0.1287	0.0257
1926	A/Great Black-backed Gull/Netherlands/2/2016	A/chicken/Kochi/4C/2020	0.1297	0.0257
1927	A/mandarin duck/Korea/K14-366-1/2014	A/Great Black-backed Gull/Netherlands/2/2016	0.1374	0.0454
1928	A/Great Black-backed Gull/Netherlands/2/2016	A/chicken/Saga/1-1/2015	0.1369	0.0473
1929	A/Great Black-backed Gull/Netherlands/2/2016	A/duck/Korea/H2088/2015	0.1374	0.047
1930	A/Great Black-backed Gull/Netherlands/2/2016	A/duck/Korea/H2147/2015	0.1374	0.0462
1931	A/Great Black-backed Gull/Netherlands/2/2016	A/duck/Korea/H2392/2015	0.1364	0.0455
1932	A/Great Black-backed Gull/Netherlands/2/2016	A/crane/Kagoshima/KU41/2014	0.1374	0.0473
1933	A/Great Black-backed Gull/Netherlands/2/2016	A/crane/Kagoshima/KU53/2015	0.1369	0.047
1934	A/Great Black-backed Gull/Netherlands/2/2016	A/crane/Kagoshima/KU21/2014	0.1374	0.0481
1935	A/mallard duck/Kagoshima/KU70/2015	A/Great Black-backed Gull/Netherlands/2/2016	0.1385	0.0481
1936	A/Great Black-backed Gull/Netherlands/2/2016	A/eurasian wigeon/Netherlands/2/2014	0.136	0.0439
1937	A/Great Black-backed Gull/Netherlands/2/2016	A/chicken/Netherlands/emc-3/2014	0.1372	0.0481
1938	A/Great Black-backed Gull/Netherlands/2/2016	A/chicken/Netherlands/14015766/2014	0.1369	0.0436
1939	A/turkey/Germany/AR3390-L00939/2014	A/Great Black-backed Gull/Netherlands/2/2016	0.1338	0.0458
1940	A/Great Black-backed Gull/Netherlands/2/2016	A/Chicken/Netherlands/14015824/2014	0.1359	0.0444
1941	A/scarlet ibis/Germany/AR44-L01279/2015	A/Great Black-backed Gull/Netherlands/2/2016	0.1379	0.0442
1942	A/turkey/Germany/AR2485-86-L00899/2014	A/Great Black-backed Gull/Netherlands/2/2016	0.1354	0.0434
1943	A/Great Black-backed Gull/Netherlands/2/2016	A/duck/England/36254/14	0.1364	0.0455
1944	A/Great Black-backed Gull/Netherlands/2/2016	A/duck/England/36038/14	0.1369	0.0439
1945	A/wigeon/Sakha/1/2014	A/Great Black-backed Gull/Netherlands/2/2016	0.1354	0.045
1946	A/Great Black-backed Gull/Netherlands/2/2016	A/environment/Kagoshima/KU-ngr-H/2014	0.1354	0.0439
1947	A/Great Black-backed Gull/Netherlands/2/2016	A/duck/Korea/H2131/2015	0.1379	0.0455
1948	A/Great Black-backed Gull/Netherlands/2/2016	A/baikal teal/Korea/Donglim3/2014	0.1354	0.0444
1949	A/mallard/Korea/W452/2014	A/Great Black-backed Gull/Netherlands/2/2016	0.1354	0.0431
1950	A/Great Black-backed Gull/Netherlands/2/2016	A/baikal teal/Korea/1441/2014	0.1354	0.0426
1951	A/Great Black-backed Gull/Netherlands/2/2016	A/eurasian wigeon/Netherlands/1/2014	0.1347	0.0443
1952	A/Great Black-backed Gull/Netherlands/2/2016	A/broiler duck/Korea/H1731/2014	0.1369	0.0478
1953	A/Great Black-backed Gull/Netherlands/2/2016	A/duck/Korea/H1740/2014	0.1354	0.0478
1954	A/Great Black-backed Gull/Netherlands/2/2016	A/duck/Korea/H2441/2015	0.1385	0.0462
1955	A/Korean native chicken/Korea/H1804/2014	A/Great Black-backed Gull/Netherlands/2/2016	0.1369	0.0447
1956	A/Mallard/Republic of Georgia/2/2015	A/Great Black-backed Gull/Netherlands/2/2016	0.1354	0.0455
1957	A/Great Black-backed Gull/Netherlands/2/2016	A/American wigeon/Utah/AH0007824/2015	0.1364	0.0462
1958	A/Great Black-backed Gull/Netherlands/2/2016	A/bald eagle/Idaho/15-002892-2/2015	0.1359	0.0488
1959	A/Great Black-backed Gull/Netherlands/2/2016	A/American wigeon/BC/050-31/2015	0.1374	0.0455
1960	A/tundra swan/Tottori/C6nk/2014	A/Great Black-backed Gull/Netherlands/2/2016	0.1374	0.0505
1961	A/Great Black-backed Gull/Netherlands/2/2016	A/duck/Jiangsu/k1203/2010	0.1369	0.0337
1962	A/Great Black-backed Gull/Netherlands/2/2016	A/environment/Xinjiang/1218-WLMQXL001-E/2016	0.1369	0.0313
1963	A/Great Black-backed Gull/Netherlands/2/2016	A/duck/Eastern China/L0722/2012	0.1354	0.0313
1964	A/Great Black-backed Gull/Netherlands/2/2016	A/goose/Eastern China/L1204/2012	0.1354	0.0408
1965	A/Great Black-backed Gull/Netherlands/2/2016	A/duck/Shandong/Q1/2013	0.1338	0.0376
1966	A/Great Black-backed Gull/Netherlands/2/2016	A/chicken/Shandong/KD02699/2013	0.1374	0.0447
1967	A/Great Black-backed Gull/Netherlands/2/2016	A/duck/Eastern China/L1021/2012	0.1364	0.0306
1968	A/Great Black-backed Gull/Netherlands/2/2016	A/Chicken/Changzhou/cz93/2014	0.1338	0.0364
1969	A/Great Black-backed Gull/Netherlands/2/2016	A/Canada goose/Oregon/AH0012452/2015	0.1369	0.0502
1970	A/swan/France/171377/2017	A/chicken/Fukuoka/T1/2020	0.1288	0.0205
1971	A/swan/France/171377/2017	A/chicken/Kagawa/K6T/2020	0.1283	0.0221
1972	A/swan/France/171377/2017	A/chicken/Okayama/1T/2020	0.1288	0.0205
1973	A/swan/France/171377/2017	A/chicken/Okayama/2T/2020	0.1288	0.0205
1974	A/swan/France/171377/2017	A/chicken/Miyazaki/C8T/2020	0.1293	0.0197
1975	A/swan/France/171377/2017	A/chicken/Korea/H541/2020	0.1298	0.0205
1976	A/swan/France/171377/2017	A/chicken/Miyazaki/G5T/2020	0.1288	0.0213
1977	A/swan/France/171377/2017	A/chicken/Kochi/4C/2020	0.1293	0.0213
1978	A/swan/France/171377/2017	A/goose/Yunlin/15040040/2015	0.137	0.0489
1979	A/swan/France/171377/2017	A/goose/Taiwan/TNC4/2015	0.1355	0.0489
1980	A/swan/France/171377/2017	A/goose/Taiwan/a015/2015	0.1355	0.0489
1981	A/swan/France/171377/2017	A/mandarin duck/Korea/K14-366-1/2014	0.1396	0.041
1982	A/swan/France/171377/2017	A/chicken/Saga/1-1/2015	0.139	0.0418
1983	A/swan/France/171377/2017	A/duck/Korea/H2088/2015	0.1396	0.0426
1984	A/swan/France/171377/2017	A/duck/Korea/H2147/2015	0.1396	0.0418
1985	A/swan/France/171377/2017	A/duck/Korea/H2392/2015	0.1385	0.041
1986	A/swan/France/171377/2017	A/chicken/Korea/H2551/2015	0.1385	0.0465
1987	A/swan/France/171377/2017	A/crane/Kagoshima/KU41/2014	0.1396	0.0418
1988	A/swan/France/171377/2017	A/crane/Kagoshima/KU53/2015	0.139	0.0426
1989	A/swan/France/171377/2017	A/crane/Kagoshima/KU21/2014	0.1396	0.0418
1990	A/swan/France/171377/2017	A/mallard duck/Kagoshima/KU70/2015	0.1406	0.0426
1991	A/swan/France/171377/2017	A/eurasian wigeon/Netherlands/2/2014	0.137	0.0394
1992	A/swan/France/171377/2017	A/chicken/Netherlands/emc-3/2014	0.1382	0.0394
1993	A/swan/France/171377/2017	A/chicken/Netherlands/14015766/2014	0.138	0.0394
1994	A/turkey/Germany/AR3390-L00939/2014	A/swan/France/171377/2017	0.1349	0.041
1995	A/swan/France/171377/2017	A/Chicken/Netherlands/14015824/2014	0.137	0.0402
1996	A/swan/France/171377/2017	A/scarlet ibis/Germany/AR44-L01279/2015	0.139	0.0386
1997	A/turkey/Germany/AR2485-86-L00899/2014	A/swan/France/171377/2017	0.1365	0.0378
1998	A/swan/France/171377/2017	A/duck/England/36254/14	0.1375	0.041
1999	A/swan/France/171377/2017	A/duck/England/36038/14	0.138	0.0394
[truncated: 8,001 more rows]

## Sheet: Count (PB2|NA)
Virus	Quantity
A/Anser cygnoides/Hubei/FW44/2016	2
A/baikal teal/Korea/1441/2014	1
A/baikal teal/Korea/Donglim3/2014	1
A/bald eagle/Idaho/15-002892-2/2015	1
A/Bar-headed Goose/Qinghai/A11/2016	5
A/Bar-headed Goose/Qinghai/a114/2016	5
A/Bar-headed Goose/Qinghai/a115/2016	5
A/Bar-headed Goose/Qinghai/A13/2016	5
A/Bar-headed Goose/Qinghai/a893/2017	5
A/Bar-headed Goose/Qinghai/B11/2016	5
A/Bar-headed Goose/Qinghai/B44/2016	5
A/Bar-headed Goose/Qinghai/B655/2017	5
A/Bar-headed Goose/Qinghai/XX446/2016	5
A/Bl H gull/NL-Slootdorp/16014102-002/2016	5
A/Black swan/Hubei/3/2017	5
A/broiler duck/Korea/H1731/2014	12
A/Buteo buteo/Belgium/3022/2017	6
A/Canada goose/Oregon/AH0012452/2015	13
A/Ch/NL-Abbega/X16015736/2016	7
A/chicken/Astrakhan/3131/2016	7
A/chicken/Bulgaria/143 19VIR3315-2/2019	7
A/chicken/Bulgaria/Dobrich/115/2018	7
A/chicken/Bulgaria/Dobrich/12-1/2018	7
A/chicken/Bulgaria/Dobrich/12-2/2018	7
A/chicken/Bulgaria/Dobrich/163-2/2018	5
A/chicken/Bulgaria/Plovdiv/224-1/2018	7
A/chicken/Bulgaria/Plovdiv/224-2/2018	7
A/chicken/Bulgaria/Plovdiv/295/2018	7
A/chicken/Bulgaria/Sliven/432/2017	7
A/chicken/Changhua/15040042/2015	6
A/Chicken/Changzhou/cz93/2014	25
A/chicken/Czech Republic/206-17 2/2017	8
A/Chicken/Egypt/AR553/2018	8
A/chicken/Egypt/Buheira-12/2017	7
A/chicken/Egypt/F14110D/2017	8
A/chicken/Egypt/F15100/2018	8
A/chicken/Egypt/Gharbiya-15/2017	8
A/chicken/Egypt/N13731C/2017	8
A/chicken/Egypt/N15168C/2018	5
A/chicken/Egypt/N16732/2019	1
A/chicken/Egypt/Q13804A/2017	8
A/chicken/Egypt/Q16710B/2019	2
A/chicken/Egypt/Q16710C/2019	2
A/chicken/Egypt/Q16807E/2019	2
A/chicken/Egypt/S18182C/2020	8
A/chicken/England/043683/2020	1
A/chicken/Fukuoka/T1/2020	66
A/chicken/Germany-BY/AR845-L02999/2017	9
A/chicken/Germany-NI/AI00547/2021	1
A/chicken/Germany-NW/AR3197-L03036/2017	9
A/Chicken/Guangxi/21989-3/2021	1
A/Chicken/Hungary/19776/2020	8
A/chicken/Hungary/59048/2016	10
A/chicken/Iran/17RS654-03/2016	8
A/chicken/Iran/18VIR2027-03/2017	9
A/chicken/Iran/18VIR2027-09/2017	9
A/chicken/Italy/17VIR653-12/2017	9
A/chicken/Italy/21VIR1151-2/2021	1
A/chicken/Kagawa/H4T/2020	3
A/chicken/Kagawa/H8C/2020	4
A/chicken/Kagawa/K6T/2020	74
A/chicken/Kagoshima/B3T/2021	1
A/chicken/Kazakhstan/23/2020	3
A/chicken/Kochi/4C/2020	79
A/chicken/Korea/Gunsan/2017	11
A/chicken/Korea/H2551/2015	35
A/chicken/Korea/H541/2020	78
A/chicken/Korea/H903/2017	13
A/chicken/Kosovo/22-8 22VIR3124-14/2022	1
A/Chicken/Liaoning/21346-2/2021	3
A/chicken/Lithuania/4525 21VIR3369-3/2021	4
A/chicken/Miyazaki/C8T/2020	84
A/chicken/Miyazaki/G5T/2020	81
A/chicken/Miyazaki/K1T/2021	3
A/chicken/Netherlands/14015766/2014	46
A/Chicken/Netherlands/14015824/2014	46
A/chicken/Netherlands/emc-3/2014	42
A/chicken/Nigeria/VRD-19-069 19RS1081-5/2019	9
A/chicken/Okayama/1T/2020	84
A/chicken/Okayama/2T/2020	84
A/chicken/Poitou Charentes/161585/2016	20
A/chicken/Poland/34/2017	20
A/chicken/Republic of Macedonia/466/2017	20
A/chicken/Republic of Macedonia/AR1167-L02131/2017	20
A/chicken/Rostov-on-Don/1321/2017	20
A/chicken/Rostov-on-Don/1598/2017	15
A/chicken/Saga/1-1/2015	52
A/chicken/Scotland/043405/2020	8
A/chicken/Shandong/KD02699/2013	48
A/chicken/Shchyolkovo/47/2017	22
A/chicken/South Africa/17090335/2017	22
A/chicken/South Africa/441587/2017	22
A/chicken/South Africa/443397/2017	22
A/chicken/South Africa/499723/2018	22
A/chicken/South Africa/Standerton/2017	22
A/Chicken/Sweden/SVA210217SZ0001/KN001190-IP6/2021	8
A/Chicken/Sweden/SVA210223SZ0647/FB046588-IP7/2021	8
A/Chicken/Sweden/SVA210314SZ0002/KN066679-IP18/2021	8
A/chicken/Tokushima/B2T/2020	8
A/chicken/Voronezh/1513/2018	16
A/chicken/Zimbabwe/AI4935/2017	22
A/Chlidonias hybrida/Hubei/55/2020	9
A/common buzzard /Sweden/SVA210224SZ0485/KN000628/2021	1
A/common buzzard/Denmark/3794-1p1/2017	21
A/common buzzard/Netherlands/21023939-001/2021	1
A/common crane/Yunnan-Huize/27/2021	8
A/common eider/Norway/FU458 21VIR7634-4/2021	7
A/common pochard/Ningxia/243/2020	21
A/common teal/Korea/W550/2016	22
A/common teal/Ningxia/237/2020	21
A/common teal/Shaanxi/SXY1-1/2020	8
A/common tern /Uvs-Nuur Lake/26/2016	23
A/Common tern/Hungary/8187/2017	22
A/crane/Kagoshima/KU1/2014	38
A/crane/Kagoshima/KU21/2014	61
A/crane/Kagoshima/KU41/2014	63
A/crane/Kagoshima/KU53/2015	61
A/Crow/Aghakhan/2017	25
A/Cygnus atratus/Hubei/2Z2-O/2016	26
A/Cygnus olor/Belgium/11956 001/2020	9
A/Cygnus olor/Belgium/1567/2017	26
A/Cygnus olor/Belgium/2967/2017	26
A/domestic duck/Germany-MV/AR9433-L02969/2016	26
A/domestic duck/Siberia/103/2016	26
A/domestic duck/Siberia/49 feather/2016	27
A/domestic goose/Poland/124/2017	26
A/domestic goose/Poland/69/2017	26
A/domestic turkey/Hungary/53433/2016	26
A/duck/Bulgaria/Dobrich/407/2017	27
A/duck/Chiba/D1B-4T/2021	8
A/duck/Czech Republic/6653-15/2021	7
A/duck/Democratic Republic of the Congo/17RS882-40/2017	25
A/duck/Eastern China/L0722/2012	94
A/duck/Eastern China/L1021/2012	106
A/duck/Egypt/A16793/2019	11
A/Duck/Egypt/AR518/2017	27
A/duck/Egypt/Buheira-21/2017	19
A/duck/Egypt/F13666A/2017	27
A/duck/Egypt/N13736E/2017	28
A/duck/Egypt/N16719/2019	16
A/duck/Egypt/Q16716A/2019	19
A/duck/England/043628/2020	9
A/duck/England/046311/2020	6
A/duck/England/36038/14	84
A/duck/England/36254/14	84
A/duck/France/161108h/2016	30
A/duck/France/161228/2016	30
A/duck/France/20P017736/2020	8
A/Duck/Guangdong/21057/2021	10
A/duck/Guangdong/S1269/2021	9
A/duck/Guangdong/s14044/2014	46
A/Duck/Hungary/54738/2016	31
A/duck/India/10CA01/2016	30
A/duck/Jiangsu/k1203/2010	93
A/duck/Korea/H1740/2014	82
A/duck/Korea/H2088/2015	82
A/duck/Korea/H2131/2015	88
A/duck/Korea/H2147/2015	85
A/duck/Korea/H2392/2015	85
A/duck/Korea/H2441/2015	86
A/duck/Nigeria/KNSB-20-1R179/2017	36
A/Duck/Shandong/21644-1/2021	9
A/Duck/Shandong/21644-7/2021	8
A/duck/Shandong/Q1/2013	93
A/Duck/Sichuan/21022-4/2021	8
A/Duck/Sichuan/21044-2/2021	8
A/duck/Uganda/17RS115-9/2017	39
A/duck/Xinjiang/12.18 WLMQXL001-C/2016	39
A/environment/Japan/KU-G1/2020	21
A/environment/Japan/KU-G12/2020	29
A/environment/Kagoshima/KU-5a/2021	7
A/environment/Kagoshima/KU-ngr-H/2014	93
A/environment/Korea/H2833/2015	77
A/environment/Xinjiang/1218-WLMQXL001-E/2016	112
A/Eur Wig/NL-Drieborg	42
A/Eur Wig/NL-Groningen/16015376-003/2016	39
A/Eurasian eagle owl/Sweden/SVA201125SZ0475/KN003489/2020	8
A/eurasian wigeon/Germany-NI/AR249-L02143/2017	40
A/Eurasian wigeon/Italy/20VIR7301-362/2020	3
A/eurasian wigeon/Netherlands/1/2014	98
A/eurasian wigeon/Netherlands/2/2014	96
A/Eurasian Wigeon/Netherlands/4/2016	44
A/Eurasian Wigeon/Netherlands/9/2016	44
A/falcon/England/AVP-21-019051A/2021	11
A/Gallus gallus/Belgium/11372 0001/2021	8
A/Gallus gallus/Belgium/7578 001/2021	8
A/Gallus gallus/Belgium/9247/2021	6
A/goose/China/1/2021	10
A/goose/Denmark/1365-1p1c/2017	41
A/goose/Eastern China/L1204/2012	102
A/goose/France/20P017724/2020	9
A/goose/Hebei/HG12/2021	9
A/Goose/Henan/21028/2021	8
A/goose/Hunan/S11288/2021	8
A/Goose/Hungary/1030/2017	44
A/Goose/Hungary/59712/2016	45
A/Goose/Jiangsu/21153-2/2021	8
A/goose/Kazakhstan/4-190-20-B-	9
A/goose/Liaoning/S1266/2021	8
A/goose/Omsk/0111/2020	9
A/goose/Russian Federation/Kurgan/1345-25/2020	11
A/Goose/Shandong/21369-4/2021	2
A/Goose/Shandong/21369-5/2021	8
A/goose/Spain/IA17CR02699/2017	44
A/goose/Taiwan/a015/2015	57
A/goose/Taiwan/TNC3/2015	55
A/goose/Taiwan/TNC4/2015	62
A/goose/Tatarstan/1730-2/2020	47
A/goose/Xinjiang/12.18 WLMQXL003-C/2016	48
A/goose/Yunlin/15040040/2015	42
A/Great Black-backed Gull/Netherlands/2/2016	41
A/Great Cormorant/Qinghai/Y01/2016	50
A/great crested grebe/Uvs-Nuur Lake/341/2016	50
A/grebe/Shaanxi/SD001/2021	5
A/green-winged teal/Egypt/871/2016	49
A/green-winged teal/Egypt/877/2016	47
A/green-winged-teal/Georgia/DT-22246/2020	9
A/green-winged-teal/Georgia/DT-22332/2020	9
A/Grey seal/361-10/BalticPL/16	43
A/Greylag goose/England/032698/2020	8
A/greylag goose/Germany-NI/AR1395-L02144/2017	42
A/greylag goose/Germany-NI/AR703-L02138/2017	47
A/Greylag goose/Sweden/SVA210209SZ0422/KN000346/2021	9
A/Guinea fowl/Belgium/6102/2017	48
A/guinea fowl/Nigeria/OG-GF11T 19VIR8424-7/2019	42
A/Korean native chicken/Korea/H1804/2014	114
A/little grebe/Egypt/1056OP/2016	50
A/long-eared owl/Voronezh/15/2017	49
A/mallard duck/Kagoshima/KU70/2015	106
A/mallard duck/Korea/WA137/2017	51
A/mallard/Georgia/DT-22362/2020	9
A/mallard/Korea/W452/2014	120
A/Mallard/Netherlands/2/2017	52
A/mallard/Ningxia/241/2020	39
A/Mallard/Republic of Georgia/2/2015	119
A/Mallard/Sweden/SVA210827SZ0252/KN002974/D-2021	9
A/Mandarin duck/Korea/H242/2020	37
A/mandarin duck/Korea/K14-366-1/2014	116
A/Mew Gull/Netherlands/1/2016	52
A/mute swan/Croatia/14/2021	8
A/mute swan/Czech Republic/4100/2021	8
A/mute swan/Czech Republic/4607-1/2021	8
A/mute swan/England/234135/2020	8
A/mute swan/England/263814/2020	12
A/mute swan/Finland/1325 21VIR7689-2/2021	8
A/mute swan/Germany-NI/AR1529-L02145/2017	51
A/Mute swan/Hungary/1955/2017	52
A/Mute swan/Hungary/6092/2017	54
A/mute swan/Ibaraki/080203C/2021	8
A/mute swan/Inner Mongolia/w2-1/2020	11
A/mute swan/Kaliningrad/132/2017	54
A/mute swan/North Ossetia-Alania/325-02/2020	9
A/mute swan/Northern Ireland/VMDL20-301/2020	11
A/mute swan/Norway/FU5 21VIR850-3/2021	5
A/mute swan/Poland/MB185/2021	8
A/mute swan/Poland/MB189/2021	8
A/mute swan/Poland/MB372-21 22VIR5675-19/2021	9
A/mute swan/Poland/MB396 21RS1385-19/2021	7
A/mute swan/Switzerland/V0244.2-L02307/2017	53
A/northern goshawk/Sweden/SVA210316SZ0489/KN001045/M/2021	8
A/northern pintail/Hokkaido/M13/2020	37
A/northern shoveler/Egypt/813C/2016	54
A/painted stork/India/10CA03/2016	55
A/partridge/Bulgaria/Plovdiv/60-2/2018	44
A/peacock/Netherlands/21026542-001/2021	9
A/Peregrine falcon/Sweden/SVA201117SZ0467/20KN003345/2020	11
A/peregrine falcon/Sweden/SVA210505SZ0374/FB001788/M-2021	8
A/pheasant/Denmark/19369-1.02/2021-04-29	5
A/pheasant/Hebei/B02/2021	6
A/pheasant/Wales/000252/2021	12
A/quail/South Africa/AI5930/2018	49
A/red fox/England/AVP-M1-21-01/2020	9
A/scarlet ibis/Germany/AR44-L01279/2015	135
A/seal/England/AVP-031141/2020	9
A/seal/Germany-SH/AI05379/2021	1
A/shelduck/Italy/17VIR1572-24/2017	55
A/swan/France/170496/2017	49
A/swan/France/171267/2017	53
A/swan/France/171377/2017	55
A/swan/France/20P017709/2020	11
A/swan/Hebei/B01/2021	5
A/swan/Hungary/9638/2021	8
A/swan/Kazakhstan/1-267-20-B-Talg-52/2020	9
A/swan/Poland/32/2017	55
A/teal/Egypt/1202C/2017	49
A/tufted duck/Denmark/17740-1p1/2016	53
A/tufted duck/Germany/AR8444-L01987/2016	52
A/tufted duck/Germany/AR8459-L01988/2016	52
A/Tufted Duck/Netherlands/1/2016	55
A/tufted duck/Switzerland/V237-L02003/2016	53
A/tufted duck/Switzerland/V254-L02002/2016	54
A/tundra swan/Tottori/C6nk/2014	131
A/Turkey/Central Russia/5/2018	40
A/Turkey/Egypt/Giza/2021	9
A/turkey/England/037784/2020	10
A/turkey/England/038115/2020	12
A/turkey/England/038730/2020	8
A/turkey/England/039352/2020	8
A/turkey/England/039472/2020	8
A/turkey/Germany/AR2485-86-L00899/2014	151
A/turkey/Germany/AR3390-L00939/2014	146
A/turkey/Germany-NI/AR2142-L02706/2017	54
A/turkey/Germany-NI/AR2493-L02711/2017	52
A/Turkey/Hungary/53136/2016	58
A/turkey/Italy/17VIR1338-3/2017	59
A/turkey/Italy/17VIR1452-22/2017	59
A/turkey/Italy/17VIR9049-2/2017	56
A/turkey/Poland/15s4/2017	58
A/turkey/Poland/192/2017	58
A/turkey/Poland/63/2016	58
A/turkey/Rostov-on-Don/332-10/2021	8
A/Water/Qinghai/i40-44/2016	59
A/whiskered tern/Hubei/BQ10/2020	9
A/whistling duck/England/035643/2020	11
A/White-fronted Goose/AN/1-15-12/2016	58
A/Whooper swan/Denmark/00120-1.02/2022-01-03	7
A/whooper swan/Henan/SM61/2020	11
A/Whooper swan/Sanmenxia/G13/2020	9
A/Whooper swan/Sanmenxia/G2/2020	9
A/Whooper swan/Sanmenxia/G28/2020	9
A/Whooper swan/Sanmenxia/H1/2020	9
A/Whooper swan/Sanmenxia/H735/2020	9
A/Whooper swan/Sanmenxia/H810/2020	8
A/Whooper swan/Sanmenxia/Y12/2020	8
A/Whooper swan/Sanmenxia/Y19/2020	9
A/Whooper swan/Sanmenxia/Y20/2020	9
A/Whooper swan/Sanmenxia/Y27/2020	9
A/Whooper swan/Sanmenxia/Y36/2020	9
A/Whooper swan/Sanmenxia/Y48B/2020	9
A/Whooper swan/Sanmenxia/Y52/2020	9
A/Whooper swan/Sanmenxia/Y56/2020	8
A/Whooper swan/Sanmenxia/Y57/2020	11
A/whooper swan/Shanxi/RC01/2016	52
A/whooper swan/Shanxi/SX206/2020	11
A/wigeon/Sakha/1/2014	158
A/wild bird/Iran/17RS654-24/2016	53
A/wild duck/Poland/57/2017	57
A/wild goose/Germany-NI/AI03473/2020	9
(пусто)
Sum	10000

## Sheet: Distances (PB2|NS)
	1	2	x	y
1	A/mallard/Georgia/DT-22362/2020	A/Chicken/Changzhou/cz93/2014	0.1338	0.0441
2	A/Whooper swan/Sanmenxia/Y57/2020	A/Chicken/Changzhou/cz93/2014	0.1326	0.0504
3	A/Whooper swan/Sanmenxia/Y52/2020	A/Chicken/Changzhou/cz93/2014	0.1326	0.0462
4	A/Whooper swan/Sanmenxia/Y20/2020	A/Chicken/Changzhou/cz93/2014	0.1331	0.0462
5	A/chicken/China/JM01/2020	A/Chicken/Changzhou/cz93/2014	0.1336	0.0462
6	A/Chicken/Changzhou/cz93/2014	A/brown-headed gull/Tibet/1-1/2021	0.1362	0.0461
7	A/Chicken/Changzhou/cz93/2014	A/Brown-headed Gull/Tibet/XZQ16-2/2021	0.1357	0.0472
8	A/whiskered tern/Hubei/BQ10/2020	A/Chicken/Changzhou/cz93/2014	0.1341	0.0493
9	A/whooper swan/Shanxi/SX206/2020	A/Chicken/Changzhou/cz93/2014	0.1331	0.0437
10	A/mute swan/Inner Mongolia/w2-1/2020	A/Chicken/Changzhou/cz93/2014	0.1331	0.0423
11	A/goose/Hunan/S11288/2021	A/Chicken/Changzhou/cz93/2014	0.1336	0.0503
12	A/duck/Guangdong/S1269/2021	A/Chicken/Changzhou/cz93/2014	0.1347	0.0461
13	A/Chicken/Changzhou/cz93/2014	A/black swan/Beijing/1/2021	0.1341	0.0462
14	A/goose/Liaoning/S1266/2021	A/Chicken/Changzhou/cz93/2014	0.1331	0.0441
15	A/Duck/Shandong/21644-7/2021	A/Chicken/Changzhou/cz93/2014	0.1336	0.0503
16	A/Whooper swan/Sanmenxia/G2/2020	A/Chicken/Changzhou/cz93/2014	0.1328	0.0472
17	A/Whooper swan/Sanmenxia/Y12/2020	A/Chicken/Changzhou/cz93/2014	0.1341	0.0452
18	A/Goose/Shandong/21369-4/2021	A/Chicken/Changzhou/cz93/2014	0.1341	0.0464
19	A/goose/Hebei/HG12/2021	A/Chicken/Changzhou/cz93/2014	0.1328	0.043
20	A/Chlidonias hybrida/Hubei/55/2020	A/Chicken/Changzhou/cz93/2014	0.1323	0.0488
21	A/chicken/Tokushima/B2T/2020	A/Chicken/Changzhou/cz93/2014	0.1326	0.048
22	A/grebe/Shaanxi/SD001/2021	A/Chicken/Changzhou/cz93/2014	0.1331	0.0504
23	A/chicken/Chiba/G1C/2021	A/Chicken/Changzhou/cz93/2014	0.1321	0.046
24	A/mute swan/Ibaraki/080203C/2021	A/Chicken/Changzhou/cz93/2014	0.1327	0.0461
25	A/chicken/Chiba/J6T/2021	A/Chicken/Changzhou/cz93/2014	0.1316	0.0484
26	A/duck/Chiba/D1B-4T/2021	A/Chicken/Changzhou/cz93/2014	0.1321	0.0484
27	A/chicken/Chiba/K5C/2021	A/Chicken/Changzhou/cz93/2014	0.1316	0.0484
28	A/chicken/Miyazaki/K1T/2021	A/Chicken/Changzhou/cz93/2014	0.1327	0.0445
29	A/duck/Czech Republic/6653-15/2021	A/Chicken/Changzhou/cz93/2014	0.1355	0.0435
30	A/mute swan/Poland/MB189/2021	A/Chicken/Changzhou/cz93/2014	0.1357	0.0407
31	A/chicken/Lithuania/4760 21VIR3369-4/2021	A/Chicken/Changzhou/cz93/2014	0.1357	0.0398
32	A/chicken/Italy/21VIR1151-2/2021	A/Chicken/Changzhou/cz93/2014	0.1347	0.044
33	A/Chicken/Changzhou/cz93/2014	A/buzzard/Poland/MB277-21 22VIR5675-18/2021	0.1372	0.0398
34	A/green-winged-teal/Georgia/DT-22246/2020	A/Chicken/Changzhou/cz93/2014	0.1316	0.044
35	A/mute swan/Poland/MB396 21RS1385-19/2021	A/Chicken/Changzhou/cz93/2014	0.1316	0.044
36	A/green-winged teal/Guangdong/SD004/2021	A/Chicken/Changzhou/cz93/2014	0.1321	0.0482
37	A/chicken/Lithuania/4525 21VIR3369-3/2021	A/Chicken/Changzhou/cz93/2014	0.1316	0.044
38	A/mute swan/Norway/FU5 21VIR850-3/2021	A/Chicken/Changzhou/cz93/2014	0.1336	0.044
39	A/Eurasian wigeon/Italy/20VIR7301-362/2020	A/Chicken/Changzhou/cz93/2014	0.1331	0.044
40	A/mute swan/Austria/21051907 21VIR3291-7/2021	A/Chicken/Changzhou/cz93/2014	0.1336	0.0482
41	A/Chicken/Changzhou/cz93/2014	A/barnacle goose/Denmark/14534-1/2020	0.1326	0.0429
42	A/goose/Russian Federation/Kurgan/1345-25/2020	A/Chicken/Changzhou/cz93/2014	0.1311	0.0408
43	A/mute swan/Poland/MB372-21 22VIR5675-19/2021	A/Chicken/Changzhou/cz93/2014	0.1326	0.0419
44	A/mute swan/Croatia/14/2021	A/Chicken/Changzhou/cz93/2014	0.1306	0.0449
45	A/chicken/Kosovo/22-8 22VIR3124-14/2022	A/Chicken/Changzhou/cz93/2014	0.1336	0.0503
46	A/swan/Hungary/9638/2021	A/Chicken/Changzhou/cz93/2014	0.1316	0.0461
47	A/chicken/Kosovo/98 21VIR5162-16/2021	A/Chicken/Changzhou/cz93/2014	0.1308	0.0489
48	A/mute swan/Czech Republic/4100/2021	A/Chicken/Changzhou/cz93/2014	0.1324	0.0436
49	A/chicken/Germany-NI/AI00547/2021	A/Chicken/Changzhou/cz93/2014	0.1328	0.041
50	A/Peregrine falcon/Sweden/SVA201117SZ0467/20KN003345/2020	A/Chicken/Changzhou/cz93/2014	0.1338	0.0371
51	A/goose/Kazakhstan/4-190-20-B-	A/Chicken/Changzhou/cz93/2014	0.1328	0.0391
52	A/mute swan/North Ossetia-Alania/325-02/2020	A/Chicken/Changzhou/cz93/2014	0.1318	0.043
53	A/swan/Kazakhstan/1-267-20-B-Talg-52/2020	A/Chicken/Changzhou/cz93/2014	0.1313	0.041
54	A/Eurasian eagle owl/Sweden/SVA201125SZ0475/KN003489/2020	A/Chicken/Changzhou/cz93/2014	0.1308	0.0449
55	A/turkey/Rostov-on-Don/332-10/2021	A/Chicken/Changzhou/cz93/2014	0.1308	0.0449
56	A/Gallus gallus/Belgium/7578 001/2021	A/Chicken/Changzhou/cz93/2014	0.1313	0.0449
57	A/Chicken/Changzhou/cz93/2014	A/black-headed gull/Sweden/SVA210216SZ0398/KN000437/2021	0.1308	0.0391
58	A/chicken/Scotland/043405/2020	A/Chicken/Changzhou/cz93/2014	0.1323	0.0398
59	A/Chicken/Changzhou/cz93/2014	A/barnacle goose/Germany-SH/AI02379/2020	0.1333	0.0449
60	A/chicken/England/043683/2020	A/Chicken/Changzhou/cz93/2014	0.1338	0.0391
61	A/pheasant/Wales/000252/2021	A/Chicken/Changzhou/cz93/2014	0.1338	0.0398
62	A/mute swan/Northern Ireland/VMDL20-301/2020	A/Chicken/Changzhou/cz93/2014	0.132	0.0395
63	A/turkey/England/038115/2020	A/Chicken/Changzhou/cz93/2014	0.1328	0.0437
64	A/Cygnus olor/Belgium/11956 001/2020	A/Chicken/Changzhou/cz93/2014	0.1327	0.0398
65	A/falcon/England/AVP-21-019051A/2021	A/Chicken/Changzhou/cz93/2014	0.1323	0.0398
66	A/Gallus gallus/Belgium/11372 0001/2021	A/Chicken/Changzhou/cz93/2014	0.1328	0.0391
67	A/Chicken/Sweden/SVA210314SZ0002/KN066679-IP18/2021	A/Chicken/Changzhou/cz93/2014	0.1348	0.0371
68	A/common buzzard /Sweden/SVA210224SZ0485/KN000628/2021	A/Chicken/Changzhou/cz93/2014	0.1338	0.0391
69	A/Chicken/Sweden/SVA210223SZ0647/FB046588-IP7/2021	A/Chicken/Changzhou/cz93/2014	0.1357	0.044
70	A/mute swan/Finland/1325 21VIR7689-2/2021	A/Chicken/Changzhou/cz93/2014	0.1357	0.0419
71	A/chicken/England/010821/2021	A/Chicken/Changzhou/cz93/2014	0.1333	0.0438
72	A/Chicken/Changzhou/cz93/2014	A/barnacle goose/Sweden/SVA210423SZ0250/FB001648/M-2021	0.1338	0.041
73	A/mute swan/Czech Republic/4607-1/2021	A/Chicken/Changzhou/cz93/2014	0.136	0.0436
74	A/peacock/Netherlands/21026542-001/2021	A/Chicken/Changzhou/cz93/2014	0.1326	0.0429
75	A/mute swan/Poland/MB185/2021	A/Chicken/Changzhou/cz93/2014	0.1347	0.0387
76	A/seal/England/AVP-031141/2020	A/Chicken/Changzhou/cz93/2014	0.1338	0.0431
77	A/mute swan/England/234135/2020	A/Chicken/Changzhou/cz93/2014	0.1338	0.0419
78	A/red fox/England/AVP-M1-21-01/2020	A/Chicken/Changzhou/cz93/2014	0.1349	0.0433
79	A/chicken/France/20P016448/2020	A/Chicken/Changzhou/cz93/2014	0.1341	0.0441
80	A/turkey/England/039472/2020	A/Chicken/Changzhou/cz93/2014	0.1338	0.041
81	A/wild goose/Germany-NI/AI03473/2020	A/Chicken/Changzhou/cz93/2014	0.1333	0.0449
82	A/chicken/England/033708/2020	A/Chicken/Changzhou/cz93/2014	0.1338	0.0441
83	A/Chicken/Changzhou/cz93/2014	A/avian/Nigeria/VRD-21-031 21RS744-65/2021	0.1362	0.0483
84	A/chicken/England/045984/2020	A/Chicken/Changzhou/cz93/2014	0.1343	0.0431
85	A/Chicken/Changzhou/cz93/2014	A/Canada goose/England/032697/2020	0.1345	0.0419
86	A/turkey/England/038730/2020	A/Chicken/Changzhou/cz93/2014	0.1338	0.0415
87	A/chicken/England/037052/2020	A/Chicken/Changzhou/cz93/2014	0.1338	0.0418
88	A/duck/England/043628/2020	A/Chicken/Changzhou/cz93/2014	0.1333	0.0463
89	A/whistling duck/England/035643/2020	A/Chicken/Changzhou/cz93/2014	0.1333	0.0441
90	A/duck/France/20P017736/2020	A/Chicken/Changzhou/cz93/2014	0.133	0.0431
91	A/swan/France/20P017709/2020	A/Chicken/Changzhou/cz93/2014	0.134	0.0411
92	A/goose/France/20P017724/2020	A/Chicken/Changzhou/cz93/2014	0.134	0.0431
93	A/common eider/Norway/FU458 21VIR7634-4/2021	A/Chicken/Changzhou/cz93/2014	0.1341	0.0441
94	A/duck/England/046311/2020	A/Chicken/Changzhou/cz93/2014	0.1333	0.0472
95	A/turkey/England/039352/2020	A/Chicken/Changzhou/cz93/2014	0.133	0.0416
96	A/Whooper swan/Sanmenxia/G28/2020	A/Chicken/Changzhou/cz93/2014	0.1316	0.0432
97	A/Whooper swan/Sanmenxia/G13/2020	A/Chicken/Changzhou/cz93/2014	0.1316	0.042
98	A/chicken/Russia Novosibirsk region/1910-2/2020	A/Chicken/Changzhou/cz93/2014	0.1326	0.042
99	A/chicken/Czech Republic/10251-1/2021	A/Chicken/Changzhou/cz93/2014	0.1319	0.0497
100	A/Gallus gallus/Belgium/9247/2021	A/Chicken/Changzhou/cz93/2014	0.1293	0.0488
101	A/Greylag goose/England/032698/2020	A/Chicken/Changzhou/cz93/2014	0.1313	0.0424
102	A/chicken/Czech Republic/1566-1/2021	A/Chicken/Changzhou/cz93/2014	0.1304	0.0416
103	A/environment/Kagoshima/KU-5a/2021	A/Chicken/Changzhou/cz93/2014	0.1331	0.0482
104	A/chicken/Kagoshima/B3T/2021	A/Chicken/Changzhou/cz93/2014	0.1326	0.0461
105	A/Whooper swan/Sanmenxia/Y56/2020	A/Chicken/Changzhou/cz93/2014	0.1313	0.0494
106	A/mute swan/England/263814/2020	A/Chicken/Changzhou/cz93/2014	0.1328	0.041
107	A/pheasant/Denmark/19369-1.02/2021-04-29	A/Chicken/Changzhou/cz93/2014	0.1336	0.0448
108	A/chicken/England/019018/2021	A/Chicken/Changzhou/cz93/2014	0.1363	0.046
109	A/green-winged-teal/Georgia/DT-22332/2020	A/Chicken/Changzhou/cz93/2014	0.1326	0.0441
110	A/Chicken/Changzhou/cz93/2014	A/canada goose /Sweden/SVA211015SZ0330/FB004238/-2021	0.1343	0.0469
111	A/Mallard/Sweden/SVA210827SZ0252/KN002974/D-2021	A/Chicken/Changzhou/cz93/2014	0.1333	0.0469
112	A/chicken/Kazakhstan/23/2020	A/Chicken/Changzhou/cz93/2014	0.1308	0.0371
113	A/chicken/Fukuoka/T1/2020	A/chicken/Egypt/N16732/2019	0.1306	0.0421
114	A/chicken/Kagawa/K6T/2020	A/chicken/Egypt/N16732/2019	0.1301	0.0459
115	A/chicken/Okayama/1T/2020	A/chicken/Egypt/N16732/2019	0.1306	0.0439
116	A/chicken/Okayama/2T/2020	A/chicken/Egypt/N16732/2019	0.13	0.0437
117	A/chicken/Miyazaki/C8T/2020	A/chicken/Egypt/N16732/2019	0.1302	0.0439
118	A/chicken/Korea/H541/2020	A/chicken/Egypt/N16732/2019	0.1316	0.0461
119	A/chicken/Miyazaki/G5T/2020	A/chicken/Egypt/N16732/2019	0.1301	0.0422
120	A/chicken/Kochi/4C/2020	A/chicken/Egypt/N16732/2019	0.1302	0.0441
121	A/chicken/Egypt/N16732/2019	A/Chicken/Changzhou/cz93/2014	0.1338	0.0273
122	A/duck/Egypt/A16793/2019	A/chicken/Fukuoka/T1/2020	0.1286	0.0501
123	A/duck/Egypt/A16793/2019	A/chicken/Miyazaki/G5T/2020	0.128	0.0502
124	A/duck/Egypt/A16793/2019	A/Chicken/Changzhou/cz93/2014	0.1318	0.0352
125	A/Turkey/Egypt/Giza/2021	A/Chicken/Changzhou/cz93/2014	0.1323	0.043
126	A/Towny owel/Sweden/SVAU210406SZ0042/KN001362/M-2021	A/Chicken/Changzhou/cz93/2014	0.1293	0.041
127	A/northern goshawk/Sweden/SVA210224SZ0431/KN000626/2021	A/Chicken/Changzhou/cz93/2014	0.1323	0.043
128	A/goose/Omsk/0111/2020	A/Chicken/Changzhou/cz93/2014	0.1303	0.0391
129	A/Chicken/Changzhou/cz93/2014	A/Canada goose/Sweden/SVA210305SZ0255/KN000797/SK/2021	0.1333	0.0391
130	A/Chicken/Changzhou/cz93/2014	A/Canada Goose/Sweden/SVA210330SZ0426/FB001307/E-2021	0.1318	0.0391
131	A/seal/Germany-SH/AI05379/2021	A/Chicken/Changzhou/cz93/2014	0.1358	0.0449
132	A/Greylag goose/Sweden/SVA210209SZ0422/KN000346/2021	A/Chicken/Changzhou/cz93/2014	0.1338	0.0371
133	A/goose/China/1/2021	A/Chicken/Changzhou/cz93/2014	0.1318	0.0436
134	A/Goose/Jiangsu/21153-2/2021	A/Chicken/Changzhou/cz93/2014	0.1341	0.0503
135	A/Chicken/Sweden/SVA210217SZ0001/KN001190-IP6/2021	A/Chicken/Changzhou/cz93/2014	0.1346	0.049
136	A/peregrine falcon/Sweden/SVA210505SZ0374/FB001788/M-2021	A/Chicken/Changzhou/cz93/2014	0.1359	0.0492
137	A/northern goshawk/Sweden/SVA210316SZ0489/KN001045/M/2021	A/Chicken/Changzhou/cz93/2014	0.1333	0.0469
138	A/tufted duck/Germany/AR8459-L01988/2016	A/chicken/Fukuoka/T1/2020	0.1286	0.0383
139	A/tufted duck/Germany/AR8459-L01988/2016	A/chicken/Kagawa/K6T/2020	0.128	0.0383
140	A/tufted duck/Germany/AR8459-L01988/2016	A/chicken/Okayama/1T/2020	0.1286	0.0363
141	A/tufted duck/Germany/AR8459-L01988/2016	A/chicken/Okayama/2T/2020	0.1275	0.0362
142	A/tufted duck/Germany/AR8459-L01988/2016	A/chicken/Miyazaki/C8T/2020	0.128	0.0403
143	A/tufted duck/Germany/AR8459-L01988/2016	A/chicken/Korea/H541/2020	0.1296	0.0398
144	A/tufted duck/Germany/AR8459-L01988/2016	A/chicken/Miyazaki/G5T/2020	0.128	0.0343
145	A/tufted duck/Germany/AR8459-L01988/2016	A/chicken/Kochi/4C/2020	0.128	0.0363
146	A/tufted duck/Germany/AR8459-L01988/2016	A/Chicken/Changzhou/cz93/2014	0.132	0.0219
147	A/tufted duck/Germany/AR8444-L01987/2016	A/chicken/Fukuoka/T1/2020	0.128	0.0343
148	A/tufted duck/Germany/AR8444-L01987/2016	A/chicken/Kagawa/K6T/2020	0.1275	0.0343
149	A/tufted duck/Germany/AR8444-L01987/2016	A/chicken/Okayama/1T/2020	0.128	0.0323
150	A/tufted duck/Germany/AR8444-L01987/2016	A/chicken/Okayama/2T/2020	0.127	0.0322
151	A/tufted duck/Germany/AR8444-L01987/2016	A/chicken/Miyazaki/C8T/2020	0.1275	0.0363
152	A/tufted duck/Germany/AR8444-L01987/2016	A/chicken/Korea/H541/2020	0.1291	0.0377
153	A/tufted duck/Germany/AR8444-L01987/2016	A/chicken/Miyazaki/G5T/2020	0.1275	0.0303
154	A/tufted duck/Germany/AR8444-L01987/2016	A/chicken/Kochi/4C/2020	0.1275	0.0323
155	A/tufted duck/Germany/AR8444-L01987/2016	A/Chicken/Changzhou/cz93/2014	0.1315	0.0179
156	A/tufted duck/Germany/AR8444-L01987/2016	A/mallard/California/2559P/2011	0.1525	0.049
157	A/tufted duck/Switzerland/V237-L02003/2016	A/chicken/Fukuoka/T1/2020	0.1286	0.0346
158	A/tufted duck/Switzerland/V237-L02003/2016	A/chicken/Kagawa/K6T/2020	0.128	0.0346
159	A/tufted duck/Switzerland/V237-L02003/2016	A/chicken/Okayama/1T/2020	0.1286	0.0325
160	A/tufted duck/Switzerland/V237-L02003/2016	A/chicken/Okayama/2T/2020	0.1275	0.0325
161	A/tufted duck/Switzerland/V237-L02003/2016	A/chicken/Miyazaki/C8T/2020	0.128	0.0366
162	A/tufted duck/Switzerland/V237-L02003/2016	A/chicken/Korea/H541/2020	0.1296	0.0377
163	A/tufted duck/Switzerland/V237-L02003/2016	A/chicken/Miyazaki/G5T/2020	0.128	0.0305
164	A/tufted duck/Switzerland/V237-L02003/2016	A/chicken/Kochi/4C/2020	0.128	0.0325
165	A/tufted duck/Switzerland/V237-L02003/2016	A/Chicken/Changzhou/cz93/2014	0.132	0.0163
166	A/tufted duck/Switzerland/V237-L02003/2016	A/mallard/California/2559P/2011	0.153	0.049
167	A/tufted duck/Denmark/17740-1p1/2016	A/chicken/Fukuoka/T1/2020	0.1286	0.0356
168	A/tufted duck/Denmark/17740-1p1/2016	A/chicken/Kagawa/K6T/2020	0.128	0.0356
169	A/tufted duck/Denmark/17740-1p1/2016	A/chicken/Okayama/1T/2020	0.1286	0.0335
170	A/tufted duck/Denmark/17740-1p1/2016	A/chicken/Okayama/2T/2020	0.128	0.0335
171	A/tufted duck/Denmark/17740-1p1/2016	A/chicken/Miyazaki/C8T/2020	0.1285	0.0377
172	A/tufted duck/Denmark/17740-1p1/2016	A/chicken/Korea/H541/2020	0.1296	0.0377
173	A/tufted duck/Denmark/17740-1p1/2016	A/chicken/Miyazaki/G5T/2020	0.128	0.0314
174	A/tufted duck/Denmark/17740-1p1/2016	A/chicken/Kochi/4C/2020	0.1285	0.0335
175	A/tufted duck/Denmark/17740-1p1/2016	A/Chicken/Changzhou/cz93/2014	0.132	0.0167
176	A/tufted duck/Denmark/17740-1p1/2016	A/mallard/California/2559P/2011	0.1533	0.0502
177	A/goose/Denmark/1365-1p1c/2017	A/chicken/Fukuoka/T1/2020	0.1296	0.0377
178	A/goose/Denmark/1365-1p1c/2017	A/chicken/Kagawa/K6T/2020	0.1291	0.0377
179	A/goose/Denmark/1365-1p1c/2017	A/chicken/Okayama/1T/2020	0.1296	0.0356
180	A/goose/Denmark/1365-1p1c/2017	A/chicken/Okayama/2T/2020	0.129	0.0356
181	A/goose/Denmark/1365-1p1c/2017	A/chicken/Miyazaki/C8T/2020	0.1295	0.0397
182	A/goose/Denmark/1365-1p1c/2017	A/chicken/Korea/H541/2020	0.1306	0.0398
183	A/goose/Denmark/1365-1p1c/2017	A/chicken/Miyazaki/G5T/2020	0.1291	0.0335
184	A/goose/Denmark/1365-1p1c/2017	A/chicken/Kochi/4C/2020	0.1295	0.0356
185	A/goose/Denmark/1365-1p1c/2017	A/Chicken/Changzhou/cz93/2014	0.1335	0.0188
186	A/wild duck/Poland/57/2017	A/chicken/Fukuoka/T1/2020	0.1306	0.0377
187	A/wild duck/Poland/57/2017	A/chicken/Kagawa/K6T/2020	0.1301	0.0377
188	A/wild duck/Poland/57/2017	A/chicken/Okayama/1T/2020	0.1306	0.0356
189	A/wild duck/Poland/57/2017	A/chicken/Okayama/2T/2020	0.1306	0.0356
190	A/wild duck/Poland/57/2017	A/chicken/Miyazaki/C8T/2020	0.1311	0.0397
191	A/wild duck/Poland/57/2017	A/chicken/Korea/H541/2020	0.1316	0.0377
192	A/wild duck/Poland/57/2017	A/chicken/Miyazaki/G5T/2020	0.1301	0.0335
193	A/wild duck/Poland/57/2017	A/chicken/Kochi/4C/2020	0.1311	0.0356
194	A/wild duck/Poland/57/2017	A/Chicken/Changzhou/cz93/2014	0.1352	0.0188
195	A/Common tern/Hungary/8187/2017	A/chicken/Fukuoka/T1/2020	0.1286	0.0389
196	A/Common tern/Hungary/8187/2017	A/chicken/Kagawa/K6T/2020	0.128	0.0389
197	A/Common tern/Hungary/8187/2017	A/chicken/Okayama/1T/2020	0.1286	0.0368
198	A/Common tern/Hungary/8187/2017	A/chicken/Okayama/2T/2020	0.1279	0.0368
199	A/Common tern/Hungary/8187/2017	A/chicken/Miyazaki/C8T/2020	0.1284	0.0409
200	A/Common tern/Hungary/8187/2017	A/chicken/Korea/H541/2020	0.1296	0.0377
201	A/Common tern/Hungary/8187/2017	A/chicken/Miyazaki/G5T/2020	0.128	0.0348
202	A/Common tern/Hungary/8187/2017	A/chicken/Kochi/4C/2020	0.1284	0.0368
203	A/Common tern/Hungary/8187/2017	A/Chicken/Changzhou/cz93/2014	0.1325	0.0204
204	A/swan/France/170496/2017	A/chicken/Fukuoka/T1/2020	0.1283	0.0379
205	A/swan/France/170496/2017	A/chicken/Kagawa/K6T/2020	0.1278	0.0379
206	A/swan/France/170496/2017	A/chicken/Okayama/1T/2020	0.1283	0.0356
207	A/swan/France/170496/2017	A/chicken/Okayama/2T/2020	0.1283	0.0356
208	A/swan/France/170496/2017	A/chicken/Miyazaki/C8T/2020	0.1288	0.0401
209	A/swan/France/170496/2017	A/chicken/Korea/H541/2020	0.1293	0.0401
210	A/swan/France/170496/2017	A/chicken/Miyazaki/G5T/2020	0.1283	0.0334
211	A/swan/France/170496/2017	A/chicken/Kochi/4C/2020	0.1288	0.0356
212	A/swan/France/170496/2017	A/Chicken/Changzhou/cz93/2014	0.1344	0.02
213	A/swan/France/170496/2017	A/mallard/California/2559P/2011	0.155	0.0468
214	A/tufted duck/Switzerland/V254-L02002/2016	A/chicken/Fukuoka/T1/2020	0.1286	0.0393
215	A/tufted duck/Switzerland/V254-L02002/2016	A/chicken/Kagawa/K6T/2020	0.128	0.0393
216	A/tufted duck/Switzerland/V254-L02002/2016	A/chicken/Okayama/1T/2020	0.1286	0.0373
217	A/tufted duck/Switzerland/V254-L02002/2016	A/chicken/Okayama/2T/2020	0.1275	0.0373
218	A/tufted duck/Switzerland/V254-L02002/2016	A/chicken/Miyazaki/C8T/2020	0.128	0.0414
219	A/tufted duck/Switzerland/V254-L02002/2016	A/chicken/Korea/H541/2020	0.1296	0.0419
220	A/tufted duck/Switzerland/V254-L02002/2016	A/chicken/Miyazaki/G5T/2020	0.128	0.0352
221	A/tufted duck/Switzerland/V254-L02002/2016	A/chicken/Kochi/4C/2020	0.128	0.0373
222	A/tufted duck/Switzerland/V254-L02002/2016	A/Chicken/Changzhou/cz93/2014	0.132	0.0207
223	A/domestic duck/Germany-MV/AR9433-L02969/2016	A/chicken/Fukuoka/T1/2020	0.1286	0.0364
224	A/domestic duck/Germany-MV/AR9433-L02969/2016	A/chicken/Kagawa/K6T/2020	0.128	0.0363
225	A/domestic duck/Germany-MV/AR9433-L02969/2016	A/chicken/Okayama/1T/2020	0.1286	0.0343
226	A/domestic duck/Germany-MV/AR9433-L02969/2016	A/chicken/Okayama/2T/2020	0.1276	0.0342
227	A/domestic duck/Germany-MV/AR9433-L02969/2016	A/chicken/Miyazaki/C8T/2020	0.1281	0.0383
228	A/domestic duck/Germany-MV/AR9433-L02969/2016	A/chicken/Korea/H541/2020	0.1296	0.0398
229	A/domestic duck/Germany-MV/AR9433-L02969/2016	A/chicken/Miyazaki/G5T/2020	0.128	0.0324
230	A/domestic duck/Germany-MV/AR9433-L02969/2016	A/chicken/Kochi/4C/2020	0.1281	0.0344
231	A/domestic duck/Germany-MV/AR9433-L02969/2016	A/Chicken/Changzhou/cz93/2014	0.1311	0.0181
232	A/chicken/Fukuoka/T1/2020	A/Bl H gull/NL-Slootdorp/16014102-002/2016	0.128	0.0367
233	A/chicken/Kagawa/K6T/2020	A/Bl H gull/NL-Slootdorp/16014102-002/2016	0.1275	0.0367
234	A/chicken/Okayama/1T/2020	A/Bl H gull/NL-Slootdorp/16014102-002/2016	0.128	0.0347
235	A/chicken/Okayama/2T/2020	A/Bl H gull/NL-Slootdorp/16014102-002/2016	0.1271	0.0347
236	A/chicken/Miyazaki/C8T/2020	A/Bl H gull/NL-Slootdorp/16014102-002/2016	0.1276	0.0388
237	A/chicken/Korea/H541/2020	A/Bl H gull/NL-Slootdorp/16014102-002/2016	0.1291	0.0398
238	A/chicken/Miyazaki/G5T/2020	A/Bl H gull/NL-Slootdorp/16014102-002/2016	0.1275	0.0327
239	A/chicken/Kochi/4C/2020	A/Bl H gull/NL-Slootdorp/16014102-002/2016	0.1276	0.0347
240	A/Chicken/Changzhou/cz93/2014	A/Bl H gull/NL-Slootdorp/16014102-002/2016	0.1316	0.0184
241	A/chicken/Poitou Charentes/161585/2016	A/chicken/Fukuoka/T1/2020	0.1286	0.0415
242	A/chicken/Poitou Charentes/161585/2016	A/chicken/Kagawa/K6T/2020	0.128	0.0413
243	A/chicken/Poitou Charentes/161585/2016	A/chicken/Okayama/1T/2020	0.1286	0.0393
244	A/chicken/Poitou Charentes/161585/2016	A/chicken/Okayama/2T/2020	0.1286	0.0392
245	A/chicken/Poitou Charentes/161585/2016	A/chicken/Miyazaki/C8T/2020	0.1291	0.0434
246	A/chicken/Poitou Charentes/161585/2016	A/chicken/Korea/H541/2020	0.1296	0.0419
247	A/chicken/Poitou Charentes/161585/2016	A/chicken/Miyazaki/G5T/2020	0.128	0.0373
248	A/chicken/Poitou Charentes/161585/2016	A/chicken/Kochi/4C/2020	0.1291	0.0394
249	A/chicken/Poitou Charentes/161585/2016	A/Chicken/Changzhou/cz93/2014	0.1331	0.0226
250	A/Mew Gull/Netherlands/1/2016	A/chicken/Fukuoka/T1/2020	0.128	0.0361
251	A/Mew Gull/Netherlands/1/2016	A/chicken/Kagawa/K6T/2020	0.1275	0.0359
252	A/Mew Gull/Netherlands/1/2016	A/chicken/Okayama/1T/2020	0.128	0.0339
253	A/Mew Gull/Netherlands/1/2016	A/chicken/Okayama/2T/2020	0.1264	0.0338
254	A/Mew Gull/Netherlands/1/2016	A/chicken/Miyazaki/C8T/2020	0.1271	0.0379
255	A/Mew Gull/Netherlands/1/2016	A/chicken/Korea/H541/2020	0.1291	0.0398
256	A/Mew Gull/Netherlands/1/2016	A/chicken/Miyazaki/G5T/2020	0.1275	0.0321
257	A/Mew Gull/Netherlands/1/2016	A/chicken/Kochi/4C/2020	0.1272	0.0341
258	A/Mew Gull/Netherlands/1/2016	A/Chicken/Changzhou/cz93/2014	0.1313	0.0215
259	A/Great Black-backed Gull/Netherlands/2/2016	A/chicken/Fukuoka/T1/2020	0.1292	0.0379
260	A/Great Black-backed Gull/Netherlands/2/2016	A/chicken/Kagawa/K6T/2020	0.1287	0.0379
261	A/Great Black-backed Gull/Netherlands/2/2016	A/chicken/Okayama/1T/2020	0.1292	0.0357
262	A/Great Black-backed Gull/Netherlands/2/2016	A/chicken/Okayama/2T/2020	0.1292	0.0357
263	A/Great Black-backed Gull/Netherlands/2/2016	A/chicken/Miyazaki/C8T/2020	0.1297	0.0402
264	A/Great Black-backed Gull/Netherlands/2/2016	A/chicken/Korea/H541/2020	0.1303	0.0402
265	A/Great Black-backed Gull/Netherlands/2/2016	A/chicken/Miyazaki/G5T/2020	0.1287	0.0335
266	A/Great Black-backed Gull/Netherlands/2/2016	A/chicken/Kochi/4C/2020	0.1297	0.0357
267	A/Great Black-backed Gull/Netherlands/2/2016	A/Chicken/Changzhou/cz93/2014	0.1338	0.0201
268	A/mallard/California/2559P/2011	A/Great Black-backed Gull/Netherlands/2/2016	0.1549	0.0469
269	A/swan/France/171377/2017	A/chicken/Fukuoka/T1/2020	0.1288	0.0334
270	A/swan/France/171377/2017	A/chicken/Kagawa/K6T/2020	0.1283	0.0334
271	A/swan/France/171377/2017	A/chicken/Okayama/1T/2020	0.1288	0.0312
272	A/swan/France/171377/2017	A/chicken/Okayama/2T/2020	0.1288	0.0312
273	A/swan/France/171377/2017	A/chicken/Miyazaki/C8T/2020	0.1293	0.0356
274	A/swan/France/171377/2017	A/chicken/Korea/H541/2020	0.1298	0.0356
275	A/swan/France/171377/2017	A/chicken/Miyazaki/G5T/2020	0.1288	0.029
276	A/swan/France/171377/2017	A/chicken/Kochi/4C/2020	0.1293	0.0312
277	A/swan/France/171377/2017	A/Chicken/Changzhou/cz93/2014	0.1344	0.0156
278	A/swan/France/171377/2017	A/mallard/California/2559P/2011	0.156	0.0423
279	A/long-eared owl/Voronezh/15/2017	A/chicken/Fukuoka/T1/2020	0.1291	0.0321
280	A/long-eared owl/Voronezh/15/2017	A/chicken/Kagawa/K6T/2020	0.1286	0.0319
281	A/long-eared owl/Voronezh/15/2017	A/chicken/Okayama/1T/2020	0.1291	0.0299
282	A/long-eared owl/Voronezh/15/2017	A/chicken/Okayama/2T/2020	0.1274	0.0298
283	A/long-eared owl/Voronezh/15/2017	A/chicken/Miyazaki/C8T/2020	0.1281	0.0339
284	A/long-eared owl/Voronezh/15/2017	A/chicken/Korea/H541/2020	0.1301	0.0356
285	A/long-eared owl/Voronezh/15/2017	A/chicken/Miyazaki/G5T/2020	0.1286	0.0281
286	A/long-eared owl/Voronezh/15/2017	A/chicken/Kochi/4C/2020	0.1282	0.0301
287	A/long-eared owl/Voronezh/15/2017	A/Chicken/Changzhou/cz93/2014	0.1338	0.0137
288	A/mallard/California/2559P/2011	A/long-eared owl/Voronezh/15/2017	0.1535	0.0469
289	A/Grey seal/361-10/BalticPL/16	A/chicken/Fukuoka/T1/2020	0.1286	0.0344
290	A/Grey seal/361-10/BalticPL/16	A/chicken/Kagawa/K6T/2020	0.128	0.0343
291	A/Grey seal/361-10/BalticPL/16	A/chicken/Okayama/1T/2020	0.1286	0.0323
292	A/Grey seal/361-10/BalticPL/16	A/chicken/Okayama/2T/2020	0.1286	0.0322
293	A/Grey seal/361-10/BalticPL/16	A/chicken/Miyazaki/C8T/2020	0.1291	0.0363
294	A/Grey seal/361-10/BalticPL/16	A/chicken/Korea/H541/2020	0.1296	0.0377
295	A/Grey seal/361-10/BalticPL/16	A/chicken/Miyazaki/G5T/2020	0.128	0.0304
296	A/Grey seal/361-10/BalticPL/16	A/chicken/Kochi/4C/2020	0.1291	0.0324
297	A/Grey seal/361-10/BalticPL/16	A/Chicken/Changzhou/cz93/2014	0.1331	0.0198
298	A/mallard/California/2559P/2011	A/Grey seal/361-10/BalticPL/16	0.154	0.049
299	A/chicken/Fukuoka/T1/2020	A/Ch/NL-Abbega/X16015736/2016	0.128	0.0327
300	A/chicken/Kagawa/K6T/2020	A/Ch/NL-Abbega/X16015736/2016	0.1275	0.0327
301	A/chicken/Okayama/1T/2020	A/Ch/NL-Abbega/X16015736/2016	0.128	0.0306
302	A/chicken/Okayama/2T/2020	A/Ch/NL-Abbega/X16015736/2016	0.1271	0.0306
303	A/chicken/Miyazaki/C8T/2020	A/Ch/NL-Abbega/X16015736/2016	0.1276	0.0347
304	A/chicken/Korea/H541/2020	A/Ch/NL-Abbega/X16015736/2016	0.1291	0.0356
305	A/chicken/Miyazaki/G5T/2020	A/Ch/NL-Abbega/X16015736/2016	0.1275	0.0286
306	A/chicken/Kochi/4C/2020	A/Ch/NL-Abbega/X16015736/2016	0.1276	0.0306
307	A/Chicken/Changzhou/cz93/2014	A/Ch/NL-Abbega/X16015736/2016	0.1341	0.0143
308	A/mallard/California/2559P/2011	A/Ch/NL-Abbega/X16015736/2016	0.1545	0.0469
309	A/Eur Wig/NL-Drieborg	A/chicken/Fukuoka/T1/2020	0.1275	0.0347
310	A/Eur Wig/NL-Drieborg	A/chicken/Kagawa/K6T/2020	0.127	0.0347
311	A/Eur Wig/NL-Drieborg	A/chicken/Okayama/1T/2020	0.1275	0.0327
312	A/Eur Wig/NL-Drieborg	A/chicken/Okayama/2T/2020	0.1266	0.0327
313	A/Eur Wig/NL-Drieborg	A/chicken/Miyazaki/C8T/2020	0.1271	0.0367
314	A/Eur Wig/NL-Drieborg	A/chicken/Korea/H541/2020	0.1286	0.0377
315	A/Eur Wig/NL-Drieborg	A/chicken/Miyazaki/G5T/2020	0.127	0.0306
316	A/Eur Wig/NL-Drieborg	A/chicken/Kochi/4C/2020	0.1271	0.0327
317	A/Eur Wig/NL-Drieborg	A/Chicken/Changzhou/cz93/2014	0.1306	0.0163
318	A/mallard/California/2559P/2011	A/Eur Wig/NL-Drieborg	0.1525	0.049
319	A/chicken/Shchyolkovo/47/2017	A/chicken/Fukuoka/T1/2020	0.1275	0.0341
320	A/chicken/Shchyolkovo/47/2017	A/chicken/Kagawa/K6T/2020	0.127	0.0339
321	A/chicken/Shchyolkovo/47/2017	A/chicken/Okayama/1T/2020	0.1275	0.0319
322	A/chicken/Shchyolkovo/47/2017	A/chicken/Okayama/2T/2020	0.1259	0.0318
323	A/chicken/Shchyolkovo/47/2017	A/chicken/Miyazaki/C8T/2020	0.1266	0.0359
324	A/chicken/Shchyolkovo/47/2017	A/chicken/Korea/H541/2020	0.1286	0.0377
325	A/chicken/Shchyolkovo/47/2017	A/chicken/Miyazaki/G5T/2020	0.127	0.0301
326	A/chicken/Shchyolkovo/47/2017	A/chicken/Kochi/4C/2020	0.1267	0.0321
327	A/chicken/Shchyolkovo/47/2017	A/Chicken/Changzhou/cz93/2014	0.1323	0.0156
328	A/mallard/California/2559P/2011	A/chicken/Shchyolkovo/47/2017	0.1535	0.049
329	A/turkey/Italy/17VIR1452-22/2017	A/chicken/Fukuoka/T1/2020	0.1291	0.0335
330	A/turkey/Italy/17VIR1452-22/2017	A/chicken/Kagawa/K6T/2020	0.1286	0.0335
331	A/turkey/Italy/17VIR1452-22/2017	A/chicken/Okayama/1T/2020	0.1291	0.0314
332	A/turkey/Italy/17VIR1452-22/2017	A/chicken/Okayama/2T/2020	0.1291	0.0314
333	A/turkey/Italy/17VIR1452-22/2017	A/chicken/Miyazaki/C8T/2020	0.1296	0.0356
334	A/turkey/Italy/17VIR1452-22/2017	A/chicken/Korea/H541/2020	0.1301	0.0356
335	A/turkey/Italy/17VIR1452-22/2017	A/chicken/Miyazaki/G5T/2020	0.1286	0.0294
336	A/turkey/Italy/17VIR1452-22/2017	A/chicken/Kochi/4C/2020	0.1296	0.0314
337	A/turkey/Italy/17VIR1452-22/2017	A/Chicken/Changzhou/cz93/2014	0.1321	0.0147
338	A/turkey/Italy/17VIR1452-22/2017	A/mallard/California/2559P/2011	0.156	0.0482
339	A/wild bird/Iran/17RS654-24/2016	A/chicken/Fukuoka/T1/2020	0.128	0.044
340	A/wild bird/Iran/17RS654-24/2016	A/chicken/Kagawa/K6T/2020	0.1275	0.044
341	A/wild bird/Iran/17RS654-24/2016	A/chicken/Okayama/1T/2020	0.128	0.0419
342	A/wild bird/Iran/17RS654-24/2016	A/chicken/Okayama/2T/2020	0.128	0.0419
343	A/wild bird/Iran/17RS654-24/2016	A/chicken/Miyazaki/C8T/2020	0.1286	0.0461
344	A/wild bird/Iran/17RS654-24/2016	A/chicken/Korea/H541/2020	0.1291	0.0461
345	A/wild bird/Iran/17RS654-24/2016	A/chicken/Miyazaki/G5T/2020	0.1275	0.0398
346	A/wild bird/Iran/17RS654-24/2016	A/chicken/Kochi/4C/2020	0.1286	0.0419
347	A/wild bird/Iran/17RS654-24/2016	A/Chicken/Changzhou/cz93/2014	0.1341	0.0252
348	A/chicken/Fukuoka/T1/2020	A/chicken/Egypt/F14110D/2017	0.1291	0.0377
349	A/chicken/Kagawa/K6T/2020	A/chicken/Egypt/F14110D/2017	0.1286	0.0377
350	A/chicken/Okayama/1T/2020	A/chicken/Egypt/F14110D/2017	0.1291	0.0356
351	A/chicken/Okayama/2T/2020	A/chicken/Egypt/F14110D/2017	0.1291	0.0356
352	A/chicken/Miyazaki/C8T/2020	A/chicken/Egypt/F14110D/2017	0.1296	0.0398
353	A/chicken/Korea/H541/2020	A/chicken/Egypt/F14110D/2017	0.1301	0.0398
354	A/chicken/Miyazaki/G5T/2020	A/chicken/Egypt/F14110D/2017	0.1286	0.0335
355	A/chicken/Kochi/4C/2020	A/chicken/Egypt/F14110D/2017	0.1296	0.0356
356	A/chicken/Egypt/F14110D/2017	A/Chicken/Changzhou/cz93/2014	0.1352	0.0189
357	A/mallard/California/2559P/2011	A/chicken/Egypt/F14110D/2017	0.1565	0.0503
358	A/White-fronted Goose/AN/1-15-12/2016	A/chicken/Fukuoka/T1/2020	0.128	0.037
359	A/White-fronted Goose/AN/1-15-12/2016	A/chicken/Kagawa/K6T/2020	0.1275	0.037
360	A/White-fronted Goose/AN/1-15-12/2016	A/chicken/Okayama/1T/2020	0.128	0.035
361	A/White-fronted Goose/AN/1-15-12/2016	A/chicken/Okayama/2T/2020	0.1274	0.035
362	A/White-fronted Goose/AN/1-15-12/2016	A/chicken/Miyazaki/C8T/2020	0.1279	0.0391
363	A/White-fronted Goose/AN/1-15-12/2016	A/chicken/Korea/H541/2020	0.1291	0.0398
364	A/White-fronted Goose/AN/1-15-12/2016	A/chicken/Miyazaki/G5T/2020	0.1275	0.0329
365	A/White-fronted Goose/AN/1-15-12/2016	A/chicken/Kochi/4C/2020	0.1279	0.035
366	A/White-fronted Goose/AN/1-15-12/2016	A/Chicken/Changzhou/cz93/2014	0.1335	0.0185
367	A/White-fronted Goose/AN/1-15-12/2016	A/mallard/California/2559P/2011	0.1547	0.0494
368	A/Goose/Hungary/1030/2017	A/chicken/Fukuoka/T1/2020	0.1291	0.0431
369	A/Goose/Hungary/1030/2017	A/chicken/Kagawa/K6T/2020	0.1286	0.0431
370	A/Goose/Hungary/1030/2017	A/chicken/Okayama/1T/2020	0.1291	0.0411
371	A/Goose/Hungary/1030/2017	A/chicken/Okayama/2T/2020	0.1284	0.0411
372	A/Goose/Hungary/1030/2017	A/chicken/Miyazaki/C8T/2020	0.1289	0.0452
373	A/Goose/Hungary/1030/2017	A/chicken/Korea/H541/2020	0.1301	0.044
374	A/Goose/Hungary/1030/2017	A/chicken/Miyazaki/G5T/2020	0.1286	0.039
375	A/Goose/Hungary/1030/2017	A/chicken/Kochi/4C/2020	0.1289	0.0411
376	A/Goose/Hungary/1030/2017	A/Chicken/Changzhou/cz93/2014	0.1355	0.0246
377	A/chicken/Italy/17VIR653-12/2017	A/chicken/Fukuoka/T1/2020	0.127	0.0356
378	A/chicken/Kagawa/K6T/2020	A/chicken/Italy/17VIR653-12/2017	0.1265	0.0356
379	A/chicken/Okayama/1T/2020	A/chicken/Italy/17VIR653-12/2017	0.127	0.0335
380	A/chicken/Okayama/2T/2020	A/chicken/Italy/17VIR653-12/2017	0.127	0.0335
381	A/chicken/Miyazaki/C8T/2020	A/chicken/Italy/17VIR653-12/2017	0.1275	0.0377
382	A/chicken/Korea/H541/2020	A/chicken/Italy/17VIR653-12/2017	0.128	0.0377
383	A/chicken/Miyazaki/G5T/2020	A/chicken/Italy/17VIR653-12/2017	0.1265	0.0314
384	A/chicken/Kochi/4C/2020	A/chicken/Italy/17VIR653-12/2017	0.1275	0.0335
385	A/chicken/Italy/17VIR653-12/2017	A/Chicken/Changzhou/cz93/2014	0.1331	0.0168
386	A/mallard/California/2559P/2011	A/chicken/Italy/17VIR653-12/2017	0.1545	0.0503
387	A/Tufted Duck/Netherlands/1/2016	A/chicken/Fukuoka/T1/2020	0.1282	0.0376
388	A/Tufted Duck/Netherlands/1/2016	A/chicken/Kagawa/K6T/2020	0.1277	0.0376
389	A/Tufted Duck/Netherlands/1/2016	A/chicken/Okayama/1T/2020	0.1282	0.0355
390	A/Tufted Duck/Netherlands/1/2016	A/chicken/Okayama/2T/2020	0.1282	0.0355
391	A/Tufted Duck/Netherlands/1/2016	A/chicken/Miyazaki/C8T/2020	0.1287	0.0397
392	A/Tufted Duck/Netherlands/1/2016	A/chicken/Korea/H541/2020	0.1292	0.0398
393	A/Tufted Duck/Netherlands/1/2016	A/chicken/Miyazaki/G5T/2020	0.1277	0.0334
394	A/Tufted Duck/Netherlands/1/2016	A/chicken/Kochi/4C/2020	0.1287	0.0355
395	A/Tufted Duck/Netherlands/1/2016	A/Chicken/Changzhou/cz93/2014	0.1344	0.0188
396	A/eurasian wigeon/Germany-NI/AR249-L02143/2017	A/chicken/Fukuoka/T1/2020	0.1286	0.0391
397	A/eurasian wigeon/Germany-NI/AR249-L02143/2017	A/chicken/Kagawa/K6T/2020	0.128	0.0391
398	A/eurasian wigeon/Germany-NI/AR249-L02143/2017	A/chicken/Okayama/1T/2020	0.1286	0.037
399	A/eurasian wigeon/Germany-NI/AR249-L02143/2017	A/chicken/Okayama/2T/2020	0.1277	0.037
400	A/eurasian wigeon/Germany-NI/AR249-L02143/2017	A/chicken/Miyazaki/C8T/2020	0.1282	0.0412
401	A/eurasian wigeon/Germany-NI/AR249-L02143/2017	A/chicken/Korea/H541/2020	0.1296	0.0419
402	A/eurasian wigeon/Germany-NI/AR249-L02143/2017	A/chicken/Miyazaki/G5T/2020	0.128	0.035
403	A/eurasian wigeon/Germany-NI/AR249-L02143/2017	A/chicken/Kochi/4C/2020	0.1282	0.037
404	A/eurasian wigeon/Germany-NI/AR249-L02143/2017	A/Chicken/Changzhou/cz93/2014	0.1338	0.0206
405	A/chicken/Fukuoka/T1/2020	A/chicken/Egypt/Gharbiya-15/2017	0.1306	0.0377
406	A/chicken/Kagawa/K6T/2020	A/chicken/Egypt/Gharbiya-15/2017	0.1301	0.0377
407	A/chicken/Okayama/1T/2020	A/chicken/Egypt/Gharbiya-15/2017	0.1306	0.0356
408	A/chicken/Okayama/2T/2020	A/chicken/Egypt/Gharbiya-15/2017	0.1306	0.0356
409	A/chicken/Miyazaki/C8T/2020	A/chicken/Egypt/Gharbiya-15/2017	0.1311	0.0398
410	A/chicken/Korea/H541/2020	A/chicken/Egypt/Gharbiya-15/2017	0.1316	0.0398
411	A/chicken/Miyazaki/G5T/2020	A/chicken/Egypt/Gharbiya-15/2017	0.1301	0.0335
412	A/chicken/Kochi/4C/2020	A/chicken/Egypt/Gharbiya-15/2017	0.1311	0.0356
413	A/chicken/Egypt/Gharbiya-15/2017	A/Chicken/Changzhou/cz93/2014	0.1357	0.0189
414	A/mallard/California/2559P/2011	A/chicken/Egypt/Gharbiya-15/2017	0.158	0.0503
415	A/mute swan/Switzerland/V0244.2-L02307/2017	A/chicken/Fukuoka/T1/2020	0.1291	0.0347
416	A/mute swan/Switzerland/V0244.2-L02307/2017	A/chicken/Kagawa/K6T/2020	0.1286	0.0347
417	A/mute swan/Switzerland/V0244.2-L02307/2017	A/chicken/Okayama/1T/2020	0.1291	0.0327
418	A/mute swan/Switzerland/V0244.2-L02307/2017	A/chicken/Okayama/2T/2020	0.1292	0.0327
419	A/mute swan/Switzerland/V0244.2-L02307/2017	A/chicken/Miyazaki/C8T/2020	0.1297	0.0367
420	A/mute swan/Switzerland/V0244.2-L02307/2017	A/chicken/Korea/H541/2020	0.1301	0.0377
421	A/mute swan/Switzerland/V0244.2-L02307/2017	A/chicken/Miyazaki/G5T/2020	0.1286	0.0306
422	A/mute swan/Switzerland/V0244.2-L02307/2017	A/chicken/Kochi/4C/2020	0.1297	0.0327
423	A/mute swan/Switzerland/V0244.2-L02307/2017	A/Chicken/Changzhou/cz93/2014	0.1352	0.0163
424	A/mute swan/Switzerland/V0244.2-L02307/2017	A/mallard/California/2559P/2011	0.1571	0.049
425	A/goose/Tatarstan/1730-2/2020	A/chicken/Fukuoka/T1/2020	0.1301	0.0327
426	A/goose/Tatarstan/1730-2/2020	A/chicken/Kagawa/K6T/2020	0.1296	0.0327
427	A/goose/Tatarstan/1730-2/2020	A/chicken/Okayama/1T/2020	0.1301	0.0306
428	A/goose/Tatarstan/1730-2/2020	A/chicken/Okayama/2T/2020	0.1291	0.0306
429	A/goose/Tatarstan/1730-2/2020	A/chicken/Miyazaki/C8T/2020	0.1296	0.0347
430	A/goose/Tatarstan/1730-2/2020	A/chicken/Korea/H541/2020	0.1311	0.0356
431	A/goose/Tatarstan/1730-2/2020	A/chicken/Miyazaki/G5T/2020	0.1296	0.0286
432	A/goose/Tatarstan/1730-2/2020	A/chicken/Kochi/4C/2020	0.1296	0.0306
433	A/goose/Tatarstan/1730-2/2020	A/Chicken/Changzhou/cz93/2014	0.1336	0.0143
434	A/mallard/California/2559P/2011	A/goose/Tatarstan/1730-2/2020	0.1545	0.0469
435	A/Eurasian Wigeon/Netherlands/4/2016	A/chicken/Fukuoka/T1/2020	0.1286	0.0388
436	A/Eurasian Wigeon/Netherlands/4/2016	A/chicken/Kagawa/K6T/2020	0.128	0.0388
437	A/Eurasian Wigeon/Netherlands/4/2016	A/chicken/Okayama/1T/2020	0.1286	0.0366
438	A/Eurasian Wigeon/Netherlands/4/2016	A/chicken/Okayama/2T/2020	0.1286	0.0366
439	A/Eurasian Wigeon/Netherlands/4/2016	A/chicken/Miyazaki/C8T/2020	0.1291	0.0409
440	A/Eurasian Wigeon/Netherlands/4/2016	A/chicken/Korea/H541/2020	0.1296	0.0409
441	A/Eurasian Wigeon/Netherlands/4/2016	A/chicken/Miyazaki/G5T/2020	0.1286	0.0345
442	A/Eurasian Wigeon/Netherlands/4/2016	A/chicken/Kochi/4C/2020	0.1291	0.0366
443	A/Eurasian Wigeon/Netherlands/4/2016	A/Chicken/Changzhou/cz93/2014	0.1347	0.0194
444	A/Mallard/Netherlands/2/2017	A/chicken/Fukuoka/T1/2020	0.128	0.0393
445	A/Mallard/Netherlands/2/2017	A/chicken/Kagawa/K6T/2020	0.1275	0.0393
446	A/Mallard/Netherlands/2/2017	A/chicken/Okayama/1T/2020	0.128	0.0372
447	A/Mallard/Netherlands/2/2017	A/chicken/Okayama/2T/2020	0.128	0.0372
448	A/Mallard/Netherlands/2/2017	A/chicken/Miyazaki/C8T/2020	0.1286	0.0413
449	A/Mallard/Netherlands/2/2017	A/chicken/Korea/H541/2020	0.1291	0.0419
450	A/Mallard/Netherlands/2/2017	A/chicken/Miyazaki/G5T/2020	0.1275	0.0351
451	A/Mallard/Netherlands/2/2017	A/chicken/Kochi/4C/2020	0.1286	0.0372
452	A/Mallard/Netherlands/2/2017	A/Chicken/Changzhou/cz93/2014	0.1341	0.0207
453	A/mute swan/Germany-NI/AR1529-L02145/2017	A/chicken/Fukuoka/T1/2020	0.1296	0.0391
454	A/mute swan/Germany-NI/AR1529-L02145/2017	A/chicken/Kagawa/K6T/2020	0.1291	0.0391
455	A/mute swan/Germany-NI/AR1529-L02145/2017	A/chicken/Okayama/1T/2020	0.1296	0.037
456	A/mute swan/Germany-NI/AR1529-L02145/2017	A/chicken/Okayama/2T/2020	0.1287	0.037
457	A/mute swan/Germany-NI/AR1529-L02145/2017	A/chicken/Miyazaki/C8T/2020	0.1292	0.0412
[truncated: 1,641 more rows]

## Sheet: Count (PB2|NS)
Virus	Quantity
A/Chicken/Changzhou/cz93/2014	39
[truncated: 324 more rows]
